# Supplementary material for: ZNF281 Promotes Colon Fibroblast Activation in TGFβ1-Induced Gut Fibrosis
Source: Int J Mol Sci. 2022 Sep 6;23(18):10261. doi: 10.3390/ijms231810261 (PMC9499662; doi:10.3390/ijms231810261)
Supplement: Supplementary file 1 [file ijms-23-10261-s001.zip]

Archive with 9 entries (9 files):
- ijms-1878203-Supplementary.pdf
- ijms-1878203-Table S1.xlsx
- ijms-1878203-Table S2 .xlsx
- ijms-1878203-Table S3 .xlsx
- ijms-1878203-Table S4 .xlsx
- ijms-1878203-Table S5.xlsx
- ijms-1878203-Table S6.xlsx
- ijms-1878203-Table S7.xlsx
- ijms-1878203-Table S8.xlsx
