# Supplementary material for: ZNF281 Promotes Colon Fibroblast Activation in TGFβ1-Induced Gut Fibrosis
Source: Int J Mol Sci. 2022 Sep 6;23(18):10261. doi: 10.3390/ijms231810261 (PMC9499662; doi:10.3390/ijms231810261)
Supplement: Supplementary file 1 [file ijms-23-10261-s001.zip › ijms-1878203-Table S1.xlsx]

## Sheet: siCTL TGFb vs siCTL
Gene Name	log2(TGF-beta/untrated)	Adjusted P-value
SERPINE2	3.95672	0
TNC	4.27273	0
ADAM19	5.34277	2.78367e-270
UACA	3.31134	1.26949e-201
CDKN2B	5.41109	2.72117e-167
ADAMTS1	-2.38751	3.14367e-144
CDH2	4.16209	6.88345e-140
AMIGO2	3.94813	7.09155e-140
PMEPA1	5.10287	1.35896e-137
STK17B	3.19124	1.41448e-135
ANOS1	6.96705	1.76045e-118
INHBA	3.38181	1.91213e-116
CCBE1	-3.22484	7.95742e-97
SEMA7A	4.31062	7.80594e-94
CEMIP2	2.57729	1.44885e-92
ADAMTS6	3.11741	2.34013e-92
TCF21	-2.27997	5.01228e-92
LIMCH1	-2.02782	1.66474e-89
TGFBR3	-2.55317	6.71572e-89
ACTA2	3.38327	1.94519e-85
MICAL2	3.51234	2.33912e-85
TAGLN	2.94031	1.58105e-84
NUAK1	3.01949	4.42728e-81
FZD8	3.59211	7.27448e-81
FSTL3	3.75542	8.78381e-81
SEMA3C	1.56205	5.2135e-79
CDH6	2.53783	5.73977e-79
COLEC12	-1.4433	6.10125e-79
PALLD	2.05447	1.43317e-77
RASGRP3	3.84579	3.96176e-76
BPGM	2.21882	8.31537e-76
CALHM5	2.4527	1.43648e-74
CEMIP	-2.81257	3.75146e-74
SELENOP	-2.28871	4.41147e-74
VCAM1	-2.03669	3.73596e-73
DNM3OS	2.86744	8.79108e-71
VAT1L	1.6665	1.20997e-70
SPDL1	2.83676	1.85083e-69
PFKFB3	2.32908	1.93969e-69
LOX	2.62398	1.14479e-68
SPSB1	2.25256	6.78336e-68
MRAS	2.33225	2.81924e-67
SRPX2	2.73728	3.26874e-67
CALD1	1.74175	9.69918e-67
ALDH18A1	1.91046	2.48599e-66
LTBP1	2.07077	2.77594e-66
ATOH8	-1.77632	3.24442e-66
CTPS1	3.30033	3.74239e-66
GFPT2	2.69657	7.06046e-65
JADE1	2.59272	1.75555e-64
TPM1	2.28736	3.32829e-63
SYNE3	-2.19451	3.75822e-63
DPYSL3	1.29627	1.25028e-61
SIPA1L1	1.71209	5.97774e-61
TGFB1	2.60047	7.52471e-61
IL6R	-2.44182	1.24552e-60
KCNH1	4.44924	3.21874e-60
TIMP3	1.72111	5.29716e-60
HMCN1	2.71227	1.44556e-59
SEMA6A	-3.1831	1.44556e-59
MAP3K7CL	3.60131	2.06893e-59
NFASC	-2.0691	2.80907e-59
LPCAT2	2.38651	2.69409e-58
MFAP2	4.24528	4.46837e-58
CTHRC1	2.23407	6.44602e-58
CNN1	4.98639	3.37668e-57
PRR5L	3.03784	6.01286e-57
DCBLD1	1.92387	6.37925e-57
ADAMTS5	-2.19355	1.01787e-56
ENC1	3.16635	1.40363e-56
WNT5A	2.45458	7.64905e-56
IL11	5.51278	5.91538e-55
SLC2A3	1.87555	1.15806e-54
SERPINE1	5.0235	1.27919e-54
ATRNL1	4.12333	2.0343e-54
SLC46A3	2.31418	2.99057e-54
FN1	2.00097	2.41822e-53
CRYBG3	-1.89348	2.875e-52
TNFRSF19	-1.89566	1.33682e-51
THBS2	1.99734	1.85217e-51
UBASH3B	2.30122	1.85217e-51
IL7R	3.29332	2.2341e-51
NNMT	1.76797	5.0614e-51
CSRP2	1.92311	5.66573e-50
NREP	2.0464	5.79832e-50
CSRP1	1.88672	1.35908e-49
ADAMTS9	-2.58318	1.40953e-49
BCAT1	1.45859	1.56346e-49
WNT2B	-2.26656	1.74474e-49
SMG9	1.69065	6.506e-49
FAP	2.24551	8.41122e-49
KIT	-2.65109	1.50757e-48
SGCD	2.31837	1.61358e-48
LMO7	1.80404	2.99615e-48
ITGA11	1.6762	7.34449e-48
TSPAN13	4.11819	8.05572e-48
ATP6V1G1	1.23195	8.99641e-48
GPR68	2.35678	1.78705e-47
LIMS1	1.23687	1.78705e-47
PPME1	1.83799	1.88156e-47
PDGFC	1.52278	2.63216e-47
BGN	2.62817	7.45503e-47
PGRMC2	2.22842	8.66438e-47
KIAA1755	3.62409	1.86578e-46
LRRC32	2.8502	6.07669e-46
GLIPR2	2.29079	6.261e-46
SNCAIP	3.67177	6.53636e-46
PTGES	-1.91342	1.03803e-45
RUNX1	2.17126	1.10221e-45
IER3	2.49534	3.20269e-45
PPP1R14B	2.01366	3.87966e-45
GLIPR1	1.59186	1.26217e-44
TNFSF18	3.17488	5.02716e-44
RFLNB	2.43419	3.52704e-43
KCNG1	3.25499	3.97603e-43
TGFBI	1.38203	1.10904e-42
DTX4	-1.9015	3.02415e-42
F3	1.63237	9.63391e-42
PLCB4	2.29152	1.01942e-41
TWSG1	-1.66671	1.31553e-41
YIPF5	1.30775	2.21067e-41
SEC14L2	2.59146	1.29893e-40
STK39	1.51586	1.36983e-40
FKBP14	1.12451	2.50666e-40
PTDSS1	-1.13904	6.35413e-40
SECTM1	-1.61284	7.04948e-40
CD1D	-2.36191	7.77711e-40
RASL11A	-1.8555	8.39876e-40
ITGA1	1.57275	2.04283e-39
VCAN	2.30099	6.41939e-39
PGM3	1.15141	1.1073e-38
TENM3	1.95284	1.20788e-38
STK38L	2.06158	1.89324e-38
OLFM2	2.43898	2.12423e-38
CDR2L	2.04999	2.15703e-38
PLAUR	1.93068	3.44799e-38
CREB3L2	2.21618	3.45183e-38
NCKAP5	-1.48224	3.80885e-38
SLC40A1	-2.54214	4.43994e-38
SH3PXD2A	2.01232	5.21854e-38
LDLRAP1	-1.71188	6.21114e-38
EGR2	5.88152	1.97847e-37
AP000892.3	2.70883	2.16377e-37
AHNAK	-1.26635	2.80736e-37
ALDH3B1	-1.32911	5.5734e-37
EFR3B	2.69745	1.13772e-36
TNXB	-2.9636	1.2929e-36
SPHK1	3.03758	2.00619e-36
SYNE2	-1.61061	2.55759e-36
MMP2	1.44283	4.50592e-36
PDLIM7	1.41048	6.80177e-36
VMP1	1.42332	8.10513e-36
SGK1	2.24236	1.15226e-35
LPAR1	-1.18501	1.23904e-35
ALDH1B1	2.29919	2.79661e-35
MEIS2	-1.67042	2.92136e-35
CSGALNACT2	1.24428	1.20139e-34
TNFRSF12A	2.32409	2.19607e-34
SKIL	1.62303	2.47834e-34
IGFBP3	1.97304	2.71487e-34
SLC9A3R1	1.96473	3.5644e-34
PDPN	2.03618	7.12397e-34
SYNE1	1.34791	7.65145e-34
NKX2-3	-1.75456	2.4346e-33
SPECC1	1.55897	3.27398e-33
NOX4	7.13655	3.54275e-33
PLPP4	2.63677	5.99998e-33
SHISA3	-2.35427	6.54992e-33
MYH11	4.98182	1.05405e-32
ZEB2	-1.40067	1.17318e-32
PFKP	1.44761	1.4642e-32
RCN3	1.72507	1.4902e-32
MT2A	1.70076	1.94904e-32
MRTFA	1.64301	2.82054e-32
SHOC2	1.35042	3.3392e-32
ACVR1	1.16557	3.49225e-32
INHBE	3.15896	4.11296e-32
DSE	1.06499	4.50999e-32
GBP1	1.46095	4.50999e-32
FAM98A	1.55922	1.15632e-31
NBPF3	-1.05736	1.33287e-31
PPARG	-1.96383	3.37927e-31
PRSS23	1.53746	4.31357e-31
TRANK1	-1.40441	7.6032e-31
FST	1.64621	9.80602e-31
F2RL1	3.10336	1.68668e-30
LRRC2	2.0547	1.95332e-30
FHL3	2.14443	2.29265e-30
CD24	-1.66607	2.47396e-30
RNF217	1.27082	2.81339e-30
ZNF295-AS1	3.23845	1.12232e-29
SOX4	1.35329	1.74635e-29
TMOD2	-1.51918	1.83221e-29
LIMK1	1.22319	1.91764e-29
SLC20A1	1.50916	1.98694e-29
PDLIM5	1.50203	2.54084e-29
MDFI	8.77247	2.6202e-29
CAMKK1	2.21704	3.08009e-29
GNL3	1.05216	3.3529e-29
RIOX2	-1.19656	3.56493e-29
SPOCK1	2.48927	4.39729e-29
PGM1	1.12286	4.83387e-29
SNX30	1.43852	5.08968e-29
NEXN	1.45781	5.40359e-29
MSN	1.00177	5.69493e-29
DOCK10	1.86623	8.99352e-29
ADAM12	2.20151	9.59194e-29
BHLHE40	3.29664	9.62457e-29
MTHFD1L	1.09409	9.6404e-29
HAPLN3	2.49966	1.15142e-28
SMAD9	-1.58611	1.16757e-28
MGP	3.09922	1.35586e-28
DACT1	1.95844	1.36722e-28
ITGA2	1.89665	2.14679e-28
ELN	4.52877	2.26917e-28
PLS3	1.02566	3.03452e-28
SGPL1	1.11681	3.08171e-28
HAS2	4.89602	3.62852e-28
FGF1	2.85743	3.9471e-28
CHN1	1.36323	4.45866e-28
CLDN23	-2.10286	5.59044e-28
REEP2	-1.78182	6.40103e-28
ID2	-1.63831	1.23401e-27
NGF	3.44621	1.30941e-27
MFSD12	1.37167	2.73585e-27
NKD1	4.89035	2.76001e-27
PIK3AP1	4.91072	3.30619e-27
PMP22	-1.46622	5.94267e-27
TGFB2	2.23532	7.00951e-27
CLTCL1	1.67704	9.72918e-27
FBLN2	1.70951	9.81654e-27
ETV5	1.66094	1.02127e-26
GALNT10	1.14976	1.17164e-26
MEIS3	1.31845	1.2624e-26
BDNF	1.12933	1.68102e-26
PLOD2	1.47344	2.02723e-26
PGM2L1	1.75184	2.03572e-26
MAN1C1	-2.14132	2.76687e-26
FZD4	-1.31456	2.81104e-26
SPON2	1.06094	3.30071e-26
KCND3	-1.13759	3.68239e-26
CSDC2	2.02497	3.75288e-26
ACTC1	6.87466	4.60552e-26
MANF	1.62684	4.71353e-26
AC020916.1	1.61306	8.48857e-26
SLC16A2	1.14179	2.01978e-25
PDLIM4	1.39791	2.08652e-25
CALB2	3.4238	2.69406e-25
BMP6	2.37699	5.00607e-25
FAM92A	-1.46865	5.15831e-25
FAM53B	-1.37583	6.80344e-25
MARCKSL1	1.41812	7.4747e-25
TARID	-2.42162	8.49237e-25
ITGB3	1.26035	9.06151e-25
ALAD	-1.1806	1.03518e-24
FAXDC2	-1.88945	1.39349e-24
SLC41A2	2.17569	1.4007e-24
ACSL1	1.02719	1.89364e-24
RASGEF1B	-3.21004	2.1681e-24
CILP	7.10311	2.17472e-24
DCLK2	2.4157	3.02803e-24
P3H4	1.2328	3.48724e-24
PAG1	1.049	3.51244e-24
ZSWIM4	1.8604	3.64738e-24
HOMER1	1.56853	4.14748e-24
ALKAL1	3.51874	4.38805e-24
VSTM4	-1.54856	4.47522e-24
HACD4	-1.71011	5.95839e-24
APCDD1L-DT	2.17951	7.88414e-24
LAMA2	-1.27458	8.52926e-24
ANK2	-1.35946	9.72895e-24
LRRC8A	1.59779	1.18828e-23
PLCXD2	2.70803	1.2781e-23
ARHGEF40	1.33438	1.4112e-23
DPYD	-1.15137	1.67107e-23
SELENBP1	-1.70016	1.71843e-23
COL4A1	1.17878	1.755e-23
DLC1	1.47712	1.77094e-23
HSPA13	1.13673	1.79819e-23
HSDL2	-1.0873	1.8121e-23
ST3GAL2	1.11858	2.1624e-23
ITGA8	-1.0165	3.23842e-23
B4GALNT2	2.7439	3.52405e-23
PARM1	-1.03727	3.75179e-23
EVC	-1.01115	3.90092e-23
CDC42EP4	-1.19539	4.70941e-23
ALDH3A2	-1.34145	4.77634e-23
CYB5A	-1.38356	6.24687e-23
SLC8A1	1.49879	6.25589e-23
ANKH	1.05253	6.67361e-23
SLC2A12	-1.72555	7.48632e-23
MITF	-1.06491	9.59783e-23
TENT5A	1.29605	1.07513e-22
JPH2	2.36671	1.10124e-22
MIR100HG	1.1274	1.12067e-22
TES	1.23479	1.2102e-22
TNFRSF1B	-2.02285	1.48298e-22
AC055839.2	1.34582	1.58691e-22
LIFR	-1.37227	1.69877e-22
DPP4	-1.13418	1.77514e-22
MSI2	-1.24236	1.84282e-22
MIR181A1HG	2.15981	2.1729e-22
FGFRL1	1.59195	2.27998e-22
HBEGF	5.2247	2.78214e-22
PCYOX1	-1.1617	3.00175e-22
RDH10	-1.26072	3.14487e-22
LDLRAD4	3.82043	3.58315e-22
CNTNAP3B	-1.22995	3.81527e-22
PTHLH	3.65313	4.51872e-22
KLF7	1.6444	4.9066e-22
SDK1	-1.48907	5.77781e-22
TOX	-1.55988	5.94414e-22
HSPB1	1.70698	6.26125e-22
WNT2	2.75177	6.26125e-22
CAMK2D	-1.19869	6.81377e-22
AC005747.1	1.28284	7.34642e-22
SLC19A2	2.41309	1.06059e-21
FAM214B	1.28902	1.25588e-21
FLNB	1.60578	1.32708e-21
CACHD1	1.6764	1.56766e-21
ANKRD33B	-2.06707	1.64495e-21
GPX3	-1.69923	1.72265e-21
LIMA1	1.19503	1.79141e-21
ENTPD7	1.2039	1.85102e-21
COL14A1	-1.35367	2.0525e-21
LRRC8D	1.19065	2.19944e-21
NT5DC2	2.18738	2.29429e-21
LRRC8C	2.42409	2.67397e-21
SIRPA	1.09436	3.32726e-21
CLDN11	-1.36484	4.67911e-21
SMAD3	-1.09351	5.24594e-21
E2F3	1.3818	6.36045e-21
CBFB	1.44888	6.52256e-21
SCG2	5.32399	7.15004e-21
DPYSL2	-1.01504	9.68224e-21
P4HA3	3.06663	1.00319e-20
PAQR8	-1.55099	1.26456e-20
CAT	-1.21874	1.28611e-20
KDELR3	1.11555	1.32515e-20
ROR2	-1.1459	1.60229e-20
MBNL3	-1.88011	1.87726e-20
CD3EAP	2.59593	2.06673e-20
YRDC	1.55685	2.27502e-20
SLC43A2	-1.58096	3.04598e-20
GREM1	2.61056	3.39093e-20
FGL2	-2.1623	3.45298e-20
MLLT11	1.62699	4.76926e-20
COMP	8.18756	4.99007e-20
ADAMTS15	-1.86071	5.01858e-20
RNF152	1.67022	5.15767e-20
SVEP1	-1.02617	8.38901e-20
KIF21A	4.05445	1.14315e-19
NEURL1B	-1.87599	1.14315e-19
ATP6V0B	1.16038	1.26757e-19
TMEM176A	-1.04445	1.27307e-19
ROR1	-1.35247	1.33114e-19
MBP	-2.06367	1.67854e-19
SCD	1.40756	1.72082e-19
TMEM97	-1.87953	1.82356e-19
DENND3	-1.16086	1.9341e-19
SMAD6	-1.25182	2.18997e-19
TSPAN33	2.13512	2.48774e-19
IL1R1	-1.35741	2.70078e-19
MYL9	1.20914	3.03106e-19
CORO2A	2.96168	3.09335e-19
UAP1	1.82302	3.47231e-19
AL139393.3	2.37951	3.73496e-19
STOX2	-1.48055	4.63584e-19
TNS1	1.75288	5.13861e-19
LHFPL2	-1.28578	6.26512e-19
ANKLE2	1.15653	6.3931e-19
CHST11	2.99203	6.40806e-19
LPCAT3	-1.14582	8.05452e-19
CREBRF	-1.02213	1.03949e-18
DNAJB9	1.35489	1.27253e-18
SEC23B	1.04557	1.27253e-18
C2CD3	1.12593	1.58265e-18
BAMBI	-1.13916	1.74563e-18
WWTR1	1.10398	1.83109e-18
SLC9A9	-2.16513	2.10573e-18
AOPEP	1.43166	2.11648e-18
LTBP2	1.45355	2.17653e-18
SSH2	-1.2583	2.1825e-18
MYO18A	-1.35548	2.21522e-18
HYOU1	1.21347	2.41378e-18
GPAT3	-1.49254	2.43026e-18
IL21R	2.40672	2.49613e-18
QPCT	3.15882	2.62647e-18
INSYN1	-1.4589	2.75997e-18
TMEM200A	2.24866	2.8069e-18
TGFBR1	1.68407	2.92859e-18
RXRA	-1.10973	3.45244e-18
ETV6	1.34904	3.53181e-18
PHOSPHO1	4.14206	3.78263e-18
SLC12A2	1.18918	4.2023e-18
VSIR	-1.5982	4.2023e-18
TEF	-1.16228	4.37789e-18
TBX18	-1.22429	5.07787e-18
LIMK2	1.397	6.15624e-18
STAT6	-1.02785	6.18273e-18
RAB9B	4.74344	7.40948e-18
SLC1A4	1.14376	9.67814e-18
CPNE2	1.69211	1.1357e-17
ATP10A	2.65424	1.28214e-17
SMAD7	1.28393	1.36437e-17
DNAJB5	1.54414	1.41855e-17
LIF	2.66239	1.50077e-17
SPOCD1	1.59954	1.62938e-17
DRP2	1.65146	1.63148e-17
GAB2	1.40563	1.91553e-17
SLC7A14	-2.51766	1.97269e-17
CASC15	2.63355	2.16229e-17
ADGRD1	-1.93717	2.19046e-17
KCNQ3	-1.73789	2.40107e-17
ISLR2	6.05359	2.53873e-17
MPPE1	-1.1746	2.71507e-17
TLE1	-1.08779	2.82241e-17
SPRY1	-1.6671	3.03071e-17
PXK	-1.2704	3.15201e-17
FGFR4	-1.76213	3.4349e-17
PMAIP1	1.39279	3.66535e-17
ACTN1	1.0628	4.33566e-17
LEF1	1.51319	4.3472e-17
PHLDA2	1.81371	4.70557e-17
GMPPB	1.19961	5.64288e-17
SLFNL1-AS1	3.81433	5.75112e-17
VASP	1.19615	6.02298e-17
LMCD1	2.90177	6.15003e-17
NME1	1.15373	6.60395e-17
FOXP4	2.08987	6.9474e-17
PYCR1	1.12583	7.09038e-17
AK5	-1.02864	7.99717e-17
EDN1	1.50722	8.4835e-17
TXNDC5	1.41136	9.67599e-17
MASP1	-1.06903	9.83876e-17
LZTS1	2.44536	1.26643e-16
PKDCC	-1.13774	1.31553e-16
PSME4	1.13877	1.40129e-16
ACTG2	2.55616	1.56931e-16
PHLDB1	1.20597	1.60802e-16
ACSS2	-1.0416	1.64073e-16
ZNF697	1.31954	1.64073e-16
CAMK2N1	-1.33025	1.76817e-16
TTC39C	-1.04171	1.76822e-16
TGIF1	1.14934	1.8917e-16
LOXL1	1.31151	2.35064e-16
RPS6KA5	-2.01705	2.45875e-16
TXLNB	-2.66803	2.87117e-16
GPT2	1.17197	3.10442e-16
TNFAIP3	-1.60961	3.11724e-16
PDZRN3	-1.09317	3.22217e-16
GNL2	1.09158	3.26797e-16
KLF10	1.70116	3.49791e-16
PITPNM2	-1.88899	3.56207e-16
LYST	-1.37669	3.74931e-16
ACOX3	1.40605	4.40357e-16
PDXK	1.01408	5.01611e-16
FMNL3	1.16438	5.29914e-16
RNF121	1.31058	5.31098e-16
TMEM268	1.30558	6.41259e-16
SERTAD4	1.46313	6.69975e-16
DLG1	1.21266	7.77917e-16
CDK2AP2	1.51438	8.51759e-16
RAB7B	-1.22133	8.71992e-16
HMGA2	1.27505	9.05438e-16
FJX1	1.94016	1.06842e-15
PGBD5	2.31022	1.127e-15
CRLF1	4.98232	1.21291e-15
ELOVL2	-1.32833	1.29576e-15
SEPT11	1.10895	1.53202e-15
LRP12	1.11666	1.77262e-15
ZNF48	1.7928	1.83528e-15
XYLT1	3.46064	1.99813e-15
PYROXD2	-1.0829	2.85864e-15
NTM	3.23115	2.88835e-15
NID1	-1.26023	3.43203e-15
TET3	1.33372	3.43203e-15
MT1E	1.30975	3.43801e-15
ACSS1	-3.0164	3.61682e-15
ENAH	1.02523	3.65594e-15
PLEKHA2	-1.0301	3.75624e-15
APCDD1L	2.66544	4.29096e-15
MYOZ1	3.9901	4.61131e-15
SRA1	1.24009	4.87614e-15
BMF	1.33601	5.40324e-15
ADH1B	-3.96489	5.45165e-15
NAAA	-1.0012	6.2141e-15
POLR3D	1.02156	6.87561e-15
NALCN	1.67129	7.09284e-15
FRMD6	1.11354	7.27732e-15
CBX7	-1.35679	7.91894e-15
ADCY3	-1.16723	8.24572e-15
CDC25B	-1.09063	8.42876e-15
SUSD6	1.22546	9.74452e-15
HGF	-1.48014	1.14729e-14
CAVIN2	-1.6449	1.47267e-14
TIMP1	1.15379	1.53388e-14
MSC	1.44763	1.75009e-14
TMCO4	-1.2429	1.89205e-14
FOXL1	1.22835	2.16588e-14
SGSM2	-1.01611	2.16775e-14
NPAS2	1.69489	2.28505e-14
LARP6	1.10311	2.40839e-14
ACADS	-1.31083	2.50948e-14
ETV4	1.92009	2.65711e-14
PRSS35	2.31345	2.70944e-14
TMEM35A	-1.77889	2.997e-14
GPR161	1.04862	3.31559e-14
TBC1D8	-1.28767	3.40177e-14
TBC1D16	1.11348	3.55691e-14
MEGF6	2.10654	4.78102e-14
ARL4A	1.27759	5.11802e-14
E2F7	2.55603	6.73409e-14
C16orf87	1.26722	7.1127e-14
MEX3A	2.07685	7.73004e-14
SIX1	-1.30219	8.00076e-14
TRERF1	-1.53372	8.56821e-14
LIN7A	-1.25105	9.39172e-14
FGF2	1.07754	9.90591e-14
F11R	-2.10411	1.1497e-13
HTR1D	3.71594	1.20435e-13
MARC1	-2.26549	1.2076e-13
SLC27A3	-1.96767	1.23254e-13
CYP1A1	-2.0948	1.32584e-13
DYRK2	1.30972	1.4136e-13
AC241952.1	-1.40932	1.52287e-13
ARFGAP1	1.07179	1.61538e-13
ZFP36L2	-1.47439	1.61538e-13
WNT5B	1.15404	1.67255e-13
SAMD12	-1.3633	1.69504e-13
LDHA	1.06007	1.73306e-13
ABCA5	-1.60831	2.08016e-13
ZBTB21	1.17262	2.09769e-13
ABHD17C	-1.26692	2.21794e-13
C3orf70	1.21076	2.24097e-13
RAB30	1.26448	2.25571e-13
PPT2	-1.18452	2.44063e-13
LINC01605	2.88533	2.54826e-13
UNC5C	-1.24473	2.94987e-13
ACOX2	-1.45013	3.39247e-13
DCAF13	1.01212	3.42112e-13
ASPA	-2.71888	4.15895e-13
MICALL1	1.22263	4.19127e-13
COL7A1	1.37023	4.19242e-13
SRM	1.17764	4.19242e-13
PLIN2	-1.26085	5.38238e-13
TDG	1.14852	5.43827e-13
VDR	1.14665	5.46293e-13
SLCO3A1	-1.6877	5.61442e-13
THBS1	1.17848	6.24984e-13
PRKG1	-1.1723	6.6737e-13
LSS	-1.03756	6.67437e-13
MIR31HG	2.13394	6.67437e-13
MAP1B	1.1072	7.02273e-13
JADE2	-1.21401	7.77157e-13
CNKSR3	-1.08793	8.56815e-13
CENPN	1.29108	8.98986e-13
NEDD4L	-2.08076	9.06977e-13
CARMN	1.55516	9.74529e-13
SNAI1	1.91216	9.81074e-13
PLEKHG3	-1.58461	1.02349e-12
TMC7	3.26761	1.02891e-12
CCL2	-1.81377	1.04418e-12
CEP85L	-1.04039	1.06787e-12
SLC39A14	1.06903	1.07105e-12
PAPPA	1.16302	1.12612e-12
FOXN3	1.12015	1.34425e-12
RIPOR2	-1.70444	1.36597e-12
ATF3	1.84108	1.37912e-12
HSPA5	1.1863	1.38474e-12
LRRK2	-1.4174	1.40666e-12
NFIA	-1.89527	1.40666e-12
MLPH	1.87248	1.42885e-12
PEG10	-1.46711	1.55352e-12
ACSF2	-1.07565	1.63337e-12
SMTN	1.47767	1.67309e-12
COL5A1	1.15459	1.68876e-12
GALT	-1.15717	1.90678e-12
OSR1	-2.2122	2.09479e-12
UBE2S	1.21169	2.34878e-12
CXCL14	-2.33095	3.19637e-12
LANCL2	1.2747	4.2694e-12
GLIS3	1.20953	4.97274e-12
ATG16L2	-1.55486	6.57022e-12
TDRP	-1.65434	6.67539e-12
TTC9	1.05515	6.67567e-12
PDCD1LG2	1.23513	7.93913e-12
TWIST1	-1.13294	8.08724e-12
CYP2U1	-1.16951	8.26587e-12
MINDY1	-1.23294	8.45914e-12
ZNF395	-1.00116	8.63404e-12
KITLG	-1.18187	1.19971e-11
GNAI1	-1.11695	1.23374e-11
CD302	-1.63425	1.51433e-11
RNASEL	-1.07553	1.62316e-11
ZYX	1.17187	1.71868e-11
TRIB1	1.53767	1.75884e-11
CCDC85C	-1.04668	1.91854e-11
FGF13	-1.34072	1.91854e-11
ACER3	-1.19423	1.92129e-11
PLEKHA6	-1.4272	2.04465e-11
CAPN5	-1.13398	2.1385e-11
NRIP3	1.06916	2.22917e-11
PDE7B	-3.35237	2.3502e-11
CARD6	-1.13904	2.44232e-11
MIR22HG	1.42728	2.52235e-11
GALM	-1.07962	2.5805e-11
EMILIN2	3.33868	2.6419e-11
GALNT18	1.2317	2.66242e-11
TNFAIP8L3	2.37906	2.71833e-11
PRPS1	1.22619	2.7868e-11
PBX3	-1.17179	3.23828e-11
DAAM1	1.14116	3.26577e-11
PLA2G4A	-1.82075	3.53539e-11
ANKRD44	1.49601	3.90363e-11
MAFK	1.26858	3.92856e-11
LRRC59	1.00276	4.03799e-11
RGS4	3.88302	4.42198e-11
TUB	-1.07767	4.62632e-11
SFRP1	-1.16373	4.64736e-11
DOCK2	3.16565	4.67743e-11
SLC7A5	1.28672	4.86947e-11
TMEM132B	2.69286	5.53769e-11
CDKL1	-1.72462	5.68564e-11
SLC1A1	-1.02632	5.88813e-11
PLEKHA5	-1.16886	6.03865e-11
MMD	-1.08738	6.23109e-11
HAND2-AS1	-2.57417	6.41114e-11
MUSK	-1.07145	7.07114e-11
ADAMTS19	-1.02798	7.44499e-11
FAM49A	-1.64114	8.18644e-11
BDKRB2	-1.18969	8.54511e-11
MAMDC2	1.57866	8.73147e-11
LRATD2	2.17779	8.74725e-11
MCTP1	-1.93309	8.74725e-11
ALDH1A1	-1.87677	9.46768e-11
SCX	3.7642	9.57283e-11
C14orf132	-1.03416	1.01068e-10
GATA6	1.56476	1.0225e-10
COQ8A	-1.27874	1.02336e-10
SELPLG	1.47483	1.078e-10
TIGD2	-1.06769	1.15772e-10
TRPC5	-3.1872	1.17165e-10
IGF1	5.26854	1.44837e-10
LAMA3	-1.26721	1.49134e-10
TUBB3	1.58739	1.49134e-10
TNFSF4	2.14854	1.60305e-10
TRBC2	3.50251	1.61725e-10
JUNB	1.89794	1.65786e-10
TCTN2	-1.46868	1.80556e-10
ITGA6	-1.17154	1.84039e-10
TYRP1	5.46615	1.85942e-10
AXIN2	-1.62158	1.86309e-10
SNCA	-1.79817	1.86539e-10
AQP1	3.65274	1.93899e-10
DHX58	-1.12077	2.1691e-10
FZD1	-1.18769	2.26786e-10
SLC41A1	1.05565	2.30054e-10
VSIG10	-1.1081	2.31147e-10
STK32B	-1.11715	2.45713e-10
PCDH9	1.1171	2.47252e-10
CDKN2A	1.05033	2.62174e-10
TMEM131L	1.03587	2.79767e-10
LARP1B	1.02609	2.83002e-10
SYNGR1	-1.0794	2.94094e-10
MID1	-1.12366	3.0198e-10
SYTL5	8.32959	3.25739e-10
CHL1	-1.10663	3.91581e-10
SRF	1.09751	3.95117e-10
MYOSLID	3.43473	4.00168e-10
TUFT1	1.9753	5.15925e-10
TNFAIP6	5.84158	5.32509e-10
CYP51A1P2	5.11922	5.33553e-10
SLC4A4	-1.11268	5.58412e-10
ARHGAP6	-1.71662	6.45905e-10
CIB2	-1.08979	6.57969e-10
NPTX1	-1.36184	7.20159e-10
ICAM1	-1.18664	7.55505e-10
CLEC1A	1.50821	7.75167e-10
ALPL	-1.37676	7.84576e-10
PCED1B	2.59265	7.84576e-10
AL137782.1	2.02752	8.01127e-10
AC068473.3	3.34298	8.11505e-10
RNF112	3.7147	8.30298e-10
PLEKHA4	-1.20844	8.44345e-10
DEPP1	-1.5781	9.04516e-10
CCDC144NL-AS1	2.98403	9.27774e-10
ACSL5	-1.40691	1.05986e-09
IRAK2	-1.13357	1.06067e-09
CEP126	-1.49089	1.07742e-09
BCAR3	1.1158	1.17974e-09
ADAMTS10	1.54413	1.19196e-09
SPIRE2	-1.4742	1.20989e-09
NPPB	9.14355	1.23666e-09
RYR2	-1.94923	1.23666e-09
TMEM246	-1.06574	1.28001e-09
CACNA1C	1.49088	1.29842e-09
EZH2	1.31762	1.37864e-09
SSH3	-1.02564	1.40932e-09
CAVIN4	3.24509	1.41505e-09
CAND2	-1.66186	1.4556e-09
CLCF1	1.70363	1.47214e-09
COBLL1	-1.14096	1.61824e-09
PCDH1	2.6277	1.69439e-09
PLXNC1	-1.16194	1.73194e-09
PDGFD	-1.01577	1.75098e-09
ATP8B4	-2.19525	1.79656e-09
GADD45B	1.07171	1.79981e-09
CD55	1.01369	1.80844e-09
MFAP4	1.2649	1.88222e-09
SMOX	1.17105	1.91237e-09
TRIM62	1.445	2.18449e-09
MED12L	2.30581	2.24502e-09
NTHL1	-1.08184	2.26682e-09
TLR3	-1.02097	2.32139e-09
PXDC1	1.25009	2.32808e-09
MPV17L2	1.17793	2.33893e-09
SMPDL3A	-1.15975	2.47273e-09
NOTCH3	1.40606	2.99664e-09
SAMD11	1.20086	3.03914e-09
CHRM3	-1.49436	3.25389e-09
ZNF674-AS1	1.55472	3.35645e-09
AL031587.5	1.28115	3.39805e-09
KIAA0513	-1.07167	3.47343e-09
LFNG	3.97246	3.61486e-09
FNDC4	-1.41049	3.77453e-09
FBXO21	-1.00299	3.77832e-09
SLC25A27	-1.38258	3.85044e-09
HID1	3.2052	4.26386e-09
ZNF281	1.18069	4.41526e-09
KCNJ2	-1.11775	4.4615e-09
PLPP6	-1.13433	4.4635e-09
MTMR10	-1.02914	4.93673e-09
CHST7	1.69696	5.39658e-09
UMODL1	4.69574	5.57562e-09
LRRN2	-1.52059	5.61769e-09
MAP6	-1.4478	6.00347e-09
CNTNAP1	-1.19906	6.31385e-09
RBM24	1.74379	6.50504e-09
AC008063.1	-1.99559	6.52077e-09
NR1H3	-1.26681	6.57859e-09
LINC00842	1.33024	6.76675e-09
SNAI2	-1.04709	6.77823e-09
KLHL4	2.91279	6.88698e-09
HCFC1R1	-1.06584	6.93831e-09
SCAI	-1.69069	7.08734e-09
CITED2	-1.09033	7.25454e-09
S1PR5	3.42072	7.50871e-09
PRDM8	-1.43756	8.3375e-09
GULP1	-1.07205	8.71712e-09
SPATA6	-1.67666	8.89433e-09
DYNC2H1	-1.13308	8.90508e-09
MXD1	1.07631	9.92909e-09
TUBG2	-1.4814	1.01663e-08
AC117402.1	2.35455	1.01773e-08
CCN2	2.61155	1.10938e-08
FAM149A	-2.31209	1.21352e-08
BAIAP2-DT	-1.07534	1.23067e-08
EPPK1	5.42169	1.23303e-08
NKAIN4	7.41468	1.28023e-08
GDAP1	-1.23801	1.29357e-08
IFIT2	-1.43398	1.29583e-08
CNTN4	-1.20961	1.4493e-08
UPP1	1.15638	1.48478e-08
SYT16	1.91153	1.50358e-08
AL049834.1	-1.01915	1.55373e-08
HS3ST3A1	1.22139	1.56095e-08
FICD	1.19719	1.59493e-08
VWA5A	-1.13301	1.74055e-08
NLRP1	1.01009	1.74605e-08
LONRF2	4.40412	1.85754e-08
GDNF	1.1586	1.8709e-08
DKK2	2.78817	2.02909e-08
ADAMTSL4	-1.53994	2.08798e-08
PODNL1	1.61507	2.19201e-08
PEG3	-1.06326	2.25941e-08
LINC02615	1.44557	2.35657e-08
WNT11	4.61136	2.39791e-08
IFIT1	-2.25839	2.42272e-08
SYNM	1.34692	2.53541e-08
MNX1-AS1	7.50536	2.53823e-08
MCOLN2	-1.32571	2.57874e-08
PDZD2	1.23	2.61563e-08
SERTAD4-AS1	1.44818	2.61563e-08
OSGIN2	1.20867	2.82822e-08
IQCJ-SCHIP1	1.56819	2.88765e-08
SCN5A	1.15357	2.9603e-08
LINC01137	1.25185	2.99445e-08
OLFML1	-1.30346	3.13117e-08
ID4	1.32274	3.21482e-08
ADAMTS4	2.614	3.28799e-08
MGAT4A	-1.12729	3.28891e-08
ANKRD36C	-1.01076	3.73958e-08
SNAP25	-2.88892	3.77919e-08
SDF2L1	1.43155	3.82102e-08
SSPO	-2.13195	3.9045e-08
UHRF1	1.41285	4.2406e-08
FAM83B	-2.81658	4.54181e-08
JMJD6	1.02626	4.54181e-08
MNX1	7.29406	4.80108e-08
GCNT1	1.47218	5.08859e-08
RAB20	-1.89427	5.14361e-08
P2RX6	-2.00944	5.22863e-08
ANKRD36B	-1.39109	6.08089e-08
CD248	1.11959	6.17145e-08
ABTB2	1.69002	6.19951e-08
SH3RF1	1.17665	6.73934e-08
DKK1	1.61148	6.96454e-08
IRF2	-1.05131	6.97676e-08
LINC01091	-2.04962	6.97676e-08
PIEZO2	-1.03296	7.06123e-08
RRP9	1.05308	7.36136e-08
SLC37A1	-1.94621	7.41632e-08
SLC16A14	-1.40486	8.02519e-08
PAXIP1-AS2	-1.09046	8.91037e-08
FAM83G	1.09916	9.30355e-08
RARA	1.30069	9.37989e-08
ANKRD29	-1.81782	9.73446e-08
TNIK	-1.07147	9.81375e-08
PLN	6.0924	9.82556e-08
NOCT	1.51627	9.84411e-08
CA12	-1.81963	1.00392e-07
NPR3	-1.09568	1.02024e-07
ZNF703	1.61862	1.12301e-07
SHC3	-1.64482	1.13128e-07
NUAK2	1.31684	1.14487e-07
SOCS1	-1.92678	1.15985e-07
INSYN2B	1.51016	1.1973e-07
NUS1	1.02823	1.41553e-07
PRDM1	1.3733	1.44125e-07
RHOU	1.12097	1.44492e-07
CSRNP1	1.86323	1.59482e-07
SEMA4B	-1.02444	1.63745e-07
PRKAA2	-1.10613	1.68654e-07
MEX3B	1.39676	1.80797e-07
PDLIM3	1.73092	1.91259e-07
MT1X	2.07595	1.9212e-07
NXPH4	2.76363	1.99063e-07
SLC16A5	-1.16005	2.1581e-07
RAB3D	-1.05273	2.17355e-07
C1orf115	-1.34963	2.31137e-07
IL18R1	-2.7008	2.31279e-07
AL590004.3	3.88736	2.33802e-07
GUCY1A1	-2.94571	2.4102e-07
PDCL3	1.08892	2.51477e-07
FBXL22	3.6626	2.62338e-07
IFFO2	1.25525	2.65044e-07
CCNJ	1.15148	2.67304e-07
KCNB1	-2.92179	2.78329e-07
ZNF483	-1.70024	2.80235e-07
HS6ST1	-1.05507	2.91633e-07
LDB2	-1.63479	2.97499e-07
ANGPTL1	-1.78358	3.00868e-07
PGGHG	-1.26802	3.01122e-07
KCNN4	4.94711	3.03504e-07
LEFTY2	7.29948	3.09368e-07
HECW2-AS1	5.00616	3.11028e-07
CYP39A1	-1.24744	3.12351e-07
BEND4	-2.06994	3.12355e-07
PAPPA2	2.07583	3.16065e-07
PODXL	2.21749	3.55904e-07
TRPC1	-1.12335	3.57916e-07
RSPO2	-3.25319	3.63257e-07
SYT14	1.22558	3.63542e-07
CLMN	-1.54443	4.23382e-07
MTERF2	-1.62718	4.45634e-07
EEF1AKMT4	1.98225	4.47002e-07
DSP	1.84877	4.50507e-07
CSMD2	2.62327	4.50887e-07
PHLPP1	-1.00276	4.6957e-07
DMRTA1	4.98309	4.85359e-07
LRIG1	1.04041	5.00022e-07
AC010969.2	-1.47928	5.13727e-07
CDC14A	1.21092	5.31029e-07
PNPLA7	-1.77619	5.58832e-07
RUSC2	1.47295	5.58901e-07
SLC38A5	1.99825	5.73458e-07
HADH	-1.07389	5.9051e-07
MARCH3	1.57392	6.37432e-07
CDKN2C	-1.1121	6.84584e-07
AC087379.1	1.89851	7.65258e-07
MARC2	-1.25236	7.81191e-07
SLC38A4	-1.09727	7.8446e-07
HAND2	-1.75189	7.89428e-07
SIK1	1.97077	8.05734e-07
EPHA7	-1.63678	8.1007e-07
GLI1	2.08612	8.45569e-07
MINAR1	1.70828	8.46612e-07
APLN	-1.98561	8.50367e-07
GNAZ	-1.58473	8.70309e-07
AL121827.2	6.61278	8.71976e-07
FAM171A2	-1.07832	8.77778e-07
GGCT	1.04824	8.90447e-07
ZNF467	-2.03878	9.0685e-07
KANTR	-1.37399	9.17421e-07
ACTA1	7.13705	9.21648e-07
CTH	1.19691	9.25144e-07
SMCO4	1.7904	9.7634e-07
ANKRD37	2.07593	1.02217e-06
C3orf80	2.7309	1.03058e-06
CRABP2	1.64872	1.09605e-06
CDK18	-2.15128	1.13272e-06
DBP	-1.66658	1.14052e-06
PLEK2	1.54562	1.17307e-06
IL32	1.51257	1.21767e-06
ADAMTS9-AS2	-1.50519	1.24371e-06
SAMD5	-1.56829	1.28268e-06
AP001033.1	-1.93669	1.32437e-06
PTX3	-1.06722	1.46322e-06
TENM3-AS1	1.92704	1.48195e-06
PRCD	-2.19518	1.50838e-06
AP001062.1	1.93254	1.58915e-06
MIR222HG	-1.19734	1.58997e-06
LINC01239	5.78338	1.60467e-06
PUS7	1.04544	1.62703e-06
SLC7A1	1.04285	1.63055e-06
MAMLD1	-1.27887	1.73756e-06
C2orf72	-3.12314	1.80909e-06
OCIAD2	1.52292	1.91742e-06
TCF7	2.35812	1.9231e-06
PPM1H	1.95522	1.93536e-06
TMEM37	-1.67001	1.97816e-06
C15orf41	-1.04096	2.04466e-06
CCDC9B	-1.04714	2.2035e-06
CNTN3	-1.0809	2.29468e-06
HEYL	6.87471	2.467e-06
CACNB2	-1.5781	2.48977e-06
IL6	1.44031	2.63382e-06
SSC5D	1.42628	2.67294e-06
TMEM8B	-1.17408	2.76762e-06
NKILA	2.96233	2.92943e-06
CYGB	-1.0086	2.95021e-06
VEPH1	1.53803	3.07484e-06
LSAMP	1.56086	3.12071e-06
SHC2	-1.20936	3.12249e-06
SLC16A7	-1.02851	3.2513e-06
KRT18	1.4514	3.497e-06
N4BP3	-1.66962	3.52646e-06
FGF18	2.96122	3.5624e-06
PLK3	1.57803	3.65596e-06
CLIC3	1.76258	3.7348e-06
KLF4	1.19692	3.74335e-06
AC025171.2	-1.07106	3.95952e-06
NIPAL4	3.69436	3.99438e-06
MEOX1	6.24826	4.09423e-06
XIRP2	3.65257	4.1639e-06
ZNF771	1.14388	4.17474e-06
FAM78A	1.63306	4.26313e-06
ZNF365	2.22852	4.34613e-06
AC015712.2	-1.45414	4.43807e-06
GPR1	2.45723	4.5572e-06
PALM2	1.88508	4.63051e-06
KANK4	6.20403	4.66953e-06
RTKN	1.03937	4.77236e-06
TMEM53	-1.53304	4.77862e-06
TGFB3	-1.98546	4.83941e-06
METTL1	1.42594	4.88788e-06
EVA1A	1.16336	4.91565e-06
ULBP2	1.22183	4.9452e-06
ZNF69	1.25489	5.01432e-06
SHC4	1.3319	5.09165e-06
OPRL1	-1.93958	5.1022e-06
MYO15B	-1.67762	5.15931e-06
SCN4B	-1.57481	5.18356e-06
WSCD1	-1.74292	5.33657e-06
KRT7	1.69788	5.49038e-06
HOXA5	-1.78828	5.82167e-06
PEX11A	-1.4391	6.14971e-06
CCDC74B	-1.40835	6.1824e-06
FES	-1.44905	6.3659e-06
GDF7	-1.96912	6.48409e-06
MYCL	-2.53024	6.56056e-06
SEPT4	-1.40791	7.07128e-06
AC104825.1	1.18974	7.28188e-06
IMPA2	-1.34583	7.4602e-06
PPP1R13L	1.77826	7.46284e-06
SCN9A	1.42241	7.52496e-06
GUCY1B1	-1.48051	7.72981e-06
ANKRD24	-1.44947	7.8503e-06
DYSF	1.95953	8.14426e-06
FMN1	3.04362	8.31605e-06
GRIK2	1.41683	8.79706e-06
CPA6	-2.45796	9.0024e-06
C1QTNF7	2.75235	9.05581e-06
LY6K	-1.96492	9.16677e-06
ARHGDIB	2.93026	9.29032e-06
ADAT2	-1.31775	9.51382e-06
BCO2	-1.58797	9.54655e-06
SCNN1B	-2.64347	9.82635e-06
CELSR1	2.26235	1.00952e-05
TMEM158	1.02555	1.01359e-05
ARHGAP29	-1.10984	1.01804e-05
ALDH5A1	-1.83243	1.02659e-05
RBM38	1.2671	1.03882e-05
UCN2	1.96458	1.04054e-05
C3orf52	1.16966	1.06398e-05
DES	6.77143	1.09441e-05
ABCB1	1.27099	1.10035e-05
RMI2	-1.40421	1.12646e-05
BAALC	1.31632	1.17349e-05
KRT34	1.59551	1.19639e-05
ZFP69B	1.2773	1.19639e-05
LINC01711	6.04856	1.20472e-05
MYCT1	6.17382	1.20879e-05
C12orf73	1.27457	1.22507e-05
CCDC69	-1.28773	1.27857e-05
RASSF4	-1.00827	1.27857e-05
MYO1D	1.29237	1.2795e-05
FAM184B	6.59302	1.30975e-05
MIAT	1.15285	1.34586e-05
RBPMS-AS1	-1.20238	1.36828e-05
RBM43	-1.34839	1.38221e-05
GPRASP1	-1.24222	1.42344e-05
CAMK4	1.41274	1.49259e-05
AC245041.1	1.50819	1.55075e-05
PRRX1	-1.04428	1.57605e-05
GHR	-1.40347	1.58028e-05
MLC1	-1.53677	1.63225e-05
SFMBT2	-1.14979	1.83399e-05
IGFBP5	-1.20097	1.8526e-05
MN1	1.26629	1.8526e-05
ADRA1B	-1.97466	1.91202e-05
GALNT13	-1.17387	1.94705e-05
GAL	5.08773	2.05456e-05
RPS6KA1	-1.265	2.10438e-05
AC005050.2	1.85494	2.13285e-05
PDGFA	1.20344	2.14606e-05
KRTAP1-5	1.24314	2.15556e-05
HSPB7	1.38036	2.25438e-05
AC010931.2	6.17499	2.2636e-05
P2RY1	-2.78741	2.3469e-05
FOSB	2.42995	2.43397e-05
NHLRC4	-2.23434	2.50839e-05
KDM6B	1.26796	2.56278e-05
AP001453.2	1.53912	2.66548e-05
MGARP	-1.22067	2.69327e-05
SHROOM2	-1.14311	2.72156e-05
B3GALT2	-1.57548	2.75015e-05
C7	-1.15008	2.75263e-05
CYP27A1	-1.03735	2.83286e-05
KRT80	2.22997	2.84009e-05
PRKAR2B	-1.28814	2.86897e-05
VILL	-1.14533	2.90438e-05
ELL3	-3.18048	3.04907e-05
CMKLR1	1.01411	3.27277e-05
DUSP5	1.08452	3.31524e-05
RTL5	-1.52879	3.4341e-05
ISL1	-1.51079	3.50422e-05
CEP170P1	2.71041	3.80034e-05
DIO2	1.5056	3.84219e-05
RNF227	1.40021	4.06433e-05
LGALS9	2.69979	4.161e-05
EGLN3	3.9582	4.19437e-05
STAT5A	-1.00569	4.67536e-05
ETV1	1.02777	4.86226e-05
RUNX1T1	-1.32992	4.86872e-05
FRMD5	3.92103	4.90629e-05
EPHB6	1.24807	4.99103e-05
RNF144B	-2.87388	5.13721e-05
AC145098.2	2.15978	5.25893e-05
HAUS5	-1.08055	5.33396e-05
LINC00535	-1.83617	5.45427e-05
PALMD	-1.13256	5.46038e-05
SLC25A32	1.03796	5.57293e-05
ITGA9-AS1	-1.02231	5.581e-05
PTGER2	1.08743	5.59882e-05
SPRED3	1.33513	5.67286e-05
LIN28A	6.49381	5.68272e-05
GRHL1	-1.93572	5.75132e-05
NOG	-1.43223	5.93029e-05
NKX3-1	1.98248	5.97617e-05
ZBTB16	-2.53566	6.00203e-05
LINC01547	-1.41056	6.01883e-05
AC011504.1	-1.11756	6.03954e-05
EMP2	-1.10999	6.03969e-05
GPBAR1	6.05804	6.23637e-05
ANKRD1	1.81413	6.25332e-05
LRRN3	-1.22443	6.2574e-05
TMEM200B	-1.08325	6.49445e-05
PADI2	5.74015	6.66505e-05
PLCD4	-2.84655	6.75405e-05
PRR15	6.24647	6.84201e-05
RAC3	-1.6894	7.00441e-05
CPZ	-1.32152	7.14108e-05
C5orf66	-1.01299	7.78955e-05
BTBD19	1.00504	7.99695e-05
ADAMTS19-AS1	-2.85682	8.09947e-05
ARHGDIG	5.62544	8.55067e-05
MANSC1	-1.13532	8.75345e-05
MTUS1	-1.21042	8.9413e-05
NME1-NME2	1.90161	8.99002e-05
RAB27B	-1.48373	9.02364e-05
PPP1R3G	-2.04423	9.03595e-05
ABCA7	-1.40025	9.15962e-05
AP000695.1	5.84059	9.80078e-05
AC023043.1	-2.00261	0.000100124
EGFLAM	-1.13928	0.000105168
TMEM56	-1.94322	0.000105441
AL391822.1	-2.60535	0.00010876
CD274	1.04445	0.00010876
HOXA6	-1.88644	0.000110176
KCTD11	1.48863	0.000110702
EFNB2	2.74689	0.000111614
AC125807.2	1.09294	0.000111689
NRXN3	2.11168	0.000111811
BAIAP2L1	1.00539	0.00011315
TMEM130	-1.06836	0.000113295
LRMDA	3.26399	0.000123721
PLAT	-1.28641	0.000124726
GCNT2	-1.01577	0.000125333
HIST1H3C	-1.02724	0.000126448
ATP8B1	1.43674	0.000127806
NPM2	-1.12694	0.000128728
SULT1A1	-1.38828	0.000133945
SNHG26	1.02231	0.000137773
LINC02454	3.68671	0.00013785
DAPK2	-1.24804	0.000138235
MARCH4	1.06674	0.000138444
RIPOR3	-1.32707	0.000138643
AC015909.1	2.85163	0.000143576
USP51	-1.52164	0.000144055
SERPINB9P1	-1.16848	0.000146779
SLC35E4	-1.12487	0.000151868
PIGW	1.24962	0.000159221
SOX8	2.03309	0.000163961
MEST	-1.28525	0.00016512
KIAA0895	-1.12124	0.000171394
SCUBE2	-1.17039	0.000184602
CELF2	-2.01157	0.000186795
STX11	-2.245	0.0001881
SOCS2	-1.58165	0.000195742
GALNT16	1.29905	0.000196178
DNALI1	-1.22816	0.000196366
HES6	1.10933	0.000198034
HNRNPA1P33	1.94182	0.0002015
C9orf43	-1.95433	0.000202678
CHST2	1.96108	0.00020597
RNF128	4.62031	0.0002171
RAMP1	1.39629	0.000232376
SLC2A4	2.60346	0.000236628
PPP1R14C	5.41949	0.000237762
SLC38A6	-1.049	0.000238223
TPPP3	-3.19388	0.000244871
ASPM	-1.85847	0.000250136
HLA-F-AS1	-1.63341	0.000272054
PLPPR4	-1.82111	0.0002761
DTNA	-1.48038	0.000282387
AC074194.2	-2.26651	0.000287503
AC078850.1	5.91557	0.000292015
AC091182.2	3.30217	0.000292709
AP001528.2	-1.60667	0.000299239
ITGA9	1.68417	0.000299239
SCN1B	-1.22352	0.000299996
HBD	5.4828	0.000310424
HPSE	-1.12295	0.000311875
SOD2	-1.25234	0.000313
GJD3	-1.77018	0.000319519
SPP1	1.21558	0.0003198
TRAC	5.38863	0.000337455
LINC01750	-1.11968	0.000343453
LRRC56	-1.01939	0.000343754
LINC01561	3.94815	0.000348938
MOK	-1.01594	0.00034901
PATL2	-2.07362	0.000352109
FIBCD1	4.87444	0.000368592
TCEA3	-1.10101	0.00037699
PLCXD3	5.0069	0.000386379
AC023024.2	-1.37009	0.000395286
NETO2	1.08119	0.000417351
ST8SIA1	-1.38798	0.000425272
MIR29B2CHG	-1.06958	0.000433916
FGFR3	-1.34986	0.000444004
AC023449.2	2.85176	0.000452549
TRABD2B	-2.61768	0.000462528
CNTNAP3	-1.54614	0.000475249
NOTUM	3.00142	0.000490433
FUZ	-1.00569	0.000494184
PTPRN	2.09558	0.000501114
ACTBL2	5.55379	0.000501325
CHRDL1	-4.59355	0.000519918
C16orf89	-1.17458	0.000531317
P2RX7	-2.32972	0.000536921
IRAK3	-1.32633	0.000551934
RGS7BP	-3.01168	0.000557388
FLVCR2	-1.64128	0.000562811
CHSY3	1.0674	0.000567776
ENTPD1	-1.25099	0.000570158
PRIM1	-1.82732	0.000593211
HILS1	5.32992	0.00059401
AC010776.2	-4.77011	0.000597579
ZNF850	1.04237	0.000599717
ICA1L	-1.01579	0.000600088
GNAL	-1.24548	0.000600114
RILP	-1.01826	0.000626073
SH3RF3-AS1	1.92873	0.000629206
CST1	2.21994	0.000645204
CCDC74A	-1.14053	0.000647716
BATF2	-1.63357	0.000668916
TRIB3	1.02768	0.00071113
CA11	-1.36354	0.000719246
NFATC2	1.72079	0.000720142
ADHFE1	-2.09671	0.000737932
SERHL2	-4.27346	0.000761843
CDON	-1.06393	0.000791366
ST6GALNAC3	1.48069	0.000791554
KCNH1-IT1	5.31514	0.000802197
AC083964.2	-3.08003	0.000807627
HOXA13	-1.10489	0.000809291
EFCAB6	-1.25383	0.000814036
TRPM2	3.0939	0.000820527
ZNF860	1.35536	0.000831299
LINC01705	3.27566	0.000844695
RGS9	1.06658	0.000866766
AL137186.2	1.03575	0.000876236
NECTIN4	5.37706	0.000881583
AC131571.1	4.81937	0.000901595
CSPG5	2.04188	0.000910697
MOB3B	-2.27418	0.000940939
CSF1R	5.57566	0.00094843
LINC01126	-2.55566	0.000949809
FNDC5	2.68522	0.000960198
ABCA6	-2.29184	0.000978967
ANXA8	5.27608	0.000979477
AC079630.1	-2.43391	0.000996376
HTR2B	-3.88245	0.00101015
AC090192.2	2.49835	0.00101085
CXCL1	-2.01654	0.00103665
CIT	-1.40407	0.00104727
GPR78	-2.06924	0.00105021
SLC17A9	1.98472	0.00105702
BHLHE40-AS1	3.38074	0.00107355
FOXA1	-2.27325	0.00107807
ADAMTS13	-1.18897	0.00108309
ADAMTS18	5.08689	0.00110191
ALOX5AP	3.67515	0.0011567
ETV7	-1.04592	0.0011567
TLL2	2.07029	0.00116839
PATJ	-1.33979	0.00117732
SLC7A2	-1.04514	0.00120003
CXCL16	-1.25063	0.00122616
KIFC2	-1.04925	0.0012467
COL1A1	1.07432	0.00125392
SLC2A5	1.98578	0.00125467
ESM1	4.01815	0.00129643
NEDD9	1.62058	0.00129967
FAM72A	-2.31312	0.0013035
DGAT2	-1.41467	0.00131012
IFNE	5.00873	0.00134061
MSX1	1.43004	0.00135257
LRRC20	-1.77188	0.00135798
MDH1B	-2.42899	0.00136656
AC103740.2	4.20898	0.00139773
GPR137C	-3.29939	0.00140606
ARMC4	-1.99035	0.00143096
FMO5	-1.52508	0.0014316
CXCL8	1.96124	0.00144827
KCNJ2-AS1	-1.82344	0.00146181
MELTF	-1.39911	0.00147718
AL365203.2	1.07123	0.00152088
HSD17B8	-1.28827	0.00152088
PIGZ	-1.29498	0.00152633
AC073111.4	-1.15848	0.00154419
FBXO15	-1.41494	0.00154725
PDE11A	2.54218	0.00154725
AC087667.1	5.68474	0.001554
FOXC2	1.47629	0.00156086
DUSP26	2.74728	0.00158607
TMSB15B	1.27119	0.0016115
AL357507.1	2.70772	0.00162896
ECHDC3	-1.18871	0.00167771
LRRC45	-1.01503	0.00168226
AP001107.5	2.59748	0.00173387
PRRT1	-2.20925	0.00176946
AC004817.3	4.01949	0.00180219
TPPP	-3.98328	0.00180219
USP32P3	3.76487	0.00181216
THEMIS2	-1.02396	0.00184904
PGF	1.28982	0.00185901
LINC01629	4.71981	0.0018775
TCF7L1	-1.43276	0.0019066
EXOC3L4	-2.45554	0.00193446
AC026316.5	-5.08617	0.00195488
AKR1C3	-1.28485	0.00195529
LRRC75A	-1.42594	0.00196444
NOS1AP	-1.38345	0.00197613
DEC1	3.91655	0.00197763
AC026412.1	-1.0754	0.00201404
GPR75	1.60378	0.00205215
STRA6	3.61304	0.00206449
CD163L1	1.50305	0.00207286
GASAL1	1.73195	0.00210742
CFAP70	-1.0785	0.00222836
PEX11G	-1.26122	0.00226523
MFSD2A	1.6401	0.00226582
KLHDC9	-1.62497	0.00226627
GPC2	1.88569	0.00228472
NEMP2	-1.31019	0.00229328
MIR181A2HG	1.70415	0.00240535
AP001033.3	-2.89847	0.00245503
AC116366.2	5.16973	0.00246089
ACVRL1	-1.37913	0.00247924
LAMP5	5.10279	0.00249958
DPY19L2	-1.08399	0.00250513
TTC30B	-1.21561	0.00251231
ADGRL2	-1.40537	0.00261758
LINC00683	-1.19077	0.0026512
AC009951.1	-1.57622	0.00270988
TIAF1	-1.86706	0.00272697
SH3TC2	-1.28881	0.00275552
FMO4	-1.65739	0.00275568
UBXN11	-1.08193	0.00276137
AC004943.2	-1.19678	0.00277622
MANEAL	-1.37257	0.00283476
POC1B-AS1	-1.00058	0.00283599
C16orf74	-2.42083	0.00284594
RTN4RL1	-4.12984	0.00289476
CDHR3	-1.37578	0.00301037
NOVA1	-1.8739	0.0030162
KIAA1671	-1.65033	0.00302306
MANCR	2.24949	0.00304434
APCDD1	-1.78002	0.00304657
ATP8A1	-1.02357	0.00308651
LEFTY1	4.87092	0.00313159
AC103740.1	2.75381	0.00314168
AC007336.3	1.88471	0.00320097
AC112721.2	5.01492	0.0032499
DCDC2	-1.30624	0.00330057
FAM27C	-1.33423	0.00331703
DNM1P47	-1.10966	0.00334696
ZCCHC18	1.83555	0.00335286
AC013652.1	1.06727	0.00340603
SNX22	1.07053	0.00351394
LINC00632	1.10722	0.00356872
AL589993.1	-1.5547	0.00360464
MST1	-1.11664	0.00361906
PSD4	-1.1374	0.00366996
BDH1	-1.08344	0.00372686
DDIT4L	-1.06479	0.00373297
AC022107.1	-1.32994	0.0037979
ABCA10	-1.5715	0.00383058
PSCA	-3.62477	0.00385602
CCIN	3.05346	0.00385968
NKAPP1	-1.74021	0.00387751
ABI3BP	-2.75593	0.00389737
EPHX2	-2.16941	0.00398955
LRP5L	-1.05045	0.00409619
CACNA1A	-1.5869	0.00411726
RASL12	1.25802	0.00413113
ICOSLG	1.42706	0.00418506
AC090409.1	1.2894	0.00419961
EYA2	4.92535	0.00420307
TFAP2C	1.50284	0.00421307
PDK4	-2.73477	0.00423214
AC099066.2	2.58058	0.00429949
SLC2A14	3.04672	0.00440924
DNM3	-1.03512	0.00443286
MISP	1.42303	0.00444114
H1FX-AS1	-1.52954	0.0044491
GCHFR	-1.02193	0.00444988
NPC1L1	-1.40174	0.00447449
TONSL	-1.37977	0.00452085
DHRS13	-1.83674	0.00454036
TMEM86A	-1.2458	0.00460589
AC007336.1	2.20963	0.00460949
C1orf226	-1.07077	0.00461438
SPEG	1.09889	0.0046458
RNF150	1.19201	0.00465427
GRAMD1B	-1.30022	0.00469831
TTYH2	-1.63952	0.0047421
SPC24	-1.71407	0.00475456
FLRT3	1.97584	0.00481623
DLEU2	-1.05132	0.00491982
ERVMER34-1	-1.05392	0.00502248
AP003071.4	-2.03402	0.00512322
NEIL1	-1.66484	0.00518515
SLCO2A1	1.28567	0.00522157
HOXA3	-1.68398	0.00522531
AC004889.1	-1.38065	0.00524687
FAM86B1	-1.25851	0.00526248
RPL7L1P9	4.02749	0.00529181
AL031985.3	1.1741	0.00530245
SYT12	2.45432	0.00534973
MAP2K6	-1.20117	0.00537736
DOK7	-4.36203	0.00559179
SOWAHB	4.86935	0.00561004
GPR183	4.72307	0.00566022
CCDC184	-1.03451	0.00568137
TAGLN3	5.02505	0.00572033
PTPRQ	-1.55473	0.00575431
KCNF1	-1.7276	0.00585621
ADAP1	-1.09785	0.00609896
ISM2	2.32426	0.00615843
ZAP70	-4.20533	0.00618139
TMEM38A	-1.78656	0.00630441
TCF19	-1.28936	0.00632479
HIVEP3	2.0518	0.00634481
AP001471.1	-2.87509	0.00637941
KATNAL2	-1.15521	0.00640144
AL445250.1	-4.80425	0.0064766
P2RY14	-2.70699	0.00650387
AC007952.2	-1.2912	0.00658307
AC244669.1	1.28606	0.00659447
AC092828.1	-1.72009	0.00659759
AC027601.6	-1.12435	0.00666033
CRLS1	1.00364	0.00673995
PLAC8	-1.63139	0.00674038
DMTN	-1.31998	0.0067411
MIR210HG	1.1511	0.00680803
GPR162	-1.13497	0.00684083
EFHD1	3.01395	0.00687228
PALM2-AKAP2	1.66016	0.00687812
ARHGAP5-AS1	-1.10579	0.00696077
DPY19L2P2	-1.05885	0.0071794
OR52K3P	4.39473	0.00741035
RAB33A	2.00348	0.00754001
GOLGA8VP	2.58552	0.00759126
DMKN	-1.65292	0.00769856
AC080089.1	-1.84855	0.00771655
C18orf54	-1.23846	0.00771655
GIMAP2	-1.0144	0.00775809
AC073130.3	1.72324	0.0078877
FAM160A1	-1.88136	0.0079513
XPNPEP2	-1.37568	0.00804511
AC109479.1	-2.20903	0.00807372
LINC02126	-3.02109	0.00835998
AC097634.1	2.663	0.00841513
AC067852.5	-3.13288	0.00842366
AL161773.1	3.51458	0.00846745
SCN2A	-1.84491	0.00853865
AC009961.4	-1.7966	0.00862307
NCALD	-4.75565	0.00876431
AP004609.1	4.7192	0.00888188
CNIH2	3.07992	0.00895294
FAHD2B	-1.13776	0.00895814
AC124944.2	-1.00646	0.00906502
WNK3	-1.05015	0.00911843
AC110285.2	-1.24607	0.00912124
IL6R-AS1	-2.60152	0.00914587
SHMT1	-1.02683	0.00919826
AC013457.1	4.63292	0.00938362
LINC02361	-1.31538	0.00939101
DENND6B	-1.02837	0.00940789
PNMA8C	3.46649	0.00940789
WDR17	-1.51671	0.00959806
CST2	3.54225	0.00965643
BX539320.1	-3.62987	0.00970687
AP000695.2	4.13393	0.00970907
CFAP69	-1.31241	0.0102427
AL591845.1	-3.11331	0.010255
PTGDR2	-1.05742	0.010255
FRAS1	3.52739	0.0103085
EIF1B-AS1	-1.21755	0.0104124
GPR65	-1.24729	0.0104901
AF165147.1	-1.77678	0.010502
CMYA5	-1.00309	0.0105405
LINC01497	-1.25869	0.0106087
PCDHGB8P	-1.28195	0.010728
LINC01638	1.49806	0.0108433
STAT4	-1.1672	0.0108968
B4GALNT4	-1.26316	0.0109369
IL33	-1.6485	0.0110939
CFAP57	-1.74535	0.0111174
GRIA4	-1.41104	0.0112256
ADAMTS16	4.29285	0.0112948
SLC24A4	2.0713	0.0113132
AP000808.1	-1.69247	0.0116799
LINC01475	-1.51736	0.0116967
HOXA2	-3.82769	0.0117219
CHRM5	3.18579	0.0117387
LINC02532	-3.55652	0.0118302
RAB38	-1.09038	0.0118434
STRIP2	-1.17347	0.0118434
PTPRE	1.68159	0.0120484
AC107021.2	1.63885	0.0120847
FAM66B	-1.26694	0.0121293
CCDC89	-1.06786	0.0121864
SCARA5	-3.6373	0.0121945
GINS1	-1.23419	0.012356
FCRLB	-1.84753	0.0123664
N4BP2L1	-1.11208	0.0123906
AC093512.2	-1.21556	0.0123997
AC004264.1	4.09608	0.0124981
AP005131.6	4.2981	0.0125138
PPFIA3	1.0062	0.0125138
LRRC6	-1.85946	0.0125745
KMT2E-AS1	-1.78955	0.0126377
SLCO2B1	-1.16825	0.0127636
DIRC3	1.16584	0.0128066
IPO5P1	-1.074	0.012882
C10orf55	-1.2968	0.0128961
ENPP1	1.08887	0.0130332
LINC01597	-4.36693	0.0132283
MELTF-AS1	-2.36908	0.0132346
ILDR2	4.09272	0.0133258
TSLP	1.00615	0.0134231
KIF1A	2.87896	0.0138646
AC004812.2	-1.00906	0.0138713
AC016831.7	1.04588	0.0139268
AC010478.1	-1.12849	0.0139586
SUSD4	4.51696	0.0141727
ZNF540	-1.26631	0.0141968
FLT3	2.82035	0.0146685
TMEM51-AS1	-1.09026	0.0147387
SIM2	4.25251	0.0148965
IRF8	-1.6543	0.0149961
CGNL1	-2.05124	0.0150562
AC007952.4	2.50767	0.0157184
AC026362.2	-2.20087	0.015738
GSTA1	2.95978	0.0157394
SLC7A3	-1.06229	0.0157445
CCDC144CP	2.43758	0.015861
LUZP2	1.75183	0.0160355
AP000577.1	1.55954	0.0161365
SLITRK6	-1.1268	0.0162755
FAM21FP	-1.81224	0.0163705
AL357060.1	-2.08085	0.0164184
AQP3	-1.02855	0.0164184
SLC14A1	1.10339	0.0164563
IPO4	1.09864	0.0166307
ANKFN1	-3.13886	0.0168822
MYL7	6.49951	0.016895
FOXP4-AS1	4.12667	0.0175065
SLC47A1	-2.28271	0.0175632
AC012020.1	-1.36457	0.0175657
AC022506.2	2.03141	0.01792
C9orf106	-2.72567	0.0179671
SP6	3.05203	0.0179759
AC093627.4	-1.17039	0.0181207
LBX2-AS1	-1.17776	0.018159
AL442067.3	-1.43554	0.0183752
FAM110A	-1.45418	0.0186131
AC073283.2	1.43079	0.0186644
RPARP-AS1	-1.37367	0.0187005
AP005230.1	4.38483	0.0190501
HASPIN	-1.15747	0.0191574
RAPGEF3	1.01139	0.0191765
HOPX	1.44761	0.0191783
TUBA3FP	-1.37051	0.01918
DEF6	-1.34181	0.0192194
ZNF286B	-1.46761	0.0195242
AC067751.1	3.87586	0.0197227
CCN3	-1.13939	0.0197227
KANK3	-2.45182	0.0197262
FOXO1	-1.2577	0.0197953
CHRNA1	1.24706	0.0198382
AC116351.2	-1.51995	0.0200563
RASD1	1.11426	0.0200835
LUCAT1	1.08147	0.0200913
NPAS3	-1.17101	0.0201015
EBF1	-3.52122	0.0203685
MYLK4	-1.06163	0.0203876
AC025470.2	-2.33738	0.0204662
SYCP2	-2.20842	0.0204818
CLEC3B	-1.99375	0.0205245
AC007114.1	-1.51874	0.0205248
EFHB	-1.16766	0.0205775
AC079848.1	-3.89383	0.0210652
ADAMTSL2	4.25477	0.0210652
CCDC152	-2.16136	0.0211562
THBS4	-1.88988	0.0213226
KLF15	-1.39222	0.0213532
AC087477.2	-1.41677	0.021388
CDC6	1.03135	0.0217443
KRTAP2-3	4.22587	0.0218483
YPEL4	-1.73066	0.0222317
FSTL4	-2.10713	0.0223168
LYL1	1.49127	0.0223168
LINC01003	-1.39683	0.023153
UCP3	1.56654	0.0231584
MTSS1	1.33847	0.0233209
TOGARAM2	-1.23345	0.0233373
SH3BP1	1.23974	0.0234652
DLX2	2.03463	0.0237646
ZDHHC23	-1.20228	0.0237646
DNM1P46	-1.65374	0.023816
EXPH5	-2.16136	0.0239976
AC159540.2	-2.26254	0.0243946
CCNA1	4.07759	0.0243946
SLC49A3	2.08255	0.0244562
HMGN5	-1.85	0.0245731
ACHE	3.66734	0.0247523
EAF2	1.76298	0.024855
C2CD4D-AS1	-3.98481	0.025064
AL591926.2	-2.53943	0.0250653
GZMK	4.26584	0.0250653
MCM3AP-AS1	-1.62648	0.0253384
TNFSF12	-1.2196	0.025345
IQSEC3	1.39518	0.0256006
KNDC1	-2.04965	0.0257707
NANOS3	1.88733	0.0259163
KCNMB4	1.7408	0.0259791
LINC00702	2.94954	0.0259982
IL34	-2.09558	0.0262002
CITED4	1.30305	0.0262934
XG	-2.59244	0.0264522
MMP10	2.62406	0.0266421
CASC9	3.7309	0.0267255
LINC01135	-1.54369	0.0269982
SHISA2	2.32531	0.0270132
LINC02289	-3.3978	0.0271851
GRIP2	1.13062	0.0271871
RNFT2	1.61152	0.0272412
AGBL3	-2.50917	0.0272608
AL121749.2	3.07318	0.0272857
NOSTRIN	-1.15733	0.0275219
RASL10B	-1.31425	0.0277487
LINC00623	1.29463	0.027912
AC007637.1	-2.19355	0.0281222
PRSS3	3.2416	0.0281536
AC008055.2	3.70669	0.0281792
AL022328.4	-1.68565	0.0282699
CCDC121	-1.0719	0.0284843
NLRP10	1.62515	0.0288107
KREMEN2	4.26253	0.0290582
CHL1-AS2	-2.35305	0.0292194
LINC02609	-2.15531	0.029226
AMZ1	2.11931	0.0293687
ZNRF3	1.05155	0.0294508
AC079921.2	1.61859	0.0296489
TACSTD2	3.62206	0.0299405
IL17B	1.9758	0.0300252
LRRC8B	3.86916	0.030904
ADTRP	1.22731	0.0309879
AC104564.5	-2.74604	0.0310998
FAT3	-1.06587	0.0311407
CACNA1G	-3.72993	0.0313048
AC006978.1	-1.10783	0.0314655
CEACAM1	-2.87116	0.0316289
RSU1P3	-1.47751	0.0317619
LINC02080	-4.08047	0.0318447
TEX11	2.71901	0.0319312
ZNF185	-1.0369	0.0321552
TEX9	-1.43189	0.0324596
SLC51B	-2.07566	0.0327215
TXNDC16	-1.03192	0.0328044
TDRD6	-2.03054	0.0332773
C16orf86	-1.34815	0.0336767
ZNF474	2.35223	0.0336925
AK8	-2.66996	0.0338786
KISS1	1.63096	0.0341738
S100A2	1.57687	0.0342344
MIR17HG	1.31152	0.0343225
AC244090.1	-1.04596	0.0348619
ADAT3	1.55651	0.0354555
CDK5R1	1.12014	0.0356175
LINC02595	-1.38464	0.0358548
NR3C2	-2.46645	0.0363288
PCSK1	3.93532	0.0365268
PRR26	1.64366	0.0366191
PPIAP9	1.19569	0.0366947
NUTM2D	-1.12914	0.0369833
DAPK1	-1.04457	0.0370576
AL139147.1	1.45831	0.0370587
FAXC	2.0784	0.0371945
GAS2L3	-1.00457	0.0375415
AC239868.1	-1.87126	0.0376019
SIRT4	-1.56206	0.0377203
CSF2RB	2.02615	0.0378843
HMGCLL1	-1.96218	0.0380043
ADH1A	-3.32335	0.0382247
SERTM2	1.97532	0.0383991
ENPP2	-1.1734	0.0387441
PPP5D1	-1.42179	0.0387718
PTGIR	-1.38038	0.0389397
AL353593.1	-2.23558	0.0390256
HCP5	-1.17125	0.0392602
PARD6G-AS1	-1.08566	0.0393419
ZFHX2	1.37753	0.0394184
FGF14	3.92551	0.0394835
RASEF	2.19641	0.0405005
SOCS2-AS1	-1.95623	0.0405005
STAG3L1	-1.97686	0.0405097
KCNN2	-1.30638	0.0406069
AC112907.3	-3.517	0.0406944
AC097382.3	-1.11039	0.0407214
LINC01828	1.38175	0.0407234
ZNF658B	-1.06102	0.0408343
LINC01031	-1.36248	0.0411337
FBLN7	-1.43887	0.0411571
ELFN1	3.09278	0.0413518
FCGR2A	-1.96928	0.0415639
AC092164.1	-1.12252	0.0416203
AL139243.1	2.86409	0.041706
LDHD	-2.46482	0.0420878
TMEM229B	-1.76244	0.0421551
AP001056.2	2.97475	0.0429573
PCDH12	-2.2554	0.0430045
DRAXIN	2.07692	0.043059
CTXN1	1.78415	0.0430849
AC105749.1	-3.27119	0.043383
AC010198.2	1.01416	0.0434179
AC005495.1	-2.4868	0.0434333
TFAP4	-1.00203	0.0434924
AL391056.1	1.50835	0.0439693
FRMPD3	1.74672	0.0440741
AC009163.6	-1.34391	0.044115
AC079193.2	-1.26266	0.0443154
HSF2BP	1.10528	0.0444102
EFCAB1	-3.2414	0.0445689
AC048382.5	-1.36027	0.0450477
LMO7DN	3.39083	0.0454744
ZFHX2-AS1	-1.10231	0.0456762
MAP1LC3C	-1.78163	0.0458951
ELANE	-1.7228	0.0460921
LINC00324	-1.06351	0.0464189
ADGRF4	2.92936	0.0469523
CYP11A1	-3.09311	0.0470619
AUXG01000058.1	-2.50528	0.047645
SLC11A1	-2.00398	0.0476941
ANO1	-1.24422	0.0478995
AC024337.1	-3.7606	0.0479908
LIFR-AS1	-1.29295	0.048155
AC017002.1	1.24296	0.0481706
AC007686.4	-2.7835	0.0482857
BRINP2	2.37864	0.0484795
AC037198.2	1.6426	0.0490826
RANP4	-3.17233	0.0493544
AC090409.2	3.75111	0.0494737
PAX6	2.30114	0.0497125
DNAJC12	1.82846	0.049736
AL158211.5	-1.3149	0.0497592
AC004877.1	-3.63405	0.0497605
AL139384.2	-1.37235	0.0499154
AL357075.4	-2.04955	0.0499518

## Sheet:  siCTL TGFb vs siZNF281 TGFb
Gene Name	log2(siCTL_TGFb/siZNF_TGFb)	Adjusted P-value
ADAMTS1	-3.81528	0
SERPINE2	3.24371	0
TNC	6.11131	0
UACA	4.05726	1.11498e-298
VCAM1	-3.89591	2.31444e-221
ADAM19	5.17393	4.32323e-191
PDGFC	2.86876	4.73367e-163
STK17B	3.75446	1.85054e-160
PMEPA1	5.07416	3.27859e-149
COLEC12	-2.1528	7.74254e-148
BPGM	3.45149	8.83296e-148
TAGLN	3.88446	7.18633e-146
LPCAT2	3.74099	3.875e-143
TPM1	3.37824	9.06687e-137
CTHRC1	3.7963	6.96176e-136
LIMCH1	-2.66844	4.8204e-132
CDH2	3.78567	2.36479e-131
FZD8	4.50604	5.92943e-131
NUAK1	3.8899	2.10141e-127
TCF21	-3.02688	1.63282e-121
RASGRP3	6.43897	1.11575e-115
CDKN2B	4.42146	2.74201e-114
TIMP3	2.39409	3.65641e-114
ENAH	2.88818	4.93023e-114
CEMIP	-3.52894	8.48805e-113
FN1	2.88049	1.94331e-110
ACTA2	3.82212	1.16609e-107
SECTM1	-3.72225	7.66649e-105
SEMA3C	1.8768	1.04681e-102
MAP3K7CL	4.45621	8.5803e-102
STK38L	3.41785	3.75422e-101
ANOS1	4.75594	7.31334e-101
ADAMTS6	3.3346	1.79967e-99
LIMS1	1.83298	2.67713e-98
MICAL2	3.75765	5.75313e-98
GLIPR1	2.23094	9.6767e-97
LTBP2	3.37574	8.11376e-95
CALD1	2.07143	5.96631e-94
WNT5A	3.17663	7.64109e-94
SEMA7A	4.62125	1.36987e-89
COL4A1	2.29064	5.00229e-87
YIPF5	1.89851	9.68483e-86
CSRP1	2.50818	1.43442e-85
PKDCC	-2.66355	2.36345e-85
DTX4	-3.46354	3.76101e-85
MRAS	2.59224	2.14262e-84
INHBA	2.79583	4.02302e-84
PLPP3	-2.88913	3.20606e-83
ITGA11	2.28447	3.81147e-83
IL6R	-3.67798	3.83289e-83
STOM	-1.48245	4.43277e-83
PALLD	2.07673	8.1142e-80
SGK1	3.39059	9.0247e-79
ATRNL1	4.07931	4.77375e-78
AMIGO2	3.14762	1.86426e-77
TPM4	1.62182	2.40757e-77
CEMIP2	2.36132	1.00979e-76
WNT2B	-3.5639	8.37892e-76
VAT1L	1.63838	1.14981e-75
AP000892.3	4.73735	1.63905e-75
AC117402.1	6.39642	3.65666e-75
IGFBP3	2.93308	7.10217e-75
FAP	2.81744	7.70417e-74
ADAMTS9	-3.28572	4.9004e-73
SYNE3	-2.95755	1.10252e-72
TMEM176B	-1.55227	1.33773e-70
SRPX2	2.91211	3.65695e-70
LRIG3	2.17419	1.22738e-69
SPDL1	2.94956	3.02376e-69
ATOH8	-2.32237	1.63651e-68
NREP	2.70856	2.00984e-68
SIPA1L1	1.87819	2.80881e-68
SOX4	2.06652	3.42539e-68
ITGB3	2.29095	1.65165e-67
CSRP2	2.24127	2.68901e-67
SMG9	2.08259	3.32218e-66
NES	2.59911	5.71615e-66
RIOX2	-1.87135	2.35554e-65
PPME1	2.2763	2.4686e-65
UCK2	2.40036	4.31329e-65
SELENOP	-2.11383	4.98217e-65
GBP1	2.08924	1.87892e-64
AGPS	1.57259	4.4964e-64
PDE5A	-1.94674	2.59288e-63
PNMA2	-1.84271	9.1133e-63
RASL11A	-4.76156	3.65711e-62
PGRMC2	2.52042	6.30481e-62
NCKAP5	-2.0268	9.58341e-62
TMEM176A	-1.87865	1.26745e-61
PLS3	1.51765	1.88958e-61
MMP2	1.8852	2.7064e-61
CRYBG3	-2.12273	7.15181e-61
PDLIM7	1.87144	3.86485e-60
ALPK2	2.25082	9.14994e-60
CASP1	-2.24913	1.38218e-59
TGFB2	3.0413	1.6119e-59
MRTFA	2.29586	1.71579e-59
PRSS23	2.10833	2.84493e-59
NOTCH2	1.40717	2.92498e-59
DPYD	-2.00626	1.68006e-58
NBPF3	-1.48889	3.37153e-58
LOXL2	1.88012	3.97132e-58
ADORA1	-2.77736	5.63563e-58
C2CD2	1.75525	5.90543e-58
SKIL	2.17217	8.43776e-58
TGFBR3	-2.12976	1.42013e-57
PTGES	-2.31298	1.44878e-57
GPR68	2.63927	3.99193e-57
ENC1	3.15936	6.28929e-57
PFKP	1.91907	1.37972e-56
NKX2-3	-2.38945	1.76184e-56
FKBP14	1.61439	2.19811e-56
SMS	1.63177	2.71884e-56
MASP1	-2.03702	2.79725e-56
PLAUR	2.15081	7.14104e-56
MYL9	2.11665	1.3082e-55
CYBRD1	-1.4304	1.34918e-55
DPYSL3	1.28208	3.95832e-55
APCDD1L-DT	2.58026	4.06623e-55
DNM3OS	2.49482	1.5587e-54
ADAMTS12	2.14746	1.74852e-54
NEK7	1.95187	4.01839e-54
PLPP4	3.26256	8.25819e-54
PRR5L	3.00123	8.88483e-54
ETV4	4.2199	9.08004e-54
SLC2A3	1.83796	6.36421e-53
DCBLD1	1.86791	6.85291e-53
CDS2	-1.19715	8.83684e-53
KCNH1	7.31265	7.66135e-52
JADE1	2.29445	1.68582e-51
ACTR3	1.36992	2.40522e-51
HMCN1	2.20038	9.47544e-51
SSR3	1.53034	1.26837e-50
IL7R	3.87161	1.30747e-50
ANO6	1.33721	1.56575e-50
SLC46A3	2.12867	4.77944e-50
CNN2	1.63495	5.55888e-50
TGFBI	1.49271	6.5967e-50
SVEP1	-1.64382	7.90026e-50
DSE	1.33665	1.47269e-49
MAN1C1	-3.22366	1.80475e-49
PFKFB3	1.99149	3.50762e-49
PDZRN3	-1.9791	5.25083e-49
FHL1	-1.86639	6.60807e-49
SLC4A7	1.08108	8.09519e-49
LIMA1	1.7947	8.25539e-49
SPOCK1	3.62882	1.34382e-48
KIT	-4.23464	6.79925e-48
EGR2	7.95609	9.80391e-48
KCNG1	4.31689	1.89944e-47
CASC15	4.32998	2.00003e-47
PLCB4	2.56784	4.32694e-47
AC055839.2	2.0062	6.838e-47
FOXL1	2.2878	7.86985e-47
MTHFD2	2.07986	1.7975e-46
SPECC1	1.87161	2.82249e-46
GALNT10	1.58628	3.68115e-46
IL11	4.98139	5.74212e-46
PGM3	1.24245	6.87872e-46
PPARG	-2.63435	1.27258e-45
DPYSL2	-1.51828	1.75263e-45
HACD4	-2.80311	1.89228e-45
PDLIM5	1.96747	2.62532e-45
LEF1	2.59732	4.9657e-45
F2RL1	4.46416	5.23595e-45
GPR63	-2.34083	7.16382e-45
PRKG1	-2.31612	1.03881e-44
SCG2	4.52235	1.16295e-44
PLEKHO1	1.52828	1.52812e-44
SQOR	-1.47455	1.84292e-44
PMP22	-1.93523	2.16997e-44
RDH10	-1.86309	2.26956e-44
CALHM5	1.70146	2.2989e-44
ACTB	1.21162	2.36638e-44
SPOCD1	2.64898	2.9276e-44
CDC25B	-1.90228	1.00585e-43
GFPT2	2.34577	1.01404e-43
PDGFRA	-1.6756	1.01404e-43
WDR1	1.41869	1.09553e-43
MAPRE1	1.3769	1.15416e-43
TLCD2	-3.00361	1.37237e-43
THBS1	2.19163	1.4457e-43
ANXA11	-1.34812	1.7326e-43
THBS2	1.82308	1.83435e-43
SLC20A1	1.81821	2.4252e-43
LRRC17	1.91256	2.95027e-43
KANK1	-1.27255	2.95336e-43
BAMBI	-1.80095	2.98989e-43
CAVIN2	-2.93628	3.36052e-43
TNFSF18	4.24206	3.56974e-43
BCAT1	1.37173	5.5374e-43
OLFM2	3.3112	1.07577e-42
TNFRSF19	-1.77372	1.18106e-42
FGF1	4.66342	1.57814e-42
ARHGEF40	1.79496	2.00168e-42
ARHGAP28	-2.3585	2.13352e-42
LRRC8A	2.16192	2.66477e-42
ACVR1	1.44366	7.10152e-42
P3H1	1.26865	1.03952e-41
UBASH3B	2.07104	1.13713e-41
ACTG1	1.44326	1.15954e-41
ZEB2	-1.59359	1.3719e-41
SYNE2	-1.81994	1.77174e-41
DGKI	2.60512	1.82092e-41
PPT2	-2.81497	2.0018e-41
NEXN	1.87542	2.44599e-41
HMGA2	1.96928	2.44809e-41
ROR2	-1.82767	2.5503e-41
ARHGAP31	1.84839	2.7894e-41
LTBP1	1.62557	2.97149e-41
SLC7A5	2.92153	7.28582e-41
ARSJ	2.03473	8.53761e-41
LRRN4CL	-2.85452	1.65734e-40
RTL10	1.91194	2.32265e-40
ZFP36L2	-2.68078	2.73084e-40
CDK17	1.64042	4.06116e-40
GLIPR2	2.15581	4.10058e-40
MSN	1.17825	4.50528e-40
LPAR1	-1.29482	4.68568e-40
DOCK10	2.04082	5.68858e-40
NRIP3	2.12359	8.04955e-40
C5orf66-AS1	-2.09076	1.21234e-39
ANKRD1	5.92857	1.38634e-39
TNXB	-2.84286	2.07439e-39
ADO	1.67498	2.97896e-39
MUSK	-2.1922	3.11096e-39
SCRN1	-1.51448	3.51396e-39
FAM98A	1.69423	3.73209e-39
VSIR	-2.60892	4.6711e-39
CCDC144NL-AS1	5.12009	4.82379e-39
ADM	-1.55215	6.38854e-39
SAMD12	-2.52863	8.85135e-39
E2F3	1.95061	1.21289e-38
GSDMD	-1.88104	1.5554e-38
MLLT11	1.94944	1.80336e-38
ACTG2	3.97969	1.80355e-38
CREBRF	-1.5761	2.07718e-38
SPATA20	-1.25313	2.10111e-38
NCS1	1.26272	3.71054e-38
PCYOX1	-1.58454	3.91429e-38
WNT5B	1.95517	4.28523e-38
PHLDA2	2.1805	5.12545e-38
PDZD2	2.89735	6.80765e-38
CPA4	2.57746	1.40535e-37
ADGRD1	-2.91904	1.54762e-37
TNFRSF10D	1.53763	1.91438e-37
SYNE1	1.41671	2.51192e-37
NFASC	-1.66488	2.74204e-37
CEBPD	-2.73926	4.26112e-37
GOLIM4	1.29266	5.23998e-37
CREB3L2	2.19026	6.37455e-37
TEK	-1.27073	6.50502e-37
AHCYL1	1.25863	8.25297e-37
TNFAIP6	4.6937	8.66512e-37
UST	-1.69998	9.57066e-37
P4HA2	1.35646	9.7125e-37
PGM1	1.23928	1.67251e-36
PSAT1	1.80037	2.39564e-36
DCBLD2	1.44883	3.29403e-36
ALAD	-1.41454	3.63951e-36
TSPAN13	3.56237	3.69045e-36
WEE1	1.69206	4.56315e-36
SMAD9	-2.07325	4.94344e-36
LIMK1	1.42787	5.43244e-36
MARCKSL1	1.74996	5.8291e-36
ADH1B	-7.14719	7.15671e-36
CNN1	4.07891	8.02426e-36
CHST15	-1.57688	1.15798e-35
CDC42EP4	-1.575	1.63289e-35
LHFPL6	-1.3407	1.88413e-35
SERPINB6	-1.04581	1.95655e-35
ALDH2	-1.07258	2.03425e-35
CAP1	1.23799	2.07162e-35
ENTPD7	1.62308	2.135e-35
ITGB5	1.19205	2.71887e-35
MYO1B	-1.26717	5.66004e-35
RARG	-1.82504	8.13554e-35
ATP6V1G1	1.04302	8.84275e-35
CCDC85C	-1.87456	9.21002e-35
SEPT11	1.67464	9.26062e-35
MIR31HG	3.44409	1.11392e-34
CCBE1	-2.27389	1.14756e-34
FLNB	2.02399	1.86035e-34
GADD45B	2.16064	1.90084e-34
DENND3	-1.64945	2.42443e-34
SMYD3	1.71868	2.61e-34
SMAD7	1.8607	3.92757e-34
COL14A1	-1.71667	4.32161e-34
CLDN23	-2.50438	6.38276e-34
ALDH3A2	-1.5694	1.01819e-33
PDXK	1.49048	1.40504e-33
TGFB1	1.83369	1.48817e-33
VMP1	1.37149	1.59322e-33
TMEM200A	2.79365	1.59966e-33
GPX3	-2.63967	2.23827e-33
ADA	2.0064	2.75038e-33
TSPAN12	-2.94191	2.85442e-33
FAXDC2	-2.32833	3.48294e-33
MCTP1	-2.83921	4.25759e-33
ALKAL1	3.64368	5.09184e-33
CBFB	1.90331	6.5694e-33
AOPEP	1.93196	7.94379e-33
NOX4	7.57287	9.7965e-33
JPH2	3.56935	1.76953e-32
SEMA6A	-3.88904	2.30388e-32
ALDH18A1	1.32913	2.91798e-32
ADAM12	2.27384	3.08212e-32
CYB5A	-1.73559	3.17823e-32
TARS	1.19187	4.25934e-32
ANK2	-1.87821	5.03768e-32
POMT2	1.44318	5.32944e-32
HSDL2	-1.33691	6.05779e-32
ALDH1A1	-3.33091	6.07893e-32
PCDH9	2.03915	6.23974e-32
MLPH	2.42415	8.70406e-32
COBLL1	-2.37867	9.58412e-32
IER3	2.047	1.22706e-31
KLF7	1.99021	1.23405e-31
KDELR3	1.37743	1.33346e-31
MKNK2	-1.41321	1.62995e-31
CD24	-1.6757	2.02653e-31
LUZP1	1.39851	2.37693e-31
FRMD6	1.62528	2.38172e-31
UFM1	1.25207	2.64705e-31
ITGA1	1.40673	3.18642e-31
CD1D	-3.78314	4.126e-31
BGN	2.69948	5.818e-31
FSTL3	2.2035	6.06369e-31
SPRY1	-2.23399	6.48959e-31
LAMA2	-1.45586	8.72583e-31
BDKRB2	-2.05976	9.38576e-31
LPCAT3	-1.53018	1.2322e-30
SLC40A1	-2.49474	1.37839e-30
PAQR8	-2.19655	1.42128e-30
PIK3AP1	5.59743	1.55548e-30
FZD6	1.43979	1.55604e-30
EPPK1	6.04528	2.06187e-30
GNL3	1.07041	2.23444e-30
SLC16A2	1.2895	2.2685e-30
SLC17A5	1.06592	2.29306e-30
ELN	3.60263	2.55288e-30
FHL3	2.26406	2.70878e-30
C12orf75	1.58373	3.1849e-30
LMCD1	4.55057	3.20994e-30
HBEGF	6.10732	3.87737e-30
SMAD6	-1.57284	3.94505e-30
SEMA5A	1.32542	4.16369e-30
SERPINE1	3.72914	4.74483e-30
JPT1	1.31172	4.994e-30
SLC1A4	1.5993	5.69817e-30
PYCR1	1.5419	6.90751e-30
VRK2	1.90242	7.71711e-30
SYNJ2	1.67534	1.04289e-29
GOPC	1.31413	1.06278e-29
PARP1	-1.09717	1.27584e-29
FGFR4	-2.53451	1.29187e-29
KCND3	-1.93081	1.55077e-29
SH3PXD2A	1.75913	1.66937e-29
CDON	-3.15932	1.67249e-29
SLC27A6	-1.10475	1.7846e-29
TANC1	-1.19293	1.78912e-29
PDLIM4	1.49	2.08781e-29
SSH2	-1.60625	2.08781e-29
ACTN1	1.42057	2.14277e-29
PCSK6	-1.9767	2.49024e-29
CARMN	2.46858	2.5248e-29
CCN4	-1.80056	2.61987e-29
COL5A1	1.78855	2.67052e-29
PRRC1	1.21096	2.67052e-29
MOV10	-1.2806	2.8927e-29
ARF4	1.10449	2.98421e-29
DLG1	1.64729	3.2099e-29
TBC1D8	-1.96021	3.50026e-29
CRYBG1	-1.8487	3.69403e-29
ACSL1	1.18855	3.92053e-29
COTL1	1.26599	6.31016e-29
CEP170	1.19097	6.57452e-29
TWSG1	-1.39825	7.04569e-29
ZSWIM4	2.15469	7.12303e-29
DNAJB5	1.97514	8.98815e-29
CFL1	1.06753	1.34806e-28
SACS	1.40287	1.37381e-28
SERTAD4	2.22166	1.389e-28
PDLIM1	1.54335	1.76454e-28
APOL6	-1.30031	2.08203e-28
SEC14L2	2.03558	2.35895e-28
LDLRAD4	4.61166	2.50573e-28
SSH3	-1.76021	2.50573e-28
SPIN1	1.19525	2.78974e-28
ADAMTS14	1.84137	3.12798e-28
LSS	-1.53296	3.15216e-28
SLC12A2	1.43182	3.2096e-28
LRP12	1.51257	3.74766e-28
CHN1	1.48681	4.41436e-28
PODXL	3.68917	5.043e-28
MN1	3.10943	5.62269e-28
PRKAB2	1.2854	5.71869e-28
MT2A	1.61371	6.19618e-28
MSANTD3	1.42622	6.67195e-28
GFPT1	1.17931	7.55111e-28
TMTC1	-1.40504	8.54023e-28
ALDH1L2	1.43279	9.3484e-28
HSBP1L1	-1.81043	9.6762e-28
PLOD2	1.51616	1.13593e-27
PLAAT4	-1.85398	1.17445e-27
PLEKHA2	-1.52252	1.30518e-27
CSGALNACT2	1.06094	2.10317e-27
ANKH	1.20091	2.12565e-27
HECW2	2.48004	2.18306e-27
MFAP2	2.96373	2.24377e-27
PXDN	1.23211	2.46508e-27
DEPP1	-2.67595	4.23121e-27
MAP3K5	-1.16901	4.73122e-27
UAP1	2.17697	5.02232e-27
PCGF3	1.09696	5.87049e-27
GLUL	-1.13038	6.16155e-27
TGFB1I1	1.38728	6.5303e-27
SDK1	-1.80517	8.07546e-27
FAM177A1	1.19011	8.47208e-27
PGBD5	3.4066	8.48837e-27
TENM3	1.67027	8.48837e-27
TMCO4	-1.95087	8.88397e-27
ILF2	1.14409	9.13102e-27
DIRC3	4.41601	9.33868e-27
TES	1.35841	1.08913e-26
KRT7	3.75293	1.11345e-26
PLN	5.92107	1.12658e-26
PLAT	-3.3156	1.20292e-26
CASP4	-1.07366	1.45265e-26
DPP4	-1.26054	1.45267e-26
KCNQ3	-2.17337	1.56477e-26
RAB9B	4.77643	1.7935e-26
RAI14	1.13851	1.90012e-26
GARS	1.42929	1.93464e-26
ALDH3B1	-1.1266	2.06543e-26
ZNF395	-1.90441	2.55159e-26
ESM1	6.44059	2.90821e-26
SGCD	1.74698	3.15659e-26
ITGAV	1.17202	3.31203e-26
PXN	1.66412	3.54212e-26
TNFSF4	3.16845	4.74317e-26
PSMD2	1.18402	5.84925e-26
DCAF13	1.43913	6.11087e-26
HSPA2	-1.28002	6.17027e-26
GAS6	1.80167	7.68444e-26
GOLT1B	1.5885	8.00346e-26
ADAM33	-1.69579	1.29908e-25
ARPC5	1.01686	1.37304e-25
CDR2L	1.65205	1.37304e-25
GNAI1	-1.70351	1.4732e-25
RSU1	1.20503	1.51626e-25
IFITM2	-1.41611	1.52419e-25
GPD1L	-1.58099	1.60353e-25
CD3EAP	2.84399	1.85471e-25
TNS1	2.06571	1.86191e-25
VCAN	1.84921	1.87269e-25
TIPARP	1.34859	2.5285e-25
ADAMTS5	-1.47397	2.83225e-25
PEG3	-2.1028	3.15838e-25
C1RL	-1.54051	3.70379e-25
STK39	1.1718	3.89472e-25
SPTLC2	1.39796	4.15832e-25
C1R	-1.10015	4.93892e-25
CSDC2	1.77707	6.87774e-25
TNS2	-1.70216	7.07188e-25
SGSM2	-1.33968	7.24078e-25
SHISAL1	-1.25085	7.26118e-25
TEX2	1.49461	7.59418e-25
PPP1R12B	1.49363	8.25122e-25
KCTD16	3.25851	8.38999e-25
ZNF841	1.51108	8.38999e-25
IFITM3	-1.24113	9.37627e-25
ZDHHC17	1.38357	9.87103e-25
CLDN11	-1.86426	1.14965e-24
NF2	1.51112	1.21803e-24
C2CD3	1.43746	1.40642e-24
UBL3	1.61924	1.40642e-24
AC005747.1	1.45632	1.42547e-24
DHX58	-2.17034	1.70906e-24
TGFBR1	1.94488	1.81433e-24
PLIN2	-1.77032	2.09034e-24
HAPLN3	2.31873	2.23091e-24
HSPA13	1.24635	2.23091e-24
ICAM1	-1.89396	2.56185e-24
EDN1	1.93364	2.68955e-24
PAPPA	1.60811	2.95047e-24
CD14	-4.47955	3.72649e-24
GREM1	2.842	3.72649e-24
CHL1	-1.82759	4.47486e-24
IL1R1	-1.67218	5.07653e-24
CORO1C	1.40096	5.58335e-24
CTPS1	1.96939	5.58335e-24
SNAI2	-1.81776	6.70497e-24
RFLNB	1.86965	7.26199e-24
CTSC	-1.12169	7.69471e-24
PHLDB1	1.45109	8.26517e-24
PTHLH	4.01519	1.09739e-23
VWA5A	-2.00612	1.242e-23
SHOC2	1.16437	1.25377e-23
ADAMTSL4	-2.81995	1.31545e-23
IFI35	-1.68904	1.34848e-23
BMPR2	1.13201	1.41014e-23
LRRK2	-1.96675	2.37456e-23
MYH9	1.32364	2.45065e-23
INHBB	4.8657	2.54524e-23
RAB3D	-2.23093	2.6525e-23
ALDH1B1	1.80024	3.81221e-23
UGDH	1.52604	4.94404e-23
SLC7A1	2.2673	5.02943e-23
ANKRD33B	-2.36847	5.41088e-23
EXOSC9	1.20877	5.4843e-23
RUNX1	1.49946	6.32131e-23
PELO	1.19212	6.97226e-23
JADE2	-1.85374	7.07176e-23
MEX3A	2.38588	8.36843e-23
HDAC2	1.06901	9.63016e-23
SLC39A14	1.46042	9.6353e-23
ACLY	1.04236	1.02472e-22
TMEM45A	1.42676	1.20604e-22
FJX1	2.27122	1.26033e-22
SLC43A2	-1.72544	1.4645e-22
ARRB1	-1.40396	1.54338e-22
RNF217	1.17307	1.58924e-22
TIMM17A	1.00613	1.71382e-22
GPAT3	-1.91627	1.7392e-22
OLFML3	-1.2419	1.8163e-22
LARP6	1.40067	2.16236e-22
TNFRSF14	-1.82166	2.63703e-22
EHBP1L1	-1.83136	2.82467e-22
TNFRSF12A	1.83955	2.86471e-22
APAF1	1.03239	2.98437e-22
GPT2	1.62605	3.06822e-22
TRAFD1	-1.02889	3.19894e-22
SYT11	1.07609	3.30541e-22
SHISA3	-3.42169	3.4357e-22
SOCS3	-1.85463	3.4357e-22
SELENBP1	-1.66624	3.47364e-22
LAMA3	-1.86869	3.62987e-22
FAT4	1.13054	3.74431e-22
ZBTB21	1.48389	3.78659e-22
TAF13	1.19709	4.67637e-22
ZNF295-AS1	5.04863	5.42025e-22
RXRA	-1.3149	5.52172e-22
MMD	-1.84106	5.72197e-22
NGF	2.88839	7.62166e-22
GLMP	-1.13426	8.41251e-22
ABCA5	-2.05156	8.57706e-22
STAT6	-1.15533	9.61611e-22
PLXNC1	-1.85717	1.22444e-21
TNFAIP8L3	3.53222	1.25899e-21
SLC9A9	-2.4131	1.33181e-21
ARFGAP1	1.36782	1.46574e-21
APCDD1L	3.2803	1.51418e-21
DIO2	3.5694	1.51418e-21
CAMK2D	-1.23799	1.54144e-21
BTG1	-1.37151	1.70957e-21
SEC61B	1.18045	1.77896e-21
SSBP3	-1.19048	1.90597e-21
FAM92A	-1.45446	2.18851e-21
CNTNAP1	-1.86634	2.22665e-21
B4GALNT2	2.84971	2.28981e-21
MBNL3	-2.72329	2.50374e-21
SIRPA	1.16426	2.58329e-21
BHLHE40	2.75684	3.04695e-21
EPAS1	-1.12435	3.22534e-21
ENOSF1	-1.72771	3.6502e-21
TSPAN4	-1.17577	3.70826e-21
ZNF536	-1.12886	3.95907e-21
ZNF254	1.43319	4.47206e-21
SPHK1	2.0875	5.19317e-21
TLR3	-1.55252	5.21425e-21
CST1	4.75282	5.64792e-21
RECQL	1.07819	6.13494e-21
COL7A1	1.72961	6.73775e-21
PBX2	-1.19797	8.24646e-21
ANKRD44	1.81939	8.37478e-21
ARHGEF28	1.12925	9.05459e-21
PXK	-1.56932	9.15258e-21
MBP	-2.4477	9.29517e-21
NSG1	-1.2065	9.39558e-21
COMP	7.24676	9.49717e-21
SPTY2D1	1.05836	9.59289e-21
RCAN2	-1.55384	1.03864e-20
SRRM3	2.16425	1.03883e-20
PHGDH	1.30802	1.07758e-20
PLEKHA5	-1.6317	1.35764e-20
VSTM4	-1.52471	1.385e-20
FLOT2	-1.27734	1.57547e-20
ISYNA1	-1.54625	1.59611e-20
CAT	-1.26829	1.96084e-20
EFR3B	1.93228	2.11312e-20
SLC41A2	1.65153	2.14451e-20
VASP	1.32665	2.14451e-20
ST3GAL2	1.05863	2.16466e-20
PLPP6	-1.58531	2.35934e-20
SERP1	1.11822	2.38106e-20
EZH1	-1.15	2.51218e-20
HIVEP1	1.77127	2.75404e-20
ZNF48	1.94816	2.82243e-20
LDLRAP1	-1.24905	2.85442e-20
CYGB	-1.95497	3.38846e-20
SRF	1.56992	3.54314e-20
SERPINB1	-1.07894	3.95647e-20
PLAU	-1.44115	4.29712e-20
ULBP1	1.48864	4.62911e-20
IFRD1	1.04577	4.77421e-20
NRSN2	-1.21063	5.34145e-20
UGP2	1.13683	5.70406e-20
DIS3L	-1.59136	6.12809e-20
ACSL5	-2.61505	6.92315e-20
TNFRSF1A	-1.00384	7.07302e-20
SIX1	-1.71914	8.04187e-20
ASAP3	-1.13024	1.01843e-19
CBX7	-1.66967	1.03989e-19
TPM2	1.23079	1.2144e-19
NRXN3	4.90343	1.23887e-19
MYO1E	1.44296	1.26344e-19
PLK2	-1.30774	1.27413e-19
NT5DC2	1.72824	1.2841e-19
PNRC1	-1.0125	1.29824e-19
C2orf27A	1.53226	1.40782e-19
COQ8A	-1.9511	1.52028e-19
SLAIN2	1.16179	1.64294e-19
ABCC6	-2.4062	1.97922e-19
ATP13A2	1.30234	2.14668e-19
RNF152	1.70609	2.20239e-19
AC068473.3	4.52247	2.23404e-19
MR1	-1.00185	2.30989e-19
ALDOC	-1.06473	2.45625e-19
RGMB	1.30535	2.51654e-19
PGM2L1	1.46824	2.68838e-19
JMJD1C	1.25585	2.79549e-19
HGF	-1.68317	2.80392e-19
ASAP2	1.57511	2.92706e-19
UBA7	-1.1785	3.0219e-19
P4HA3	2.40423	3.10389e-19
ARHGAP18	1.30196	3.24721e-19
FAM53B	-1.17426	3.75024e-19
SLC16A1	1.01138	3.82325e-19
ZEB1	1.1166	3.83542e-19
MEIS2	-1.26581	5.8233e-19
MIR181A1HG	1.89481	5.98639e-19
MARC1	-3.41489	6.21925e-19
GBP2	-1.19755	6.4196e-19
ABHD17C	-1.6325	6.50967e-19
NAV3	1.14293	6.80163e-19
YTHDF1	1.15215	7.39371e-19
TUFT1	2.75874	7.96193e-19
ABCA7	-2.7136	8.81526e-19
YKT6	1.08918	1.10673e-18
LOX	1.3416	1.27796e-18
SMTN	1.7975	1.31366e-18
ARL4C	1.99227	1.34228e-18
RGS4	4.59638	1.427e-18
TUBA1B	1.08105	1.50276e-18
SHROOM4	1.70736	1.54943e-18
SLC2A4RG	-1.08599	1.55816e-18
DAB2	-1.04281	1.59445e-18
TNFRSF1B	-2.01627	1.75416e-18
VDR	1.51147	1.80381e-18
SELENOS	1.09613	1.84009e-18
GALM	-1.46153	1.99183e-18
HAS2	3.12584	2.0155e-18
CXCL14	-3.68176	3.41928e-18
FST	1.26216	3.42994e-18
PLAGL1	-1.4524	3.53411e-18
AL365203.2	2.3115	3.60082e-18
FGL2	-2.07153	3.97938e-18
KIAA1614	-1.68486	4.19503e-18
SBF2-AS1	-1.80958	4.73161e-18
ZNF432	1.39352	5.06496e-18
ZNF365	4.98006	5.31602e-18
PLD1	-1.65826	5.55209e-18
SPSB1	1.15172	6.51255e-18
NKAIN4	7.75447	6.81313e-18
PSME4	1.20172	8.14397e-18
SNCAIP	2.30721	8.51396e-18
ZYX	1.4744	9.10797e-18
SYT16	3.12148	9.39572e-18
ADAMTS2	1.07984	9.61614e-18
DAP	1.16101	1.02799e-17
RTP4	-2.16593	1.02799e-17
E2F7	2.90663	1.05634e-17
FAM107B	1.24215	1.07793e-17
CLN8	1.10489	1.099e-17
RIMKLB	-1.55466	1.19783e-17
POLR3D	1.15236	1.22057e-17
PRKAA2	-1.68783	1.28993e-17
JCAD	-1.01935	1.29008e-17
MAP1B	1.32997	1.37512e-17
ANGPTL4	3.79377	1.45516e-17
CHEK2	-1.5808	1.48351e-17
CYTOR	1.36595	1.48507e-17
BLVRB	-1.32147	1.54868e-17
ETV6	1.39215	1.62481e-17
KLF9	-1.68875	1.65941e-17
NRAS	1.13439	1.68493e-17
SEMA3B	-1.3883	1.92056e-17
IMPA2	-2.92491	2.39624e-17
XIRP2	4.30274	2.40035e-17
ZNF93	2.34221	2.60103e-17
CEBPG	1.3185	2.63444e-17
FENDRR	-1.04639	3.0427e-17
TTC28	-1.206	3.33158e-17
PRDX6	1.10064	3.44478e-17
MPPE1	-1.31618	3.60632e-17
ATP10A	2.61611	3.89382e-17
CNTNAP3B	-1.10222	4.46895e-17
TMEM132B	3.28316	4.57525e-17
ATF6B	-1.17107	5.28887e-17
APOL1	-1.36232	5.42956e-17
SERTAD4-AS1	2.15486	5.65315e-17
CLIC4	1.0191	6.19765e-17
SPTLC3	-2.81438	6.4122e-17
GPRC5A	-1.36952	6.44963e-17
HNRNPAB	1.12371	6.5595e-17
SYT14	1.87771	7.13296e-17
PLOD1	1.02834	7.33745e-17
PANX1	1.07878	7.73599e-17
DSP	2.75402	8.24598e-17
SLC4A4	-1.46802	9.26904e-17
BBS2	-1.22313	9.69028e-17
ACADS	-1.55789	9.83692e-17
PLEK2	2.90068	1.02478e-16
GNL2	1.0675	1.07632e-16
KIAA1755	3.0744	1.11033e-16
SRGAP1	1.28349	1.1503e-16
EYA4	-1.78158	1.17635e-16
SETBP1	-2.37328	1.17635e-16
PMAIP1	1.41874	1.18319e-16
CHST11	2.04143	1.23413e-16
PLCXD2	2.12959	1.26945e-16
IFITM1	-1.75437	1.3231e-16
ACOX3	1.461	1.38001e-16
MARCH4	2.43069	1.56474e-16
ZNF267	1.28757	1.58061e-16
CRABP2	2.09229	1.64695e-16
EEA1	1.04464	1.73239e-16
CARHSP1	-1.04384	1.9888e-16
ZNF850	2.20919	2.00182e-16
CDH6	1.13363	2.18022e-16
RCN3	1.1928	2.24552e-16
ALPK1	-1.23397	2.2557e-16
FOXN3	1.309	2.30142e-16
SSX2IP	-1.3839	2.48311e-16
SRM	1.42282	2.65514e-16
SH3BP4	1.04079	2.76074e-16
CERS5	1.29357	2.76629e-16
ATP6V0A2	1.09735	2.98512e-16
NEO1	-1.48637	3.0574e-16
TTC9	1.26117	3.83446e-16
PYROXD2	-1.38701	4.06307e-16
NHSL1	-1.48973	4.20833e-16
ARHGEF6	-1.25836	4.30768e-16
APPL2	1.09667	5.18765e-16
FAM214B	1.12978	6.09017e-16
RIPOR2	-1.90143	6.09017e-16
TCAF2	-1.98654	6.30741e-16
ACOX2	-1.7093	6.48551e-16
ATP8B1	2.81126	6.74503e-16
LRATD2	3.1775	6.8021e-16
LINC01605	3.18739	7.17856e-16
MSC	1.55776	7.26255e-16
PLEKHH3	-1.74317	7.30344e-16
SDC4	1.23227	7.45844e-16
SMPDL3A	-1.59538	7.83367e-16
ZNF33B	-1.46457	7.8841e-16
DAAM1	1.4151	7.96641e-16
AZIN1	1.26916	8.01392e-16
AC027237.4	2.00051	8.16937e-16
ANKLE2	1.04017	8.48825e-16
RNF121	1.35114	8.89402e-16
C19orf66	-1.05515	8.89814e-16
NEDD9	3.72381	8.95798e-16
MSI2	-1.05104	9.35036e-16
MIAT	1.38437	9.54011e-16
GALK1	-1.13584	1.09246e-15
SLC25A27	-2.17805	1.11494e-15
LRRC32	1.99474	1.33861e-15
RNASEL	-1.11332	1.38598e-15
ANKRD29	-2.83182	1.46014e-15
CRLF1	5.68198	1.51593e-15
CADM1	1.00749	1.61053e-15
TTC39C	-1.08465	1.70488e-15
CILP	6.85218	1.77553e-15
ISOC1	-1.11526	1.77553e-15
FTSJ1	1.1625	1.79937e-15
APOBEC3G	-1.37023	1.80146e-15
PXDC1	1.63395	2.00148e-15
ZNF674-AS1	1.82177	2.0345e-15
CLMN	-3.05651	2.23954e-15
GALT	-1.3664	2.2546e-15
CCDC69	-1.83081	2.25663e-15
AXIN2	-2.13042	2.37482e-15
DNAJC22	2.11934	2.6226e-15
DBP	-2.20749	2.99356e-15
SORCS2	2.34237	3.40095e-15
NDEL1	1.13046	3.42193e-15
MICALL1	1.31791	3.754e-15
TLE1	-1.11142	3.77707e-15
ARMC9	-1.07431	3.81759e-15
ZNF697	1.2454	3.82804e-15
PPP1R14B	1.02392	4.01892e-15
ABHD17B	1.31121	4.02466e-15
PCBP3	-2.04487	4.19016e-15
RYBP	1.45184	4.19016e-15
RASSF4	-2.05148	4.21496e-15
TEF	-1.04522	4.35027e-15
HRH1	-1.27526	4.3575e-15
WSCD1	-2.89593	4.47686e-15
CIB2	-1.44927	5.139e-15
KITLG	-1.33955	5.24515e-15
NT5DC3	1.43025	5.24515e-15
SNX30	1.02628	5.24515e-15
CCN2	3.47861	5.40601e-15
MINDY1	-1.41637	5.40821e-15
HCFC1R1	-1.5243	5.81581e-15
CISD1	-1.07738	5.99452e-15
TMEM51	-1.16017	6.56238e-15
FAM117B	-1.62726	6.85465e-15
GATA6	2.04378	6.93228e-15
NAAA	-1.18672	7.01202e-15
PLSCR1	-1.29746	7.27146e-15
NTM	3.72014	7.9282e-15
CERS4	-1.33867	8.47372e-15
IL21R	2.37986	8.52481e-15
PPP2R5A	-1.45687	1.00603e-14
LCLAT1	-1.26159	1.03039e-14
SFMBT2	-2.32251	1.03232e-14
PRAG1	1.50741	1.06058e-14
FGD6	1.02029	1.12671e-14
BCL2	-1.67276	1.16604e-14
PLEKHA6	-1.63868	1.23388e-14
HOMER1	1.13053	1.24465e-14
OSBPL3	1.03561	1.52884e-14
TBC1D16	1.18774	1.5815e-14
ERN1	1.5034	1.70149e-14
FIBIN	-1.1111	1.72221e-14
SUSD6	1.22891	1.80353e-14
NTHL1	-1.38354	1.93278e-14
SH3BP5L	1.10058	2.06308e-14
TIGD2	-1.42337	2.52429e-14
IPO7	1.04446	2.56066e-14
PCK2	1.19506	2.90921e-14
BBOF1	1.48581	2.95601e-14
SMIM10	-1.34941	3.38727e-14
SPIRE2	-1.96324	3.41459e-14
YRDC	1.27991	3.71956e-14
PDE10A	1.46788	3.74449e-14
FRMPD4	-1.74874	3.79381e-14
AL049834.1	-1.41023	3.83496e-14
POSTN	1.55935	4.13101e-14
HTR1D	4.32527	4.15332e-14
CLIC3	2.74455	4.23458e-14
ATP8B4	-2.75018	4.3416e-14
HOXB2	1.70009	4.51799e-14
SAMD11	1.54726	4.51799e-14
MED12L	3.06406	4.80614e-14
APOL3	-1.47972	4.89291e-14
PITPNM2	-1.94797	5.25809e-14
PSMB9	-1.0552	5.52562e-14
XPOT	1.03066	5.52562e-14
DGLUCY	-1.21002	5.58007e-14
TGM2	-1.39527	5.5865e-14
CPZ	-3.51662	5.77195e-14
DEC1	9.62118	5.77195e-14
NEGR1	1.38772	5.79496e-14
CD302	-2.02504	6.45192e-14
HLA-F	-1.6846	6.58298e-14
MGP	2.18429	6.80011e-14
CTIF	1.16682	7.00709e-14
DENND4A	-1.09657	8.54907e-14
HK2	-1.09633	8.80943e-14
PEG10	-2.06798	8.84449e-14
SLC19A2	1.89666	9.5032e-14
PHYHD1	-1.83744	9.64815e-14
PDGFD	-1.35803	9.77581e-14
PSMB8	-1.06276	1.11464e-13
TMEM200B	-1.73088	1.119e-13
FAM118A	1.09913	1.18301e-13
ATP1B1	1.43106	1.20254e-13
GAL	3.79369	1.20811e-13
FZD1	-1.48482	1.25482e-13
OSGIN2	1.48368	1.36555e-13
UNC5C	-1.27779	1.4598e-13
LGMN	1.36669	1.47571e-13
ECHDC2	-1.22161	1.5903e-13
FLT1	1.3194	1.60361e-13
GIMAP2	-3.00626	1.60361e-13
RGCC	1.99613	1.73788e-13
MCOLN2	-2.07356	1.79943e-13
ATG16L2	-1.76254	1.89262e-13
LIMK2	1.19111	1.93066e-13
DLL4	-1.72657	1.9506e-13
RP2	1.03604	1.97214e-13
SOCS1	-2.33335	2.0631e-13
NME3	-1.42692	2.13771e-13
SCAP	-1.2566	2.16105e-13
SNAI1	2.20626	2.31915e-13
GPRC5C	-1.00401	2.33117e-13
UBE2S	1.30417	2.3416e-13
MID1	-1.40519	2.45312e-13
ARHGAP6	-2.00151	2.5019e-13
ELOVL2	-1.63678	2.54665e-13
ZNF804A	1.3436	2.57191e-13
AC083843.3	-2.01798	2.57308e-13
PARD6B	-1.53104	2.77938e-13
GNAL	-2.59365	3.08191e-13
SIK1	3.01019	3.19103e-13
RAB3B	1.0402	3.24571e-13
CHIC2	1.12895	3.52678e-13
MYBL1	2.04838	3.76594e-13
KCNN4	9.2308	4.01085e-13
PIM1	-1.29333	4.15019e-13
TWIST1	-1.31963	4.37652e-13
VSTM2L	-2.02149	4.70057e-13
LIPG	1.04447	4.71487e-13
TMEM206	1.48353	4.77023e-13
GALNT18	1.33947	4.94481e-13
SLC35E4	-1.7801	5.2301e-13
WNT2	2.53474	5.36795e-13
BMP2	-1.52361	5.37886e-13
DKK2	4.85035	5.37886e-13
CAVIN4	3.614	5.39434e-13
PLCXD3	5.5158	6.00745e-13
BMF	1.20694	6.09577e-13
JAG1	-1.26306	6.46753e-13
NFKBIA	-1.07085	6.68236e-13
MAK16	1.045	6.70223e-13
FKBP7	1.62353	6.74052e-13
PPM1E	2.20892	6.8906e-13
CA11	-2.35188	6.914e-13
MSRB3	1.02542	7.81782e-13
ISLR2	7.86173	7.84189e-13
ARRDC4	-1.16244	7.9613e-13
SCN9A	2.18673	8.07101e-13
SOD2	-2.31957	8.28951e-13
AP1S2	1.16104	9.2526e-13
SEC61G	1.04886	9.2531e-13
AL162231.2	-1.65758	9.93242e-13
APBB2	1.13565	1.00751e-12
AC025171.2	-1.63317	1.16314e-12
INMT	1.18301	1.32974e-12
SMOX	1.4459	1.34163e-12
TMC7	2.53267	1.34532e-12
YPEL3	-1.53076	1.34532e-12
CYP27A1	-1.89012	1.39041e-12
MANF	1.09666	1.42377e-12
C14orf132	-1.10236	1.54142e-12
AOX1	1.54036	1.97361e-12
FBXO21	-1.22163	2.12631e-12
C11orf24	1.04941	2.12681e-12
EMP2	-1.42167	2.20445e-12
NEURL1B	-1.54991	2.27419e-12
SLC9A3R1	1.19753	2.27674e-12
SLC25A23	-1.14845	2.31147e-12
PGGHG	-1.94017	2.34134e-12
AC018647.1	-2.70361	2.48908e-12
PLA2G4A	-1.72383	2.60483e-12
ACTC1	7.86386	2.80436e-12
AC145098.2	3.15238	2.85784e-12
NFIA	-1.8329	2.8648e-12
REV3L	-1.00072	2.91099e-12
CBLB	1.01863	2.92164e-12
CRMP1	1.28082	3.23073e-12
ATAD3A	1.12047	3.49127e-12
ANKZF1	-1.15418	3.58465e-12
CSPG5	3.75316	3.64706e-12
PLEKHG3	-1.40845	3.66367e-12
PRKD1	-1.21792	3.70295e-12
GAS6-DT	1.29937	4.07497e-12
GAS6-AS1	-1.91569	4.25859e-12
NPTX1	-1.41619	4.2967e-12
ETV7	-2.48126	4.628e-12
MAPK12	-1.04891	4.63341e-12
KLF5	-1.66434	4.89789e-12
CABLES1	-1.11696	5.25774e-12
PAXIP1-AS2	-1.30088	5.34549e-12
MAPK11	-1.23924	5.63914e-12
OSBPL6	1.13719	5.66462e-12
STIM2	-1.05018	6.36716e-12
TMEM130	-1.944	6.8524e-12
ID2	-1.08825	7.06914e-12
S100A11	1.2349	7.0728e-12
STAMBPL1	-1.05073	7.3737e-12
EML2	-1.05198	7.59336e-12
IRF2	-1.38469	7.67921e-12
SLC18B1	-1.18395	7.92208e-12
NPM2	-2.77851	8.01117e-12
MOXD1	-1.21497	9.3027e-12
ARPIN	-1.00543	9.72911e-12
NET1	1.15626	9.97004e-12
KLF13	1.02402	1.01591e-11
ARHGAP22	1.20274	1.08312e-11
MAFK	1.29277	1.12953e-11
MEOX1	8.78551	1.13252e-11
FAM43A	-1.08829	1.1473e-11
DUSP5	1.63009	1.15516e-11
ADAMTS19	-1.04691	1.22738e-11
NLRP1	1.24114	1.46404e-11
PAQR7	-1.0402	1.58659e-11
ADCY3	-1.01147	1.6066e-11
NUAK2	1.75027	1.60848e-11
HS6ST1	-1.31054	1.65767e-11
HS3ST3A1	1.25954	1.73802e-11
HSPA5	1.12879	1.81761e-11
INSYN1	-1.14933	1.84115e-11
COL4A2	1.14438	1.85133e-11
SLC27A3	-2.16226	1.96585e-11
CYP4V2	-1.06875	1.99825e-11
KCTD5	1.20512	2.0716e-11
SCN4B	-1.88814	2.1649e-11
SLC33A1	1.07484	2.17248e-11
IL17RC	-1.02723	2.18273e-11
GABRE	-1.45581	2.28636e-11
NCKAP5-AS2	-1.92819	2.33557e-11
SLC4A2	1.02746	2.49786e-11
P2RX6	-2.1834	2.69088e-11
PTX3	-1.62496	2.72131e-11
ARNTL	1.29953	2.80345e-11
ENTPD1-AS1	1.14865	2.89128e-11
RORA	-1.4171	3.31917e-11
TWIST2	-1.12554	3.32547e-11
CRY1	1.27436	3.46664e-11
APCDD1	-4.76278	3.49661e-11
SCG5	2.47642	3.60518e-11
MET	1.5499	3.63786e-11
EEPD1	-1.48702	4.05487e-11
TMEM106B	-1.11599	4.26746e-11
PDCD1LG2	1.18943	4.4577e-11
RPS6KA1	-1.61974	4.70421e-11
RAVER2	-1.45376	4.84187e-11
KIF22	-1.0603	5.60882e-11
NAPRT	-1.34691	6.24862e-11
FAM149A	-3.41854	6.98143e-11
TARID	-2.28228	7.4112e-11
NDRG4	1.30417	7.75174e-11
NBL1	-1.11328	7.77164e-11
C1orf21	-1.04815	7.86656e-11
OCIAD2	1.56859	7.86656e-11
SIRT3	-1.29449	7.91193e-11
NR1H3	-1.545	8.21179e-11
KAT2B	-1.38446	8.85899e-11
PSIP1	-1.03536	8.87737e-11
LINC02615	1.6968	9.05115e-11
ZNF483	-2.47226	9.14076e-11
TEAD3	1.00954	9.38801e-11
SEMA4B	-1.32808	9.49282e-11
AC015712.2	-2.17689	9.73363e-11
PRRG1	-1.11576	9.87509e-11
SNHG7	-1.03706	1.05919e-10
HSD17B6	1.6366	1.08126e-10
ITGBL1	1.02733	1.1124e-10
C1QTNF1	-1.16189	1.16115e-10
RBM24	2.05486	1.1755e-10
LAYN	-1.05519	1.27318e-10
PQLC3	-1.11459	1.39267e-10
TRBC2	2.98521	1.39628e-10
CFD	-1.18545	1.47324e-10
TMEM37	-4.46963	1.48258e-10
SULF1	-1.35397	1.48352e-10
MYOSLID	7.24513	1.49165e-10
PDGFB	3.22919	1.49783e-10
PLD2	-1.02658	1.57793e-10
TXLNB	-2.34002	1.63197e-10
UCN2	2.71999	1.66303e-10
LINC01137	1.33885	1.68376e-10
NID1	-1.03001	1.68376e-10
LRRN2	-2.07718	1.7714e-10
AVPI1	-1.04691	1.80633e-10
UPP1	1.29817	1.83195e-10
CITED2	-1.19038	1.87991e-10
CALB2	1.73748	2.05269e-10
LINC00842	1.48175	2.22149e-10
SEMA4D	-1.94112	2.25375e-10
USP44	1.15724	2.34374e-10
KIF21A	2.54967	2.40991e-10
PGF	2.51742	2.49296e-10
TDG	1.02925	2.51761e-10
POP1	1.04193	2.62282e-10
C3orf70	1.21762	2.83519e-10
TNFSF13B	-2.59125	2.89714e-10
LMOD1	1.17707	2.93599e-10
EZH2	1.58842	2.99178e-10
CNTN3	-1.54553	3.06776e-10
RAB20	-2.28369	3.45228e-10
FAM83G	1.26166	3.47248e-10
CBLN3	-1.70578	3.49253e-10
MIR29B2CHG	-1.82748	3.7268e-10
PIM3	-1.30872	3.73308e-10
FES	-2.22686	3.83106e-10
STOX2	-1.11575	3.86285e-10
GCHFR	-2.03732	3.98785e-10
TET3	1.1377	4.01738e-10
CBR3	-1.29333	4.10071e-10
SPP1	1.53023	4.463e-10
SPR	-1.01038	4.50759e-10
DMRTA1	3.83604	4.55557e-10
KLF10	1.32028	4.73245e-10
CAMKK1	1.08776	5.26059e-10
PRKAR2B	-1.85697	5.33514e-10
AC005050.2	4.71792	5.39201e-10
COL8A1	1.23173	6.07814e-10
SHC2	-1.51556	6.14418e-10
RBPMS-AS1	-2.25393	6.2505e-10
DACT1	1.13368	6.42947e-10
ID4	1.50549	6.54972e-10
LYRM9	-1.58033	6.65856e-10
RGS9	1.95825	7.82132e-10
EPM2A	1.48205	7.96475e-10
PSEN2	-1.19672	8.10592e-10
CHRM3	-1.70332	8.30004e-10
SLC25A32	1.52803	8.34269e-10
CDK7	1.04697	8.76837e-10
SSPO	-2.74289	9.47185e-10
ADORA2B	-1.46228	9.75657e-10
CCDC184	-1.93224	9.7928e-10
L3HYPDH	1.03226	9.80469e-10
CYP39A1	-1.76685	1.00562e-09
PRKACB	1.03733	1.05799e-09
TRPC6	1.70881	1.0816e-09
MYO1D	2.07069	1.141e-09
AL031587.5	1.32505	1.14828e-09
ARRDC2	-1.53196	1.17051e-09
SYT12	3.69987	1.17687e-09
AIG1	-1.25192	1.18061e-09
MNX1	7.95007	1.27791e-09
MB21D2	1.2285	1.29767e-09
SCN3A	-1.57006	1.36668e-09
ZC3H12C	-1.08475	1.39841e-09
ABL2	1.2218	1.41206e-09
CA12	-2.0734	1.5257e-09
IPMK	-1.17685	1.56808e-09
GALNT13	-1.78673	1.75485e-09
PARP10	-1.13369	1.7713e-09
MYCT1	8.07261	1.81021e-09
PRRX1	-1.31239	1.82161e-09
LYPD1	1.02107	1.83564e-09
HAND2	-2.13911	1.85581e-09
TRAK1	1.0979	1.86392e-09
ACSS1	-3.65314	1.87233e-09
LZTS1	1.73657	1.87587e-09
C12orf65	-1.13319	1.89545e-09
FLNA	1.12767	2.04101e-09
KIF18A	-1.4705	2.04101e-09
SLC16A5	-2.03365	2.05533e-09
TYRP1	4.69464	2.08385e-09
METRNL	1.00269	2.25007e-09
LFNG	4.18072	2.31957e-09
FOXP4	1.70749	2.33887e-09
C1QL1	-2.02315	2.4397e-09
ATP6V0E2	-1.20833	2.5318e-09
AL121827.2	7.77661	2.59797e-09
HPSE	-1.53044	2.68794e-09
AC011504.1	-1.75031	2.71459e-09
PDE7B	-2.66678	2.80538e-09
CAMK1D	-1.04235	2.90603e-09
C14orf28	1.36796	2.95097e-09
DYNC2H1	-1.16276	2.95705e-09
ACBD4	-1.7402	2.96893e-09
P2RY14	-8.0959	3.21172e-09
LRRC2	1.04536	3.24473e-09
SPTSSA	-1.26658	3.29765e-09
TM4SF1	-2.29446	3.3217e-09
ZFP36	-1.6376	3.35654e-09
CASP10	-1.33749	3.79549e-09
SLC35E2A	-1.0834	3.83139e-09
IFT140	-1.36034	3.88248e-09
BCAM	-1.27783	4.0683e-09
EFNA1	-2.63258	4.13424e-09
CCL2	-1.48008	4.17014e-09
B3GALT1	4.65204	4.20035e-09
PLSCR4	-1.00614	4.30033e-09
SFRP1	-1.01531	4.30033e-09
CAPN5	-1.03084	4.42626e-09
NKD2	-1.42524	4.76103e-09
FAM200B	1.02707	4.78156e-09
QPCT	1.80579	4.79673e-09
RRP12	1.00827	4.94136e-09
NOCT	1.61782	4.95494e-09
ICA1L	-1.79679	4.96048e-09
SGSH	-1.43573	5.18006e-09
PHOSPHO1	2.33347	5.39751e-09
GUCY1B1	-1.92773	5.5521e-09
KLF11	-1.3803	5.5695e-09
MGAT3	-1.07128	5.58731e-09
PKNOX2	1.35082	5.61045e-09
TUB	-1.2555	5.88333e-09
SAMD5	-2.28529	6.02256e-09
CORO2B	1.51218	6.04388e-09
KBTBD7	-1.11905	6.43984e-09
ATP8A1	-1.74675	6.90134e-09
TRIB1	1.33166	6.91131e-09
MYH11	3.60539	7.17555e-09
HECW2-AS1	7.54253	7.3357e-09
NKD1	4.16962	7.35735e-09
SEPT4	-2.29029	7.6751e-09
CDC42EP5	-1.06746	7.97226e-09
AL590560.2	-1.86059	8.26256e-09
AC087741.1	-1.79149	8.27195e-09
SLC25A36	-1.05097	8.42568e-09
CNTN4	-1.20927	1.02661e-08
DPH2	1.02704	1.04183e-08
AC005674.2	2.03694	1.0732e-08
WDR19	-1.01553	1.12514e-08
AL590004.3	7.4889	1.14759e-08
ITGB8	2.02742	1.25691e-08
KLHL4	2.92322	1.49709e-08
RUSC2	1.63166	1.58644e-08
TSPAN15	-1.50771	1.75763e-08
CENPV	1.31096	1.77905e-08
CENPN	1.18443	1.7823e-08
ADM2	1.70337	1.79409e-08
LINC01091	-2.07121	1.82254e-08
C17orf58	-1.04488	1.87972e-08
NAMPT	-1.84394	1.89218e-08
ORAI3	-1.02032	1.91124e-08
RIPOR3	-1.92492	1.98556e-08
HAND2-AS1	-2.09008	2.0103e-08
TPST2	1.05506	2.02629e-08
PPP1R13L	2.18492	2.06344e-08
DHRS13	-2.33416	2.08523e-08
C20orf27	-1.27342	2.08585e-08
LINC00632	1.82445	2.11067e-08
TBC1D4	-1.13267	2.13273e-08
NDST1	1.00157	2.1709e-08
ZNF467	-3.35321	2.18796e-08
MNX1-AS1	7.46365	2.26376e-08
ZNF771	1.23849	2.31727e-08
CDK18	-3.37432	2.33469e-08
PLXDC2	2.19754	2.43378e-08
AFAP1L2	-1.15996	2.45806e-08
C7	-1.53663	2.57046e-08
TAPBPL	-1.11015	2.59597e-08
CENPL	1.32277	2.69003e-08
C11orf96	-1.82436	2.6924e-08
XYLT1	2.534	2.70569e-08
SYNGR1	-1.28972	2.88001e-08
FAM131A	-1.6356	2.9407e-08
L3MBTL3	1.05709	3.06445e-08
PALM2	2.27747	3.20158e-08
LINC01638	2.59437	3.23761e-08
KCTD11	2.03361	3.24637e-08
FAM13A	-1.09827	3.25398e-08
PYCARD	-1.44543	3.25398e-08
ST8SIA1	-2.67306	3.31406e-08
HEXD	-1.36782	3.53976e-08
CEP126	-1.58443	3.70803e-08
F11R	-1.75649	3.75879e-08
CMKLR1	1.31014	3.9913e-08
COLGALT2	1.40762	4.04356e-08
HMGN3	-1.20224	4.06697e-08
OXTR	2.5597	4.0832e-08
CLGN	-1.93268	4.125e-08
AKR1C1	-1.93953	4.22461e-08
HOXA13	-1.84265	4.33471e-08
BAHCC1	-1.39964	4.36671e-08
MEX3B	1.41913	4.52836e-08
EHD4	1.01327	4.57361e-08
FASTKD1	1.06944	4.7051e-08
ZFP69B	1.90597	4.78087e-08
APTR	-1.2689	4.86252e-08
PDCL3	1.07304	5.00944e-08
FANCE	-1.29211	5.02863e-08
RASSF5	-1.51066	5.20924e-08
FBN2	-1.55115	6.1594e-08
ITIH5	-1.89913	6.24684e-08
TRAC	7.55953	6.38746e-08
DPF3	1.58748	6.72612e-08
FUT4	1.4152	6.86086e-08
NEK10	1.31364	6.87342e-08
HOXA5	-2.57917	7.24105e-08
SLC38A5	1.90176	7.27668e-08
TUBG2	-1.50357	7.99736e-08
CDCA4	1.06116	8.11822e-08
EBPL	-1.1259	8.17608e-08
FAM49A	-1.08286	8.27586e-08
PDE9A	-1.47708	8.53589e-08
SLC6A15	-2.85368	8.75688e-08
COL4A5	-1.20124	8.82209e-08
SLC15A3	-1.23942	9.01562e-08
BTN2A2	1.14077	9.41824e-08
PDLIM3	1.82343	9.95663e-08
SLCO3A1	-1.24227	1.04962e-07
FAM171B	-1.04334	1.09135e-07
CDKN1C	-1.01116	1.13186e-07
P2RY1	-2.91464	1.1477e-07
SERPINB9	-1.73762	1.18983e-07
STAT5A	-1.74816	1.24946e-07
CFTR	-1.55353	1.34322e-07
SNAP25	-3.36022	1.34805e-07
N4BP2	-1.04559	1.44593e-07
TGFB3	-2.04101	1.4542e-07
NFATC2	2.41176	1.46697e-07
C1orf115	-1.65923	1.50164e-07
CPA6	-3.33914	1.58888e-07
GRAMD1C	-2.07353	1.59755e-07
IL18R1	-2.26182	1.60977e-07
PHLPP1	-1.04387	1.64876e-07
GCNT2	-1.2363	1.67818e-07
PLCD4	-2.3028	1.74259e-07
SSTR1	-2.38587	1.75982e-07
AC131571.1	7.0215	1.81109e-07
TMEM97	-1.2566	1.93686e-07
BAIAP2-DT	-1.00594	2.02003e-07
ZNF560	1.27794	2.02244e-07
AC008063.1	-3.70002	2.16282e-07
FKBPL	-1.52649	2.23444e-07
NIPAL4	6.96073	2.30746e-07
PRDM1	1.38494	2.30902e-07
MLKL	-1.13409	2.3716e-07
ASPA	-1.62253	2.5438e-07
MINAR1	1.91519	2.55287e-07
COL1A1	1.61522	2.57443e-07
TLNRD1	1.04185	2.78147e-07
ACKR4	-1.99713	2.8843e-07
PCDH1	1.98638	2.92652e-07
AC016588.2	1.0833	3.0928e-07
ATF3	1.3109	3.11779e-07
MAP4K2	-1.0868	3.16115e-07
RNF128	3.1745	3.3317e-07
SPRED3	1.32985	3.38549e-07
SELPLG	1.61676	3.57102e-07
AC037198.1	1.28724	3.67991e-07
FOXC2	2.35019	3.68964e-07
SLC25A28	-1.01668	3.72222e-07
SLC25A22	-1.0346	3.80753e-07
N4BP3	-1.82172	3.99073e-07
C3orf80	2.10876	4.00324e-07
PRUNE2	1.51428	4.0673e-07
AC007952.2	-2.81317	4.09942e-07
CCDC74B	-1.44863	4.10471e-07
PIGZ	-1.65337	4.16012e-07
DKK1	1.67821	4.28499e-07
NPC1L1	-2.74527	4.3005e-07
MDFI	6.62412	4.43114e-07
BAALC-AS1	1.18441	4.45846e-07
LINC00683	-3.26524	4.65222e-07
SIX5	-1.21331	4.68476e-07
ADAMTS15	-1.91274	4.78734e-07
SIPA1L3	1.13649	4.82278e-07
ISL2	-1.10219	4.84488e-07
SYNPO2	-1.22359	4.85418e-07
CST2	3.29759	5.10011e-07
HSD3B7	-1.05477	5.65062e-07
LINC01239	3.69225	5.65062e-07
CD274	1.28211	5.83686e-07
OLFML1	-2.20959	5.99042e-07
AKR1C3	-1.87248	6.03138e-07
ARMC4	-2.22952	6.07344e-07
HIF1A-AS2	1.89772	6.46424e-07
RMI2	-1.72032	6.75789e-07
LINC01629	6.98023	7.06187e-07
IFFO2	1.21887	7.60749e-07
SOCS2	-2.05622	7.67784e-07
RSPO2	-4.87188	7.87184e-07
DOCK2	2.40449	7.91915e-07
LYN	-1.02172	8.12939e-07
RARRES1	-1.71088	8.40066e-07
HOXA9	-1.01653	8.7191e-07
SPRY2	1.26383	9.15405e-07
ZNF703	1.46813	9.16099e-07
CYS1	-2.03738	9.26899e-07
B3GALNT1	-1.39401	9.35077e-07
HIST1H3C	-1.27554	9.65327e-07
EMILIN2	2.741	9.68185e-07
CASC9	4.16109	9.86765e-07
SYTL5	6.61565	1.00877e-06
GNAZ	-1.37453	1.03951e-06
ANXA2R	-1.50829	1.05345e-06
CAND2	-1.76739	1.08115e-06
AC090197.1	3.52374	1.13163e-06
FGFR3	-1.5219	1.15055e-06
BATF2	-2.51166	1.1976e-06
LINC02035	-1.74604	1.1976e-06
DMTN	-1.94184	1.20544e-06
AC092807.3	1.41674	1.24321e-06
B4GALNT4	-1.90609	1.2786e-06
FGF18	3.77142	1.33848e-06
TYMSOS	-1.46569	1.36667e-06
TESK2	-1.30074	1.41901e-06
AC090409.1	2.11183	1.43388e-06
C5orf56	-1.17904	1.435e-06
AC245041.1	1.93445	1.47236e-06
AL357033.4	-2.88197	1.47453e-06
PFDN2	1.0079	1.50497e-06
AMDHD2	-1.1857	1.51909e-06
NETO2	1.39471	1.54937e-06
ACCS	-2.00233	1.5725e-06
PPFIA4	-2.11564	1.6384e-06
COMTD1	-1.3345	1.68427e-06
ICOSLG	2.4187	1.71772e-06
IFIT1	-1.94369	1.72621e-06
BCL3	-1.36631	1.8551e-06
SLC16A14	-1.42599	1.87181e-06
ERFE	-1.41988	1.89863e-06
CLSTN2	1.58291	1.99102e-06
PRDM8	-1.42251	1.99102e-06
AL035071.1	1.55879	2.01139e-06
RPS6KA5	-1.5618	2.03873e-06
PCED1B	1.8254	2.05791e-06
AC007336.1	4.09777	2.07877e-06
MARC2	-1.50611	2.09718e-06
INHBE	3.9769	2.09801e-06
GSTA1	6.64725	2.14328e-06
INSYN2B	1.33272	2.20586e-06
CADPS2	-1.35288	2.3132e-06
CYP51A1P2	6.44215	2.33528e-06
FRMD5	3.41103	2.34984e-06
SLFNL1-AS1	2.42084	2.37998e-06
NARS2	-1.04994	2.39598e-06
LINC00565	1.91994	2.43604e-06
ELFN2	1.54075	2.57089e-06
AC007686.1	6.86583	2.6145e-06
CHST7	1.4787	2.63026e-06
IQCJ-SCHIP1	1.34404	2.64449e-06
CAPNS2	6.52517	2.66046e-06
PADI2	6.585	2.67537e-06
BCO1	-4.05882	2.69073e-06
AC103740.2	5.72625	2.75216e-06
IFIT2	-1.20269	2.77363e-06
TMEM241	1.11012	2.77363e-06
SHANK2	-1.43764	2.95628e-06
C12orf73	1.17611	3.19279e-06
SLC16A7	-1.07244	3.21293e-06
NPPB	7.12458	3.37643e-06
C9orf43	-2.37798	3.50167e-06
NKILA	2.90628	3.56544e-06
FOXA1	-4.71708	3.82539e-06
DUSP1	1.15363	3.85608e-06
ARVCF	1.01628	3.98386e-06
MPP4	2.3133	4.19395e-06
LINC01711	3.3016	4.23141e-06
AMIGO1	-1.24405	4.29099e-06
CCN1	1.55787	4.33974e-06
C3orf52	1.11736	4.39791e-06
ITPRIP	1.05953	4.43451e-06
SNED1	-1.12331	4.57943e-06
IL16	1.12887	4.75384e-06
ZNF789	1.12436	4.75793e-06
LINC02454	4.24932	4.76512e-06
WIPF1	1.17351	4.76857e-06
SLC45A3	1.32668	4.82805e-06
PROSER2	-1.14177	4.8777e-06
LRRC56	-1.37051	4.9796e-06
HHIPL1	-1.67004	5.05116e-06
CCDC170	-1.6485	5.09218e-06
GBGT1	-1.07854	5.09451e-06
CEP170P1	2.81237	5.14049e-06
AC073111.4	-1.69451	5.19113e-06
HIST3H2A	-1.04702	5.40991e-06
CFAP44	1.05882	5.44165e-06
SIGIRR	-1.60452	5.71315e-06
ADTRP	2.45721	5.73792e-06
GABRQ	-3.02174	5.96187e-06
TMEM8B	-1.11146	5.9847e-06
LINC01497	-2.10079	6.10285e-06
CDKL1	-1.22853	6.17146e-06
TMEM140	-1.07139	6.24462e-06
ZNF446	-1.00483	6.28203e-06
C1QTNF6	-1.29373	6.37441e-06
BAALC	1.48452	6.54106e-06
CYP1A1	-1.99053	6.54571e-06
AC004817.3	2.72738	6.55763e-06
SOX8	2.68448	6.60024e-06
GRK4	1.08776	6.61626e-06
AC073283.2	2.34615	6.63614e-06
SLC24A4	2.70191	6.64898e-06
PTGDR2	-1.822	6.7753e-06
TTBK1	4.47178	6.82984e-06
CASP9	-1.23758	7.32379e-06
SCN2A	-2.18694	7.35004e-06
MAP2K6	-1.73242	7.42526e-06
KAZN	-1.11824	7.43502e-06
AC060780.1	-1.15834	7.49263e-06
AC023043.1	-1.98993	7.4974e-06
ADAMTS4	1.97612	7.51495e-06
RARA	1.12419	7.52003e-06
ETV1	1.15065	7.57351e-06
GUCY1A1	-4.07304	7.62004e-06
ABTB1	-1.21397	7.75618e-06
LPCAT4	-1.00801	7.82432e-06
C5orf66	-1.32331	7.82489e-06
PSD4	-2.17102	8.05249e-06
ANGPTL1	-1.54445	8.17903e-06
PATJ	-1.86843	8.27254e-06
CAMK4	1.66064	8.55975e-06
PNPLA7	-1.61112	8.67245e-06
LINC01705	2.93265	9.06272e-06
ZDHHC14	-1.01556	9.28777e-06
DNM3	1.5405	9.54144e-06
TMEM217	1.55879	9.85953e-06
LNCOG	1.55828	9.9315e-06
BCO2	-1.74244	1.02282e-05
TMEM106A	1.07101	1.04496e-05
AC112220.2	1.01145	1.05913e-05
LRRC37A4P	-1.06439	1.06314e-05
STRA6	6.30449	1.09813e-05
TTC30B	-1.70679	1.13161e-05
RAMP1	1.49907	1.15833e-05
LINC00476	-1.02977	1.18224e-05
AP002884.1	-1.37891	1.18421e-05
IGF1	2.53028	1.2369e-05
SSC5D	1.32667	1.27844e-05
GRIN3B	-1.82444	1.30906e-05
KCTD15	1.14601	1.3121e-05
CCDC24	-1.36911	1.31943e-05
SULT1A1	-1.92192	1.36503e-05
FAR2	-1.05891	1.3889e-05
SOX5	-1.00065	1.39882e-05
AVIL	-1.1511	1.44056e-05
HMCN2	3.10783	1.44056e-05
LDB2	-1.57101	1.45264e-05
MOV10L1	1.01949	1.48616e-05
GLP2R	1.24195	1.54869e-05
AP000769.1	-1.03895	1.55495e-05
EFCC1	-3.0152	1.5609e-05
SLC25A43	-1.16493	1.6009e-05
KIFC2	-1.25681	1.61497e-05
ARHGDIB	3.44973	1.67659e-05
ADAP1	-1.68878	1.69108e-05
NT5M	-2.25142	1.70341e-05
SLC35F2	2.70143	1.77876e-05
ZDHHC23	-1.96246	1.79288e-05
SESN3	-1.30887	1.79511e-05
CDHR3	-2.1708	1.87117e-05
NPAS1	1.63614	1.87117e-05
TENM3-AS1	1.8304	1.87721e-05
USP51	-2.29282	1.88425e-05
FMNL1	-1.03885	1.92034e-05
LRRK1	-1.05609	1.92196e-05
CNNM1	-2.74233	1.92379e-05
MT1X	2.65464	1.97217e-05
CCDC81	2.42584	1.99383e-05
NHLRC4	-1.50544	2.04175e-05
MIR181A2HG	2.81456	2.05155e-05
AL139393.3	1.15758	2.06788e-05
RPL29P19	-1.85648	2.10111e-05
TMEM51-AS1	-2.32493	2.1104e-05
HUNK	-1.01688	2.1159e-05
LRRC75B	-1.01734	2.1159e-05
FNDC4	-1.41739	2.16323e-05
DOCK6	1.03428	2.17194e-05
ADIRF	-1.23289	2.23922e-05
ZNF233	-1.24815	2.36308e-05
TMEM178A	-2.58525	2.39663e-05
NECTIN3-AS1	2.66526	2.49522e-05
LRRC8C	1.02868	2.5351e-05
HOPX	1.97734	2.59922e-05
PRR26	5.99992	2.64778e-05
AC091182.2	3.68539	2.70513e-05
TCF7	1.86393	2.7189e-05
MFAP4	1.10769	2.7443e-05
RTKN2	1.64142	2.74483e-05
SLC9A3-AS1	-1.07056	2.74922e-05
MGST2	-1.02259	2.81207e-05
SLC9A1	1.18461	2.83509e-05
MCOLN3	-1.79393	2.8615e-05
JAK3	-1.88986	2.86958e-05
TPPP	-2.07295	2.97681e-05
RTCA-AS1	-1.07286	2.98329e-05
IGFBP5	1.15856	3.03626e-05
CDK5R1	1.69627	3.21339e-05
CXCL16	-1.3485	3.24094e-05
NEIL1	-2.40317	3.35987e-05
AL031985.3	2.11624	3.37649e-05
KANK4	6.82917	3.38765e-05
TDRP	-1.16624	3.40186e-05
CXCL10	-1.47955	3.45906e-05
KRT80	1.92144	3.53238e-05
RBM43	-1.40566	3.65027e-05
AC104794.2	-2.09435	3.71518e-05
AC080188.2	2.53985	3.76932e-05
IL17RD	1.15904	3.82766e-05
AQP1	2.2116	4.00643e-05
ISM2	2.69449	4.16858e-05
STXBP5-AS1	1.55774	4.27743e-05
MOB3B	-2.61396	4.2779e-05
PPP1R3G	-3.26221	4.29294e-05
MOCOS	-1.14137	4.33137e-05
ALDH5A1	-1.39327	4.3594e-05
CDC14A	1.00785	4.37278e-05
ROS1	6.33768	4.70082e-05
OSR1	-1.76996	4.78202e-05
EGFL8	-3.31823	4.83122e-05
MAP6	-1.10711	4.99546e-05
NTF3	1.02729	5.00413e-05
INSYN2A	2.58052	5.03569e-05
TPD52L1	-2.6169	5.0961e-05
TNFSF15	1.61126	5.10265e-05
LINC01561	3.41013	5.10541e-05
MANEAL	-1.90862	5.19213e-05
ASPN	1.69005	5.19463e-05
RASGEF1B	-1.8058	5.20088e-05
GRHL1	-2.37036	5.23277e-05
FAM167A	-1.48447	5.25161e-05
DCLK2	1.02076	5.27538e-05
RAP1GAP	1.85542	5.2974e-05
SHMT1	-1.61931	5.45072e-05
PPP1R3C	1.17731	5.51789e-05
LNX1	-1.6592	5.61547e-05
PRRT1	-3.2854	5.70846e-05
AC009951.1	-1.95675	5.71204e-05
LRRN3	-2.00108	5.90966e-05
PLPPR4	-2.0091	6.06479e-05
RCCD1	-1.24512	6.165e-05
LINC01948	-2.87669	6.18738e-05
RPL23AP53	1.25026	6.24782e-05
MZT1	1.04558	6.32269e-05
ITGA9	4.07814	6.40622e-05
GMPR	-1.03539	6.51228e-05
WNT9A	1.28759	6.54114e-05
SLC47A1	-3.06683	6.56632e-05
GNB1L	1.20583	6.67102e-05
EHHADH	-1.20021	6.7311e-05
GCNT1	1.05137	6.7311e-05
SCX	2.21763	6.89102e-05
TMEM220-AS1	-1.91149	6.91449e-05
GPR162	-1.32784	6.944e-05
BTBD11	2.99344	7.0035e-05
FAHD2B	-1.68254	7.15802e-05
WNT11	3.41906	7.17422e-05
NXPH4	2.04791	7.19409e-05
AC013652.1	1.46441	7.21522e-05
SOD3	-1.45349	7.25328e-05
HYKK	-1.43599	7.25348e-05
SCRN2	-1.09567	7.37118e-05
LINC00535	-2.06532	7.41494e-05
LINC01126	-4.19386	7.4535e-05
CHRNA1	2.14746	7.67132e-05
TMSB15B	1.69891	7.74731e-05
C1QTNF7	2.04308	7.78369e-05
CSRNP1	1.42446	7.86535e-05
ABTB2	1.11148	7.87209e-05
SLC17A9	2.26057	7.88672e-05
PPP1R14C	3.97028	8.07879e-05
CXCL1	-2.4593	8.09895e-05
CCDC191	-1.20581	8.39665e-05
GSTM2	-1.10893	8.49105e-05
AGBL2	-2.35693	8.53049e-05
ZNF69	1.01097	8.76245e-05
TMEM171	2.56473	9.08298e-05
ZNF23	1.18246	9.20394e-05
NLRP10	3.50832	9.22003e-05
GGT1	-1.06062	9.49393e-05
SERPINB9P1	-1.6146	9.49393e-05
DDIT4L	-1.42031	9.65075e-05
AC091729.3	-1.10556	9.98195e-05
KCNMB4	3.04196	0.000100501
LINC02532	-5.0372	0.00010149
IFNE	4.05422	0.000101648
AKAP5	1.78786	0.000104309
KCNK1	-1.54737	0.000106817
AC007336.3	2.57021	0.000108996
GRAMD1B	-1.53847	0.000109976
PTPRB	6.11972	0.000111668
FAM124A	-2.00812	0.000113432
FMN1	2.6774	0.000114607
UMODL1	3.98624	0.000117309
TEX30	1.25786	0.000123082
PSG5	1.68369	0.000123096
SLC16A4	-1.51812	0.000129148
MTERF2	-1.20545	0.000129822
GLI4	-1.03425	0.000131323
AC244153.1	-1.55892	0.000134455
PAPPA2	2.93248	0.000134511
TMEFF2	-2.9626	0.00013872
OLFML2B	-1.34779	0.000142465
GTF2IP1	-1.15922	0.000146573
HAUS4	-1.00623	0.000146624
MYOZ1	4.6211	0.000147437
AC006978.1	-2.05394	0.000157985
MCM3AP-AS1	-2.7558	0.000158934
CARD10	1.26544	0.000160148
SCARA5	-5.61804	0.000160148
RNF227	1.39901	0.000161434
MAP7	-1.53699	0.000164435
AC098614.3	1.10734	0.000165526
UBE2T	1.11957	0.000165803
HLA-F-AS1	-1.63216	0.000166255
MAP2	-1.0683	0.000168932
ASB13	-1.01997	0.000168994
ADAMTS16	5.91851	0.00016921
AL133338.1	-1.19419	0.000169953
AL135818.1	2.75102	0.000170073
NOS1AP	-1.47359	0.000170181
APLN	-1.4728	0.000178554
AL355102.1	-2.35443	0.000179664
GPR65	-2.33796	0.000186608
PTPRE	1.66934	0.000188597
AC099343.3	-1.86544	0.00018894
ARRB2	-1.31296	0.00018969
GSAP	-1.14076	0.00018996
SPATA6	-1.31729	0.000192952
OR52K3P	3.77211	0.000194721
TRAPPC6A	-1.10206	0.000195177
OPLAH	-1.05542	0.000200279
FER1L4	-2.22513	0.000207881
LONRF2	1.61812	0.000209789
PAK3	-1.64038	0.000213598
COL11A1	1.08826	0.000213728
RNF207	-2.01578	0.000218882
TRIM55	5.86098	0.000219927
AL157935.2	-2.50457	0.000220791
OBSCN	-1.10873	0.000220901
PRKAR1B	-1.1804	0.000223063
VEPH1	1.19588	0.000225314
AL135999.1	-1.02208	0.0002262
CASP17P	-1.83101	0.000229937
TIFA	-1.42539	0.000232808
GPR183	5.84704	0.000242481
NFKBID	-1.34766	0.000253303
KIAA0319	-1.57173	0.000254609
CCDC89	-1.39415	0.000258163
MYO15B	-1.46768	0.000259901
NRG1	-2.02296	0.000261219
ABCB6	-1.03582	0.000264275
LINC00880	3.59862	0.000279149
AC010198.2	1.67079	0.000279378
C2orf72	-2.95768	0.000291359
BMP5	-3.5976	0.000293705
IL11RA	-1.28722	0.000305633
LRRC15	1.04499	0.000307639
KDM6B	1.11325	0.000310735
AP001528.2	-2.05978	0.000311918
C4A	-1.53735	0.000322652
CACNB2	-1.47097	0.000322652
LINC01270	-1.15673	0.00032375
MAN1A1	-1.42321	0.000327112
MYOM1	1.19614	0.000355465
AC093838.2	1.7438	0.000360741
IRAK3	-1.80609	0.000366806
RNF157	-1.59037	0.000368098
SLC2A14	2.53951	0.00036929
AL645568.1	1.21452	0.000371291
ILDR2	3.19166	0.000390187
ANXA8	5.59699	0.000390267
CELF2	-2.33067	0.000396695
ADAT2	-1.04236	0.000401274
AC004241.1	-1.67616	0.000402456
AC010931.2	5.19563	0.000406217
AC092718.4	2.50598	0.000416732
SH3RF3-AS1	1.76231	0.00041862
FAM83B	-4.96014	0.000419081
AP000695.1	3.73411	0.000427004
ADAMTS9-AS2	-2.11651	0.000432228
CCR10	-3.5545	0.000435747
ZNF785	-1.08174	0.000436801
ATP6V0E2-AS1	-1.40501	0.000444701
TLL2	2.20997	0.000447162
C9orf72	-1.06954	0.000450248
SDCBP2	-1.42064	0.00045051
AP1G2	-1.58884	0.000453942
ZBTB16	-5.06771	0.000458437
ANKRD24	-1.19751	0.000463368
LAMP5	5.66065	0.000478458
ERRFI1	1.14082	0.000478552
ZNRF2	-1.52434	0.000480408
SLC2A9	-1.28669	0.000498652
C2	-1.07055	0.000499955
RGS6	-5.27142	0.000503004
AC023449.2	2.8733	0.000519519
DNAH11	-1.74528	0.000519821
LINC02482	-1.75727	0.00052033
ODF3B	-2.57277	0.000529136
TMEM240	-2.44952	0.00053677
SHC3	-1.15495	0.000538731
NOTUM	2.92697	0.000554049
ANKFN1	-5.34935	0.000555908
LIF	1.12913	0.000579324
GHR	-1.15023	0.00059152
CNIH3	1.1867	0.000595523
AC051635.1	-1.4314	0.000597929
RSU1P3	-2.74937	0.000603926
HOXA3	-2.36055	0.000612016
WNT4	-1.68594	0.000612016
BRINP2	3.40248	0.000619113
AP000695.2	3.38459	0.000620411
NRTN	-1.19709	0.000622916
IL6R-AS1	-5.20229	0.000675087
C16orf74	-2.65647	0.000676148
FBXO6	-1.06015	0.000678532
TFAP4	-1.53608	0.000680626
AL158211.5	-2.69226	0.000696741
ZNF688	-1.07377	0.000700334
GPR78	-3.03258	0.000702009
ALPL	-1.25934	0.00070738
EBF4	-1.42908	0.000709613
KIAA1671	-1.71557	0.000709613
NEDD4L	-1.15528	0.000713397
AKR1C2	-1.03787	0.000716676
ARHGAP11A	1.05909	0.000716686
ENTPD1	-1.38643	0.000724879
SLC44A3	-1.15645	0.000726573
ZNF66	1.83094	0.000733766
DEF6	-1.88102	0.00073672
C9orf106	-3.34964	0.000746216
RGS11	-1.13672	0.000770722
MANCR	2.78608	0.000780981
AC110285.2	-2.72196	0.000783069
DNM1P51	-1.27031	0.000788425
AP002784.1	1.50192	0.000803065
AC087379.1	1.09194	0.000814589
INA	1.0331	0.000816898
AC006333.2	-1.29073	0.000820061
AL391822.1	-4.80238	0.000823181
XKRX	5.24553	0.000824097
SCUBE2	-1.12524	0.000838832
HNRNPA1P33	2.0189	0.000854551
HOXA6	-1.828	0.000861139
RASD1	1.21723	0.000880103
AC012020.1	-1.92324	0.000885623
AC007920.2	-1.36583	0.000888743
DIRC3-AS1	1.88484	0.000901232
ARL10	1.25169	0.000922623
DCDC2	-1.5824	0.000956931
AC124944.2	-1.22806	0.000957307
GZMK	5.70794	0.000957481
LRRC20	-1.36624	0.000972992
ZNF474	2.86297	0.000973712
EEF1E1	1.20369	0.000978355
CLCF1	1.00552	0.000992783
KCNH1-IT1	5.1077	0.000999003
NOXA1	-2.22645	0.000999737
DTNA	-1.37265	0.0010135
NAPEPLD	-1.0163	0.0010201
SUSD4	5.61606	0.00102711
CITED4	1.34712	0.00107756
DLL1	-1.70492	0.00109834
FP671120.5	1.50617	0.00109891
CCDC102B	-1.76552	0.00110465
LINC01191	2.46371	0.00114138
PANX2	-1.08921	0.00115818
KCNG2	-2.26122	0.00116181
BX539320.1	-3.73505	0.00116728
ANKEF1	-2.60221	0.00116822
KLF7-IT1	2.18878	0.00118278
AC060766.7	1.70541	0.00118631
AC110597.1	-1.4724	0.00119065
LGI1	-3.69977	0.00119134
LRRC45	-1.04418	0.0011915
ELL3	-1.91363	0.00119187
AL356234.3	5.81294	0.00119624
FOSB	1.81771	0.00119696
CABCOCO1	-1.58942	0.00119771
AC108519.1	-1.05879	0.00121756
CHRNA3	-2.91128	0.00123794
SCNN1D	-1.20005	0.00124357
HIST1H2AB	-1.36936	0.00126625
KRT17	1.27808	0.00126965
PKP2	1.06109	0.00127221
ADGRL4	2.87818	0.00128588
LGR5	5.55156	0.00129288
DOCK8	-2.23644	0.00129924
PLK3	1.11298	0.00129958
C10orf55	-1.45952	0.0013038
AC013457.1	5.40742	0.00131672
PTPRR	4.76356	0.00134292
HCP5	-1.55709	0.00134955
EFNB2	2.00511	0.00135306
AP000662.1	-2.1031	0.00136627
C5	-1.01038	0.0013836
TBXAS1	-1.44684	0.00140069
AC025442.2	1.8567	0.00140551
PDK4	-3.0445	0.00140663
EPHA7	-1.60011	0.00141497
TMCO6	-1.2278	0.00142889
PLCE1	-1.10907	0.00148335
AC067751.1	4.36623	0.00148851
SIK1B	4.89765	0.0015495
RAB27B	-1.02975	0.00157147
FBXO15	-1.50946	0.00160212
TIMM8A	1.01317	0.00160807
SHF	1.39838	0.00163331
TCF19	-1.60504	0.00164478
SIM2	5.04596	0.00165517
SCML2	-1.75146	0.00165701
DENND2D	-2.92571	0.00165758
CFLAR-AS1	4.49412	0.00166214
DGAT2	-1.35762	0.00166748
FOXO1	-2.08509	0.00172469
AC112721.2	5.20147	0.00173525
SCHIP1	1.41426	0.00174072
PEX11G	-1.52115	0.00177192
IFIT3	-1.06458	0.00182398
ENO3	1.10898	0.0018401
AC099066.2	2.85028	0.00191895
AC010969.2	-1.04696	0.00193975
RIBC1	-1.86179	0.00199764
ST6GALNAC3	1.96205	0.00200715
PKN3	-1.12092	0.00205111
EEF1AKMT4	1.18803	0.00206265
TMPRSS2	-2.78763	0.0020633
TTC23L	-4.76668	0.00206465
CHRDL1	-4.61676	0.00207378
EFHD1	3.30309	0.00208011
KLF15	-4.49427	0.00208358
FOLR3	2.54958	0.00210349
PTP4A3	-1.15549	0.00210636
SLC22A5	-1.0603	0.00212545
MARCH3	1.05619	0.00213431
SLC51B	-2.41514	0.00214277
ITGB1-DT	1.64733	0.0021615
GRIA4	-2.01866	0.00217711
LINC01547	-1.17508	0.00220143
GDF6	1.20345	0.00224245
SLC37A1	-1.14553	0.00224543
LINC00862	4.72859	0.00225174
NR4A2	-1.34798	0.00225962
RGL3	-1.27344	0.00226657
DOC2B	5.26552	0.00226947
ARSG	-1.07461	0.00230712
ACVRL1	-1.76648	0.00230979
RBM47	-2.19838	0.00232277
ROM1	-1.52288	0.00232418
PLA2G6	-1.02594	0.00239266
TRPM2	3.20575	0.00245697
VILL	-1.11117	0.00247992
RGS14	-1.35052	0.00248889
CPLX2	4.67846	0.00253858
C4orf33	-1.04234	0.00257648
AP001107.5	4.50554	0.00265406
PSMB8-AS1	-1.34102	0.00269466
ALOX5AP	4.22756	0.00269777
TMEM132E	5.27721	0.002719
SERHL2	-1.75608	0.00272076
AF131215.6	1.08051	0.00276723
AC068491.4	1.10633	0.00276874
CSPG4P12	-1.02339	0.00277164
LAMC2	1.93411	0.00278656
LRMDA	2.20537	0.00281396
CGNL1	-2.70174	0.00284795
AC005332.5	-1.14124	0.00286032
AC124067.2	4.11891	0.00287145
PNMA8C	1.58937	0.00289863
MX2	-1.32212	0.00290181
KRTAP2-3	5.03585	0.00291142
HERC5	-1.41686	0.00291382
LUCAT1	1.15903	0.00292573
TRABD2B	-2.15656	0.00302235
PRSS3	2.5426	0.00303202
AJ239328.1	-2.2712	0.00306909
ANXA3	-2.72047	0.00309312
ANKRD35	-2.01822	0.00310074
TMEM198B	-1.2306	0.00313377
PSORS1C1	-1.16541	0.0031502
FAM86B1	-1.18799	0.00315546
RASL12	1.75443	0.00318284
AC024257.3	-1.99334	0.00318974
AREG	3.12294	0.00324867
HOXA7	-1.18078	0.00325338
KCNN2	-2.79225	0.00328245
PGM5P3-AS1	-1.54083	0.00331351
BLNK	-4.28733	0.00332338
AC080013.1	-1.43669	0.00341463
STYK1	4.7924	0.00345479
WDR17	-1.37034	0.00345628
RGS7BP	-4.53048	0.00352975
GATA2-AS1	-1.09031	0.003542
MAPK8IP2	-3.08585	0.00357824
AL627443.2	5.02372	0.00362795
MX1	-1.46548	0.00363828
LUZP2	2.26466	0.00365433
FAM160A1	-2.48142	0.00365591
AC133644.3	1.9061	0.00370404
EGLN3	2.29082	0.0037403
SORBS1	1.49481	0.00379646
AP004609.1	5.03799	0.00382703
AC027601.6	-1.23566	0.00387222
N4BP2L1	-1.55657	0.00393189
NINJ2	3.62608	0.00400548
NTN1	-1.06166	0.00401731
NKAIN1	2.16386	0.00412724
C14orf93	-1.0237	0.00413867
GNRH1	-1.60262	0.00417851
CNTNAP3P2	-1.88213	0.00418545
UBXN11	-1.02219	0.00422832
NIM1K	-2.53865	0.00424971
KSR2	5.5778	0.00427999
LDHD	-2.75103	0.00434775
FABP4	-2.21467	0.00442351
CDCA7	-2.16483	0.00446146
AL445426.1	-3.3455	0.0045263
CHKB-DT	-1.80553	0.00452644
PECR	-1.10464	0.00453441
HTR2B	-3.39914	0.00456609
CIT	-1.21089	0.00459521
AC145124.1	-1.15923	0.0046497
ABCA10	-1.65729	0.00465619
USP32P3	3.94858	0.00468989
HMGCLL1	-4.42928	0.00470873
LY6K	-1.87087	0.0047626
MISP	1.3345	0.00476266
AC099344.3	-2.18905	0.00486151
ASPHD2	1.01234	0.00491856
TMEM220	-1.31964	0.00492532
LLGL2	-1.41423	0.00500375
QPRT	-1.03189	0.00500375
PRR15	4.66351	0.00500408
[truncated: 479 more rows]

## Sheet:  siZNF281  vs siCTL 
Gene Name	log2(siZNF/siCTL)	Adjusted P-value
PIGS	-3.54008	1.57577e-174
FSTL1	-2.09715	1.22607e-163
LGALS3	2.31394	6.39209e-153
ATP6AP1	2.84338	2.88509e-151
KCND3	-3.06498	4.02669e-150
COX8A	-4.02574	1.32876e-146
PSAT1	-3.44513	1.00409e-134
RN7SL471P	4.72763	9.57629e-132
ALPK2	-3.20183	6.51287e-123
EIF4B	-1.89164	1.87498e-122
MYLK	-1.91708	7.15796e-122
CNN2	-2.53676	5.54655e-121
PHGDH	-3.01531	3.1823e-111
BACE1	-2.25637	2.96525e-104
SLC1A5	-2.69781	3.73024e-103
APP	-1.55211	9.60915e-101
TNIP1	-2.11348	4.94204e-100
COL4A1	-2.4376	2.18966e-98
SLC7A5	-4.49759	2.18966e-98
PPP1R14B	2.94662	2.21469e-98
NIPAL3	-2.27029	2.23708e-96
C2CD2	-2.22588	9.25199e-95
LAMTOR1	2.17559	1.31613e-94
NDRG1	-2.00287	2.01881e-94
STAT2	-1.84712	3.15008e-94
BLOC1S6	-2.49603	1.49821e-93
PCK2	-2.98521	8.12813e-89
ENO2	3.50371	4.78409e-88
TSPAN4	-2.13295	1.13001e-87
ALCAM	2.39274	1.59986e-87
SET	-1.95977	5.82491e-87
TMEM97	-4.08514	4.4969e-85
SHISA5	1.78535	4.63016e-85
SURF4	1.7706	2.77443e-84
ATG13	-2.25769	7.47192e-83
SKP2	-2.34192	8.43113e-82
AHNAK2	2.45538	1.09747e-81
GNG12	-1.95396	1.71035e-79
CLDN11	-2.78378	2.64512e-79
TGFBR2	-2.33279	2.79544e-79
SH3D19	-2.1172	3.27026e-79
RAB11FIP1	-2.11683	6.90128e-79
KIAA0100	1.58745	1.20355e-78
XPOT	-2.47215	1.21106e-78
NDN	2.17689	3.30788e-77
SFXN3	-1.97181	3.99077e-77
AARS	-2.41475	9.94234e-77
TBC1D5	-2.10555	9.91517e-76
TMEM246	-4.24035	1.75269e-74
GALNT10	-2.00226	4.29107e-74
WWC2	-1.984	1.09126e-73
MTHFD2	-2.60486	4.28488e-73
FBN1	-1.56191	4.80988e-73
SERPINH1	-1.88795	1.0164e-72
GOT2	-1.76366	6.1491e-72
FBLN5	-2.46332	1.42445e-71
MIAT	4.0023	3.05571e-71
TYRO3	-2.09195	3.60574e-71
GOLGA7	-2.5354	5.70152e-71
FKBP14	-1.76882	1.02076e-69
KCTD20	-1.58406	1.78064e-68
SETD7	1.8445	4.15082e-68
DPYSL3	-1.4185	4.98282e-68
KIRREL1	-2.02466	9.87093e-68
LMBR1L	-2.08184	1.43876e-67
EIF4EBP2	-1.79581	2.52535e-67
DHRS3	-3.24197	1.14676e-66
APOL1	3.0319	2.07137e-66
TBL1X	-1.98181	2.11575e-66
SF3B5	-2.2051	8.97111e-66
SLC41A3	2.21252	1.23409e-65
YWHAH	2.33152	2.04851e-63
OSBPL9	-1.97555	5.21125e-63
ALDH1L2	-2.13135	6.10588e-62
ILF2	-1.72678	1.0495e-61
JDP2	-1.60914	2.90529e-61
RPL14	-2.1532	6.19207e-61
ELOVL1	-2.15348	7.11815e-60
NLK	-2.19938	7.93008e-60
KDM3B	-1.78922	1.16529e-59
PPP2R1A	-1.74731	1.89682e-59
SLC7A1	-3.60505	9.06732e-59
METTL9	-2.30378	2.76875e-58
PPME1	-2.1473	2.82374e-58
ANTXR2	-1.81385	9.03225e-58
TIMP2	-1.9184	1.22029e-57
ULK2	-2.9105	1.40192e-57
ARSB	-1.67969	7.21256e-57
SLC1A4	-2.19014	9.46686e-57
SEL1L3	-1.49015	1.50129e-56
ITGA11	-1.87713	4.04272e-56
CAMK2N1	-2.59256	6.2666e-56
PGAM1	1.13598	9.27721e-56
MYL9	-2.11678	1.15133e-55
GLO1	1.66839	1.61703e-55
SHMT2	-1.80709	2.42102e-55
CDC23	-2.02413	8.91627e-55
VAT1L	1.46836	1.95285e-54
RIT1	2.09863	2.8732e-54
ALDOC	1.84021	3.96143e-54
YARS	-1.60905	4.2844e-54
RCC2	-1.99124	5.91792e-54
ENTPD4	-1.6797	6.49353e-54
ARHGAP21	-1.64109	1.00134e-53
ACTN1	-1.91874	2.38229e-53
GLRX5	-2.13266	5.43963e-53
NUDT15	3.66986	1.00912e-52
SCN1B	3.25301	3.01442e-52
KCTD2	-1.9769	4.14977e-52
GPT2	-2.44794	4.66483e-52
LIFR	-2.11321	5.92573e-52
SLC6A9	-3.25004	7.90094e-52
HEATR5A	-2.2152	1.75553e-51
LOXL2	-1.75546	9.11681e-51
TBC1D13	-1.97772	2.11009e-50
TMEM43	-1.53925	2.23795e-50
TCIRG1	1.8019	6.31241e-50
MAPKAPK2	-1.83467	1.38047e-49
EMP3	1.74609	5.02936e-49
ATP11C	1.95791	1.21599e-48
STOML2	-1.56719	4.13201e-48
COPZ1	-1.52055	4.49403e-48
TMEM183A	-1.65737	4.54481e-48
HECTD3	-2.21654	4.56577e-48
KIAA0355	-2.07234	5.47513e-48
RMND5A	-1.34566	7.64323e-48
DCBLD2	-1.65873	7.90391e-48
ATF6	-1.81471	9.37432e-48
TAGLN2	1.61122	1.53912e-47
RASSF2	-2.24882	2.649e-47
INPP5B	-1.59274	3.19552e-47
DESI2	-2.0465	8.81024e-47
EGFL7	1.85082	1.02918e-46
JOSD1	-1.53539	1.17779e-46
S100A11	-2.47906	1.30146e-46
UHRF1BP1	-1.46263	1.32759e-46
ARSD	-1.79666	1.89671e-46
DBNDD1	3.01399	3.98293e-46
PJA2	1.07914	4.20448e-46
ANKRD46	2.42706	5.41361e-46
CARS	-1.40674	6.18071e-46
ZNF496	-2.11587	7.58449e-46
CERCAM	1.50623	7.85601e-46
UBE3B	-1.52633	7.85601e-46
EEF1A2	2.32801	8.37994e-46
PEG10	-2.99929	8.84359e-46
NIPA2	-1.86115	1.02783e-45
GOLPH3L	-2.45704	1.10532e-45
CKB	2.71398	5.88636e-45
SUMF2	-1.38111	3.18055e-44
DAP3	1.47774	4.29244e-44
MFAP4	-3.25542	4.29244e-44
CTSZ	-1.80009	4.93258e-44
CD9	1.62788	8.85048e-44
AKT3	-1.78308	1.0816e-43
TCF21	-1.54841	1.10065e-43
SEC24D	-1.72863	2.5183e-43
STEAP3	2.33179	2.53421e-43
HMGCL	-2.01659	2.65817e-43
SLC25A39	-1.71312	2.78637e-43
XPR1	1.52594	3.18688e-43
LAMA4	-1.22601	3.82001e-43
ABL1	-1.50039	8.29479e-43
GLS	-1.49774	1.19968e-42
AK5	-1.72502	1.2559e-42
TMEM127	-1.63506	2.21431e-42
EFTUD2	-1.34204	2.317e-42
LMAN1	-1.30768	2.62368e-42
TMEM54	2.25216	2.83868e-42
SEMA6A	-2.6216	3.01632e-42
ETNK2	-2.81666	3.19582e-42
TCP11L2	-1.98091	3.54464e-42
PPIP5K2	-1.6414	5.38652e-42
SLC38A1	-1.45383	1.15784e-41
TUBE1	-1.8377	1.24018e-41
RBMS2	-1.49944	3.18682e-41
CALHM5	1.84263	4.58083e-41
DRAM1	1.96891	4.704e-41
STRADB	-1.73485	5.60107e-41
PPARD	-2.34684	6.19438e-41
AC244153.1	-3.21403	6.26845e-41
CS	1.22025	8.01227e-41
LASP1	-1.43284	1.08019e-40
SEMA4F	2.11959	1.08235e-40
FAM171A1	-1.85877	1.22577e-40
AGPAT1	-2.48307	1.22577e-40
SARM1	-2.58385	1.22577e-40
DDRGK1	1.33138	1.41988e-40
SEC11C	1.89936	1.56146e-40
TSPAN11	-3.08519	1.6692e-40
PXK	-1.989	2.94944e-40
PRELID3B	-1.77195	3.21298e-40
MT1E	-2.94837	4.15203e-40
SMAD9	-1.88442	1.32883e-39
PPIF	1.45572	2.22754e-39
LMOD1	-2.34326	2.44929e-39
IQGAP1	1.02069	2.7474e-39
GAPDH	1.08956	5.70353e-39
SLC35C2	-1.84485	5.88514e-39
SBF2-AS1	-2.41825	7.11848e-39
PRKAR2A	-1.30418	7.20118e-39
PLCD3	-1.42069	7.82392e-39
ADAMTS15	-2.95214	9.52473e-39
PABPC4	-1.41266	1.28684e-38
MLLT1	-1.91111	2.3062e-38
CTDSPL	-1.41674	3.50306e-38
RHNO1	-2.08588	4.0574e-38
NSF	-1.697	4.35588e-38
CCBE1	-1.85293	4.59172e-38
TGM2	-2.31567	4.76281e-38
METTL16	1.76105	5.28734e-38
ERLIN2	1.14083	5.90443e-38
CHRM2	-1.55615	6.90595e-38
FMOD	-3.37612	8.56696e-38
IGFBP3	-2.07783	9.19736e-38
NEO1	-2.09286	1.26682e-37
SLFN5	-1.27773	1.71814e-37
DMPK	2.03745	2.17848e-37
RBL2	-1.59155	2.54942e-37
YAP1	-1.18017	2.87225e-37
IGF2BP2	-1.44337	4.16766e-37
ANPEP	-2.01487	5.07645e-37
ATOH8	-1.29777	6.00833e-37
PLK2	1.81167	6.0757e-37
C5orf15	1.31375	6.0757e-37
EIF4E2	1.37219	7.19075e-37
MAP1B	-1.92914	1.36884e-36
ADM2	-3.49534	1.62043e-36
CD59	1.11946	1.87197e-36
RFTN1	-1.39164	1.89645e-36
POLDIP2	-1.10304	1.9543e-36
GARS	-1.67949	2.56279e-36
LRRN4CL	2.63061	2.68286e-36
SPCS3	-1.64302	2.73204e-36
OLFML3	-1.48303	3.06322e-36
SYNE3	-1.63298	3.57768e-36
COL15A1	-1.94086	5.38755e-36
FBH1	-1.29565	6.52649e-36
SNX19	-1.0424	7.42223e-36
SEC22B	-1.23045	8.72584e-36
SLC40A1	-2.45928	9.23768e-36
THG1L	2.43681	1.19087e-35
FILIP1L	1.35908	1.34797e-35
ARHGAP35	-1.33462	1.80302e-35
ALAS1	1.3871	1.87732e-35
SLC10A3	-2.23868	2.37077e-35
ZC3H7B	-1.13705	2.40361e-35
UNC5B	-2.05382	2.93539e-35
ARFIP2	1.35238	3.36288e-35
JAK1	-1.13411	3.7686e-35
USP11	-1.46306	5.67262e-35
TCAF1	-1.36521	5.8128e-35
ANK2	-1.67306	6.46791e-35
CHAC1	-2.48692	6.86927e-35
DICER1	-1.35841	8.04171e-35
FSTL3	2.46008	1.50209e-34
ZFYVE26	-1.27387	1.77329e-34
SNTB2	-1.56714	1.90058e-34
NPR3	-2.56938	2.04776e-34
ADAM19	-2.23277	2.36825e-34
AVL9	-1.5083	2.48169e-34
ATP7A	-1.44661	2.54644e-34
ALPL	-3.03493	2.65946e-34
GAS6-AS1	3.65928	2.75018e-34
SREBF1	2.18468	2.85845e-34
CD276	-1.94493	4.50653e-34
SYPL2	-3.17349	4.82313e-34
GOLGA4	1.36721	4.91837e-34
TJP1	-1.2478	4.94324e-34
NARS	-1.14578	9.9056e-34
IGFBP6	1.51434	9.9233e-34
FBXO28	-1.44376	9.9233e-34
ADAM10	-1.55317	1.01113e-33
NYNRIN	-2.43924	1.04057e-33
PANK3	1.50051	1.18937e-33
NUDCD3	-1.35762	1.20872e-33
MR1	-1.17116	1.2479e-33
IL1RAP	-2.24755	1.31535e-33
GAMT	1.77364	1.3763e-33
GLIPR1	1.38203	1.67951e-33
BASP1	1.41539	1.76398e-33
COPS4	-1.37498	2.04258e-33
TOX	-2.00306	2.36643e-33
GJA1	-1.41023	2.46966e-33
SYT11	1.39466	2.63735e-33
BCAT2	1.6079	2.98235e-33
MTPN	1.0795	3.30896e-33
SHISA3	-2.38071	3.94823e-33
RXRA	-1.51703	4.07403e-33
ACP2	-1.54039	5.48567e-33
PCYOX1	-1.41822	6.3153e-33
PPARA	-1.47819	7.34641e-33
JCAD	1.40526	7.78099e-33
RAB8B	-1.74196	9.22959e-33
ACACA	1.27918	1.39877e-32
SSBP3	-1.2485	1.6348e-32
MVK	1.41952	1.88494e-32
MARS	-1.2804	2.74662e-32
HAGHL	3.01011	2.74867e-32
ADGRG6	-2.0063	3.36648e-32
MAP3K3	-1.63938	3.43736e-32
TYMP	2.32623	4.56093e-32
VLDLR	-1.78579	4.61739e-32
WIPI1	-1.15649	4.62682e-32
STARD4	1.93738	4.68481e-32
PCSK6	-1.88802	5.05865e-32
TAPBPL	-1.83688	5.35782e-32
TARBP2	1.58752	5.55454e-32
HLCS	-1.39384	5.6494e-32
KCNK12	-2.57367	5.895e-32
PAMR1	-1.22259	6.52121e-32
TM7SF2	2.47847	6.98296e-32
HSP90AA1	1.18572	7.59228e-32
BLOC1S5	-1.79159	8.15939e-32
HMGB2	-2.01725	9.51269e-32
CHL1	-2.00432	1.11653e-31
SMYD2	-1.38738	1.4258e-31
B3GALT2	-4.2893	1.6538e-31
CRIP2	2.19491	1.66257e-31
NPTX1	2.34659	1.78333e-31
ERC1	-1.34604	1.87869e-31
RNF187	-1.20909	1.93018e-31
DNAJC7	1.21601	1.97387e-31
ATF4	-1.23038	1.97523e-31
HGF	2.16345	2.04353e-31
SIDT2	-1.59884	2.19914e-31
SENP5	-1.26942	2.35725e-31
MEX3C	-1.21235	2.59408e-31
HEG1	-1.9851	2.61928e-31
FAM210B	-1.41363	2.70018e-31
ATF2	1.33223	2.82938e-31
TXNRD1	-1.50436	2.93865e-31
RNF20	-1.23936	3.19564e-31
GADD45B	-2.04897	4.02467e-31
ANO10	1.57722	4.43055e-31
DIXDC1	-1.85647	4.51471e-31
ALYREF	1.55412	5.04181e-31
RAI14	-1.2319	5.14793e-31
GPX3	-2.06606	5.20245e-31
LSM7	1.87246	5.69397e-31
CPNE2	2.21255	5.78548e-31
MEAK7	-1.25515	5.83898e-31
MCUB	2.58798	6.16079e-31
APOL2	1.24546	6.87287e-31
SUCO	-1.39865	9.17173e-31
RPP25	-2.60512	9.23454e-31
DNAJC16	-1.38992	9.27379e-31
ANO6	-1.03804	1.01369e-30
TSPAN3	1.0347	1.1541e-30
TP53INP1	1.51935	1.15699e-30
TXNIP	-1.572	1.44151e-30
EMP2	2.3827	1.63414e-30
RNF10	-1.02088	1.71154e-30
TSC22D3	-1.37743	1.77557e-30
B3GLCT	-2.31433	1.81911e-30
CD69	4.72862	1.9369e-30
PEAK1	-1.43404	2.00811e-30
ITGA5	-1.33325	2.31013e-30
HYAL2	1.55862	2.36812e-30
ZNF106	-1.21343	2.36812e-30
PHB2	-1.34852	2.55191e-30
SYNGR2	1.397	2.58649e-30
ANTXR1	-1.28023	2.68514e-30
HPS1	-1.23148	2.98835e-30
AAR2	-1.4263	3.42133e-30
SUCLG1	1.19666	3.4726e-30
ELOVL2	-1.94158	3.65053e-30
IARS	-1.08954	4.52361e-30
HMG20A	-1.33858	4.59571e-30
FDPS	1.46484	4.87545e-30
USP40	-1.29763	4.97313e-30
SYNGR1	-2.01174	5.08962e-30
COLGALT2	-2.67341	6.39901e-30
LPGAT1	-1.34835	6.39976e-30
ATF5	-1.98855	6.84091e-30
RUVBL2	1.34683	8.47438e-30
ECH1	-2.19595	9.39514e-30
HIF1A	1.62886	9.60972e-30
TIMP3	-1.21572	1.00916e-29
TRNP1	-1.61705	1.08788e-29
CD1D	-2.001	1.11155e-29
MIF	1.5345	1.32886e-29
HSPA13	-1.36372	1.38199e-29
CYTH3	-1.41312	1.45288e-29
EPRS	-1.11933	1.70735e-29
SLC38A4	-2.99436	1.77781e-29
ZNF608	-1.08856	2.51174e-29
RHOBTB3	-1.46412	2.68974e-29
MTCH1	-1.02226	3.50135e-29
CLDN1	3.8512	3.57297e-29
SLC26A2	-1.50732	4.64842e-29
FADS2	1.68119	5.37591e-29
SUSD1	-1.80564	7.27404e-29
LDHA	1.55886	7.6645e-29
TRIAP1	1.79761	8.12437e-29
NELFCD	-1.49619	9.78513e-29
UBN1	-1.30661	1.17912e-28
IFITM2	1.49378	1.31798e-28
S100A4	2.37239	1.67332e-28
SAR1A	-1.22639	1.80464e-28
WASF3	-2.19295	2.08299e-28
CSPP1	-1.28082	2.66462e-28
ITGA1	-1.33379	3.31516e-28
F2R	1.84898	6.38372e-28
CDK15	-2.02661	7.25362e-28
JUND	1.37591	7.65372e-28
NUPR1	-1.38062	9.29674e-28
MED20	-1.45546	9.30791e-28
SASH1	-1.20807	1.36174e-27
FBXL20	-1.66184	1.42278e-27
ZDHHC20	1.40711	1.58078e-27
PSMA5	-1.2501	1.72782e-27
ITGA8	-1.10185	2.21714e-27
RAP2B	1.62133	2.49242e-27
TRPV2	1.53875	2.69066e-27
ITIH5	-2.83946	3.07973e-27
CARS2	1.38778	3.20931e-27
TEX264	-1.61746	3.43484e-27
PKM	1.24358	3.98123e-27
AC018647.1	-2.38217	4.36909e-27
DNMT1	1.68582	5.36592e-27
ADAMTS12	-1.50558	6.59505e-27
RMDN3	1.48739	6.88626e-27
PSME1	1.29767	9.45099e-27
RRM2B	1.23645	9.81092e-27
USP15	1.31943	1.16247e-26
PDPK1	1.22459	1.17628e-26
LRRFIP2	-1.13938	1.23195e-26
IGDCC4	-3.91486	1.34638e-26
MOGS	1.43751	1.3898e-26
TUB	-1.78798	1.4304e-26
SAR1B	1.12123	1.64482e-26
LMO4	-1.17756	1.78448e-26
SLC25A36	-1.74413	2.01955e-26
HPS5	-1.2645	2.12615e-26
TBC1D16	-1.60196	2.26988e-26
MCTP1	2.39212	2.30803e-26
RIN1	1.46918	2.30955e-26
KIDINS220	-1.00177	2.59677e-26
PHACTR2	-1.13216	2.59677e-26
TCF3	1.27026	2.64802e-26
WNT2B	-1.61976	3.17797e-26
MET	-2.35552	3.28632e-26
AL160006.1	-2.33017	3.42614e-26
TUBB3	2.46589	3.9359e-26
DAB2	-1.21699	4.28064e-26
TPI1	1.29687	4.39104e-26
TSPYL5	-1.69075	4.81311e-26
TEAD3	-1.56746	4.89223e-26
EIF4EBP1	-1.57842	6.22489e-26
ILF3-DT	2.00968	9.51451e-26
RAB5C	-1.04382	9.82932e-26
TFDP1	-1.12655	9.89571e-26
AMZ2	-1.72832	1.01235e-25
PEF1	-1.07973	1.01708e-25
AP000769.1	2.79122	1.28867e-25
TMEM216	-3.2706	1.28867e-25
VMA21	-1.3013	1.2912e-25
RRAS	1.53535	1.39085e-25
TSC2	-1.68811	1.68693e-25
CD200	-2.43481	1.78829e-25
MASP1	-1.32251	1.8318e-25
TOX4	-1.04781	2.00239e-25
NAV3	-1.31929	2.44564e-25
RSU1	-1.19107	3.20973e-25
HIST3H2A	2.61123	3.37187e-25
ITSN1	-1.0726	3.37187e-25
PARP14	-1.47013	4.12684e-25
SLC1A2	-2.86508	4.67112e-25
KDM7A	-1.55384	4.71797e-25
POLR2L	1.37794	4.91687e-25
CDK19	-1.80138	5.09037e-25
COG5	-1.2153	5.11154e-25
PIP4K2C	-2.03697	5.15465e-25
ARAF	-1.4213	5.2513e-25
CTDSP2	-1.04877	5.52135e-25
RNF7	-1.19489	5.75975e-25
GABARAPL1	-1.40173	7.2742e-25
OIP5-AS1	-1.50904	7.35543e-25
TMOD1	3.69877	8.36958e-25
RBM23	-1.03173	8.71611e-25
RASL11A	-1.43568	8.74809e-25
ENTPD5	-1.25772	1.16685e-24
VPS39	-1.12084	1.20628e-24
RNASEL	1.40943	1.2945e-24
PSPH	-1.19606	1.37382e-24
SEC24A	1.30958	1.39567e-24
YIPF1	-1.5532	1.45744e-24
BLCAP	-1.06129	1.47419e-24
RFXANK	-1.21682	1.47906e-24
RDX	1.16291	1.48956e-24
POMK	-1.91482	1.55644e-24
NT5DC2	2.33584	1.61469e-24
MOAP1	1.37569	1.7997e-24
SAMHD1	2.12799	2.28727e-24
TARS	-1.03205	2.59057e-24
RAB3B	-1.42243	2.82214e-24
PRDX4	1.11392	2.87425e-24
SPIRE1	-1.21626	2.87425e-24
GPX8	-1.04447	3.06389e-24
TCTN3	-1.39216	3.16291e-24
PKP4	-1.50845	3.69827e-24
TOR1AIP2	-1.09735	6.44717e-24
MLLT6	-1.4432	6.45806e-24
OLFML1	-2.57447	8.86044e-24
MED15	1.38923	9.10169e-24
SEMA5A	-1.16942	1.14288e-23
FAM53C	-1.14147	1.23141e-23
PRICKLE1	-1.94731	1.23141e-23
DTX4	-1.39641	1.45109e-23
ISYNA1	1.62591	1.49549e-23
PDK2	-1.79874	1.66869e-23
IPO11	1.5047	1.77806e-23
OAZ2	1.15773	1.79239e-23
TOM1L2	-1.23925	1.85174e-23
RAPGEF2	-1.30711	1.94878e-23
APC	-1.25279	2.04112e-23
MMD	-1.63616	2.37779e-23
MYDGF	1.10132	2.55787e-23
CSNK1G1	-1.24867	2.80359e-23
TPM1	-1.37737	3.9263e-23
HES2	3.99186	4.00035e-23
POLR3E	1.39471	4.0947e-23
COP1	-1.30096	4.2418e-23
SLC39A11	-1.45288	4.27565e-23
NLRC5	1.65754	4.38955e-23
MIR210HG	3.39882	4.56172e-23
TYW3	1.34188	4.60046e-23
GPRC5B	-1.22275	4.60658e-23
DAP	-1.32077	4.60658e-23
DDX39A	1.88931	4.65216e-23
TGIF2	-1.9622	4.98146e-23
PIK3CA	-1.53175	5.45856e-23
CCDC69	2.27195	6.08073e-23
RBBP4	-1.13429	6.2074e-23
CCDC170	-2.42497	6.29366e-23
PRSS23	1.3099	6.92716e-23
RAB14	1.0388	8.11894e-23
ZNF300	1.75907	8.59984e-23
PRPH2	-3.23661	9.78284e-23
SLC7A14	-3.19963	9.84037e-23
GLE1	1.40255	1.08329e-22
RASSF5	-1.93116	1.19407e-22
TMEM185A	-1.64262	1.31459e-22
SLC44A2	-1.22709	1.4279e-22
SH3BP4	-1.22689	1.42929e-22
AR	-1.51945	1.54623e-22
CXCL10	3.59031	2.1262e-22
GAS5	-1.38389	2.24153e-22
PDZD8	-1.34401	2.33614e-22
TLE1	-1.2462	2.55345e-22
PLCB3	1.39134	2.65343e-22
CIZ1	-1.26093	2.67366e-22
MGLL	-1.28411	2.67408e-22
AEN	1.60993	2.73926e-22
EIPR1	1.2964	3.62689e-22
ELF4	-1.45691	3.68455e-22
HK2	1.40164	4.24463e-22
NAPG	1.14339	4.48471e-22
SLC3A2	-1.0435	4.51621e-22
FAM50A	1.15414	4.76605e-22
GHDC	-3.10187	5.34646e-22
CLMP	-1.44397	5.624e-22
BPGM	-1.35983	5.90607e-22
MCU	-1.14956	6.01609e-22
AC005747.1	-1.36546	7.08614e-22
LRP8	1.92753	7.92165e-22
ARHGEF11	-1.20979	8.14768e-22
NAAA	-1.23599	9.15188e-22
PPM1M	-1.9497	9.26836e-22
TMEM141	-1.7846	9.44258e-22
RAB22A	-1.20237	9.67152e-22
HS6ST1	1.83053	1.00737e-21
TIMM17B	1.27849	1.02853e-21
SLC7A3	-5.04715	1.05134e-21
VGLL3	-1.80376	1.10656e-21
PTRHD1	1.55886	1.13214e-21
TMEM184B	1.35926	1.15632e-21
CBR3	2.00306	1.27516e-21
ZNF362	-1.95788	1.47036e-21
CDC42BPB	-1.0232	1.48686e-21
SLIRP	1.25697	1.51774e-21
FZD7	-1.1826	1.69652e-21
KIAA0040	-2.34116	1.7179e-21
GPAT3	-1.61978	2.03817e-21
SLC35G2	-2.35068	2.12455e-21
SDC1	-2.09121	2.23929e-21
CEMIP	-1.48625	2.51505e-21
PLPP3	-1.33661	2.58822e-21
IL32	2.69192	2.83205e-21
DOCK5	-1.15032	3.12471e-21
ELK4	-1.3051	3.20433e-21
DPY19L3	-1.13524	3.42982e-21
LSS	1.31703	3.48714e-21
ELOVL5	-1.20573	3.48714e-21
YES1	1.42204	3.57742e-21
CLPP	1.15158	3.72795e-21
F10	1.65258	4.11547e-21
P3H4	1.14844	4.11547e-21
NME1	1.28587	4.40053e-21
LSM14A	1.08217	4.89295e-21
CLSTN2	-2.87302	4.9095e-21
LETMD1	-1.42754	4.95494e-21
FBXO21	-1.55115	5.52173e-21
HNMT	-2.26067	6.6139e-21
C5orf22	-1.16242	7.69684e-21
COX20	1.29406	9.39476e-21
ATE1	1.38757	9.44685e-21
PKNOX2	-2.02329	9.44685e-21
PTK7	-1.00531	9.82011e-21
ANKRD27	-1.03422	1.00517e-20
C2CD3	-1.30767	1.10309e-20
CACNA1H	-1.57153	1.41509e-20
CC2D2A	1.27053	1.54255e-20
MARF1	-1.2528	1.66037e-20
BTBD9	-1.21843	1.66784e-20
LINC02035	-2.19582	1.68035e-20
FAM43A	-1.35037	1.68949e-20
QSOX1	-1.30273	2.04992e-20
FKBP7	-2.01006	2.36184e-20
ITGB3	-1.26329	2.59433e-20
IL16	-2.0885	2.69882e-20
IFI16	-1.33304	2.8113e-20
OLFML2A	-1.23039	2.83752e-20
FLYWCH2	-1.39013	2.95517e-20
FZD4	-1.14324	2.98959e-20
P3H3	1.13205	3.18121e-20
AKNA	-1.43534	3.29472e-20
HNRNPA1	-1.14218	3.34394e-20
PRPF31	-1.17573	3.64569e-20
AL162458.1	1.59132	3.65289e-20
NCEH1	1.63251	3.72532e-20
DPP4	-1.06663	3.76377e-20
MARCH8	-1.15324	3.80224e-20
NDUFB5	-1.29159	3.83694e-20
TMTC4	1.50627	4.03065e-20
ITPKB	1.84768	4.05401e-20
MSMO1	1.56473	4.26344e-20
CYB5R4	1.52147	4.63701e-20
EGFR	-1.65827	4.6695e-20
NDUFAF8	1.48067	4.76565e-20
MRPS9	1.31601	5.14643e-20
MED14	-1.30323	6.21483e-20
LINC00475	-1.63632	6.61555e-20
FAM92A	-1.29687	7.00771e-20
GPR137B	-1.39662	7.02663e-20
MIER3	1.15621	7.17734e-20
GATAD1	-1.00872	7.19645e-20
SPECC1L	-1.2254	7.24911e-20
VSIR	-1.66912	7.7469e-20
WASF2	-1.03196	8.33066e-20
FIS1	1.21565	8.54663e-20
CTSB	-1.00112	8.56226e-20
C1orf52	-1.36529	8.78358e-20
PDLIM1	-1.27739	8.94587e-20
SLC22A17	2.02058	9.15098e-20
NUP43	1.05158	9.4087e-20
ZDHHC18	-1.52364	9.837e-20
SOS2	-1.24563	1.07369e-19
CCDC51	1.35701	1.08099e-19
XRCC1	-1.73719	1.08202e-19
GREM2	2.52305	1.10455e-19
PFKFB4	1.87086	1.14043e-19
LRRC32	-2.21875	1.14426e-19
HIF1AN	-1.01374	1.20857e-19
PLA2G4C	2.26066	1.23041e-19
VPS52	-1.30573	1.25749e-19
SURF1	1.19338	1.6024e-19
DDI2	-1.39717	1.64844e-19
ARID5B	-1.07146	1.71957e-19
OSBPL10	-1.38601	1.72263e-19
HUNK	-1.71452	1.75655e-19
DHTKD1	1.12625	1.82419e-19
WFDC1	-1.48212	1.87832e-19
AC010624.5	3.83857	2.02105e-19
GRK5	-1.53877	2.19921e-19
CYB561A3	-1.26945	2.23041e-19
MLH1	1.30386	2.33827e-19
ZBTB47	1.08722	2.60866e-19
GOT1	-1.39061	2.80501e-19
NOL9	-1.03516	2.8427e-19
SLC25A20	1.44341	3.02875e-19
DCPS	-1.66564	3.18113e-19
MAPRE2	1.40703	3.21535e-19
DEPTOR	-1.92638	3.21741e-19
MLXIP	-1.52073	3.58204e-19
AP002956.1	-1.14748	3.80497e-19
CRYBG3	-1.12179	4.37468e-19
ZFAND6	1.33829	4.44854e-19
DHX40	1.33459	4.47394e-19
CHMP7	-1.36726	4.47394e-19
SPATA18	-1.25917	4.78389e-19
PTPRF	1.54605	5.0859e-19
TNKS	-1.00177	6.0285e-19
PYROXD2	-1.22702	6.0285e-19
ADAM33	1.41541	6.56672e-19
TCOF1	-1.37553	6.76615e-19
KLHL9	1.0348	7.37725e-19
ENAH	-1.16491	7.62883e-19
SDC3	-1.29442	7.85989e-19
SLC16A6	2.95597	7.97478e-19
PLAAT4	1.48131	8.97514e-19
CASS4	-2.5832	1.03193e-18
AGBL5	-1.22165	1.03491e-18
CSDC2	1.71337	1.04309e-18
FAM104A	-1.19526	1.15667e-18
ISG15	1.87369	1.29354e-18
PARN	-1.0012	1.29644e-18
TTC39C	-1.10845	1.31946e-18
TRAM2	-1.25658	1.36604e-18
C1QTNF2	3.75658	1.39159e-18
GNA12	-1.00577	1.61842e-18
TAF12	-1.40411	1.93217e-18
ANKRD13A	-1.01766	1.96287e-18
DTX3	-2.0301	2.07829e-18
UBE2G2	1.13672	2.09707e-18
FBXO42	-1.04508	2.18419e-18
ZNF395	-1.27756	2.22573e-18
THRA	-1.20419	2.25464e-18
MEGF9	-1.33979	2.40468e-18
FAM234B	-1.45093	2.48119e-18
GADD45GIP1	1.17746	2.60264e-18
MFSD12	1.11911	2.95532e-18
LPP	-1.13	2.95532e-18
PAFAH2	-1.09239	3.0361e-18
AOC3	-2.43685	3.06703e-18
APIP	1.59768	3.74772e-18
P2RX4	-1.39774	4.57611e-18
ELMOD2	-1.25147	4.59831e-18
TM4SF1	3.29061	4.62111e-18
LIF	2.68163	4.93325e-18
SERPINB9	-1.96418	5.05475e-18
STRN4	-1.10754	5.44684e-18
AZI2	-1.05735	5.74465e-18
CHST3	-1.19586	5.79244e-18
TMEM41A	1.2766	5.79904e-18
ERMP1	1.10989	6.00678e-18
VLDLR-AS1	-3.67429	6.14515e-18
NUCB1	-1.04573	6.32519e-18
AKR1C1	2.96593	6.53467e-18
MAST2	-1.19848	6.80875e-18
PSME2	1.32987	7.16727e-18
CAMLG	1.03823	7.51088e-18
GRB10	-1.36251	7.58751e-18
CBL	-1.12056	8.09845e-18
YIPF4	-1.01794	9.34536e-18
WWTR1	1.07664	9.52454e-18
LGALS1	1.03284	9.68566e-18
CEBPG	-1.32749	9.7251e-18
SPHK1	2.12034	9.74613e-18
CDON	2.06754	1.04227e-17
PHLDA2	1.84543	1.04552e-17
PAQR3	1.59578	1.06863e-17
ACKR4	4.17608	1.09962e-17
TUSC3	1.05923	1.18039e-17
IVD	-1.04865	1.21902e-17
PDGFRB	-1.12423	1.28251e-17
NRP2	-1.13832	1.35484e-17
SGTA	1.19923	1.35892e-17
ERF	1.37707	1.50552e-17
VDR	-1.45875	1.6342e-17
PRUNE1	-1.38966	1.63901e-17
GYPC	-1.10019	1.64143e-17
TFPI	-1.28754	1.66117e-17
FAM129A	-1.35341	1.72883e-17
PXN	-1.34888	1.75208e-17
PSMB8	1.20123	1.81471e-17
GAS6-DT	1.81594	1.8679e-17
RASGRP3	-2.54866	1.8679e-17
PHC1	-1.37778	1.92736e-17
RABAC1	1.12294	1.92972e-17
LAMTOR3	1.12238	2.08147e-17
MVD	1.1429	2.41599e-17
ECE1	-1.46551	2.48622e-17
ABCB8	1.16591	2.55718e-17
APLP1	2.37666	2.57304e-17
LPIN1	1.05371	2.57304e-17
CABLES1	1.34876	2.73571e-17
PRKCA	-1.19587	2.80825e-17
AC005332.6	-1.14454	2.88582e-17
CCNB1IP1	-1.30768	3.15187e-17
MECP2	-1.0463	3.45982e-17
SORT1	-1.04931	3.58184e-17
RASGEF1B	-2.4893	3.60383e-17
OGFR	1.09576	3.91062e-17
SRSF8	-1.00727	3.93385e-17
DNAL4	-1.82741	3.95397e-17
EIF2B3	1.07523	4.09512e-17
UBA3	-1.07806	4.1318e-17
PCNP	-1.22879	4.23042e-17
BTN3A1	-1.08738	4.35292e-17
SPTSSA	1.77303	4.59804e-17
PLAUR	1.29734	4.77308e-17
AC018647.2	1.37671	5.29848e-17
AKR1C2	2.62186	5.31216e-17
CADM1	-1.04669	5.38664e-17
ZCCHC8	-1.22403	5.61241e-17
IL1R1	-1.26175	5.86234e-17
RBM15B	1.09225	5.91928e-17
HSD17B10	1.11752	5.97782e-17
BNC1	-1.98083	6.14315e-17
SOAT1	-1.16439	6.1908e-17
PIGW	2.45262	7.16232e-17
ADAMTS5	-1.16695	7.44773e-17
FLT1	-1.47143	7.81179e-17
RBBP8	-1.41124	7.93877e-17
UBN2	-1.25993	8.00354e-17
OLR1	-1.15396	8.35012e-17
GPSM3	-2.68313	8.39322e-17
NHSL1	-1.28388	9.50702e-17
ELOVL6	1.26752	1.04206e-16
NECAP1	-1.12935	1.04924e-16
DNAJC4	-1.94419	1.11601e-16
LINC00839	-1.27159	1.19685e-16
LIPG	1.2994	1.28547e-16
DLG5	-1.07339	1.32423e-16
FHOD1	1.53361	1.40404e-16
UCK1	1.37348	1.44815e-16
TSPAN12	-1.5868	1.56882e-16
CTHRC1	-1.34738	1.65092e-16
FADS3	1.12784	1.80661e-16
TARID	-1.86711	1.81566e-16
RHOG	-1.61417	1.86587e-16
THBS1	-1.32677	1.88452e-16
SH3PXD2B	-1.27025	1.93298e-16
DDIT3	-1.40674	1.95954e-16
LOXL4	-1.5053	2.08362e-16
DBI	1.0365	2.16805e-16
NSDHL	1.00393	2.19402e-16
CD14	3.03788	2.21898e-16
EPHA7	-2.82459	2.30912e-16
LRRC15	-2.12383	2.35385e-16
FGF2	1.17141	2.36736e-16
ACAP3	1.29114	2.44428e-16
TUBB4B	1.12992	2.56955e-16
CXCL12	1.66819	2.75515e-16
GNL2	1.0878	2.86879e-16
ATG101	-1.372	3.03077e-16
FAM102B	1.3043	3.28848e-16
TOP1MT	1.76493	3.38225e-16
EXTL2	-1.18984	3.45965e-16
LIN7C	-1.11863	3.54906e-16
MBNL3	-1.6429	3.77062e-16
RPL23	-1.30188	3.91395e-16
MIRLET7BHG	1.49992	4.72261e-16
SLC41A2	1.76825	4.78881e-16
SRRM2	-1.44315	4.82797e-16
PUSL1	1.42813	4.92836e-16
LANCL2	1.46389	4.95654e-16
PLXND1	-1.44338	5.25972e-16
SLC35E4	1.96942	5.27041e-16
HMOX1	1.31702	5.44716e-16
FLRT2	-1.34868	5.49325e-16
ABHD4	-1.42317	5.62343e-16
OGFRL1	-1.52709	5.82389e-16
NDUFB7	1.04361	5.94e-16
TYMS	1.51799	6.07357e-16
GPR63	-1.14753	6.62373e-16
IFRD2	1.03379	7.70855e-16
LINC01750	-2.84024	8.14239e-16
BAZ2A	-1.04002	8.77089e-16
RNF215	1.11889	9.48107e-16
ANAPC7	1.00898	1.04444e-15
EPS8L2	1.30558	1.04826e-15
MAMDC2	-2.42046	1.08822e-15
TUBB2A	1.2875	1.19243e-15
TMED5	-1.15072	1.22258e-15
CPS1	1.73337	1.26279e-15
MRPS11	-1.02557	1.32651e-15
PDLIM5	-1.14319	1.40377e-15
IDH3A	1.22814	1.467e-15
CDC42SE2	-1.40127	1.52166e-15
FAM49A	1.58241	1.61734e-15
CSF1	-1.23692	1.7147e-15
GALK1	1.09584	1.77965e-15
NCOA1	-1.13805	1.87826e-15
TYMSOS	2.55512	1.90311e-15
ELK1	-1.28031	1.90568e-15
ZFAND5	-1.10618	1.91249e-15
DENND5B	-1.00636	1.9607e-15
NDST1	-1.38166	2.00372e-15
SLC7A7	-2.97787	2.00896e-15
MAB21L2	1.04308	2.17084e-15
CRAT	-1.13284	2.18413e-15
PHF8	-1.18041	2.20386e-15
C2orf68	-1.21324	2.34323e-15
ADAMTS9-AS2	-2.67897	2.36305e-15
SLC18B1	1.34437	2.38095e-15
VPS37A	-1.05192	2.42532e-15
SCD	1.23128	2.69202e-15
ACTA2	-1.41461	2.89339e-15
ILF3	1.19192	2.93598e-15
NSMF	1.10092	2.98642e-15
SPRYD4	1.28482	3.08061e-15
OLFM1	2.00312	3.35229e-15
CDK2AP2	1.48027	3.62681e-15
MIA2	-1.2185	3.8432e-15
UBE2G1	-1.04309	3.86841e-15
HMCN1	1.40523	3.92634e-15
PIGU	1.2177	4.03491e-15
SGIP1	-1.22047	4.08798e-15
SCO2	1.26217	4.27261e-15
PTPRJ	-1.22275	4.5133e-15
HIF1A-AS2	-2.79265	4.54553e-15
BOK	-1.27642	4.86452e-15
TP53RK	-1.20383	4.97041e-15
RAB27B	2.42087	5.34465e-15
SMIM10	1.36537	5.47413e-15
UCKL1	1.30697	5.48503e-15
HINT3	1.10406	5.7384e-15
DNAH11	-2.46536	5.78197e-15
PLXNB2	1.30128	6.12761e-15
PARP6	-1.01848	6.21114e-15
SIPA1	1.25358	6.22017e-15
NIPBL-DT	1.17747	6.38553e-15
CPNE7	2.38666	6.482e-15
PHPT1	1.16798	6.57559e-15
NFKB2	1.29623	6.92436e-15
LOXL3	-1.02302	6.94174e-15
ECM1	1.10872	7.4882e-15
SLC12A2	1.06855	7.60919e-15
RBPMS	-1.14403	7.88508e-15
ORMDL1	-1.04282	8.30979e-15
MANSC1	-2.35564	8.52491e-15
MTFP1	3.16165	8.57783e-15
TMPO	-1.2682	8.68009e-15
SLC37A4	1.33682	9.02115e-15
SH3BGRL	-1.1772	9.36139e-15
SMARCAD1	-1.19272	9.73056e-15
ANKRD33B	-1.67673	1.01807e-14
SP140L	1.06234	1.12931e-14
L1CAM	2.5507	1.15066e-14
BMERB1	-1.098	1.21697e-14
RNF38	-1.31024	1.29059e-14
PDGFD	-1.27753	1.35805e-14
AHCYL2	-1.67222	1.39596e-14
NADK2	-1.07469	1.4391e-14
RRP1B	-1.18022	1.48609e-14
ADIRF	2.30491	1.49754e-14
FBLIM1	-1.03459	1.56625e-14
PRX	-1.74623	1.73883e-14
B3GALT4	-2.57955	1.85129e-14
SPOCK1	-1.97278	1.93574e-14
BLVRA	1.04265	2.15213e-14
FSD1	2.48132	2.21175e-14
CIPC	1.36083	2.23176e-14
TMEM123	-1.18271	2.65863e-14
PNP	1.32815	2.83358e-14
MAF	-1.0409	2.87698e-14
NME6	-1.0145	3.12813e-14
DCUN1D4	-1.0845	3.14779e-14
TMEM106C	1.15261	3.55571e-14
TAF6	-1.29426	3.55754e-14
COL8A2	-3.29351	3.63358e-14
MRPL52	1.07557	3.67439e-14
AC026250.1	-2.29644	3.77155e-14
UQCC2	1.18619	4.29806e-14
HELZ2	1.4386	4.30556e-14
SLC25A22	1.50138	5.39258e-14
LTBP2	-1.27594	5.40441e-14
ZFAS1	-1.09702	5.97312e-14
NEK7	1.01215	6.67226e-14
BGN	-1.80873	6.85725e-14
TSTA3	1.16063	7.57076e-14
FNDC1	-3.09595	7.86058e-14
CRY1	-1.4041	7.88503e-14
TM7SF3	1.10062	8.47897e-14
OBSL1	-1.11585	8.5483e-14
KYNU	4.53567	8.65956e-14
NDUFS5	-1.04236	9.29297e-14
HS3ST3B1	-1.3921	9.43183e-14
S1PR2	-1.18867	1.00029e-13
ARVCF	1.6897	1.06247e-13
TFB1M	1.23002	1.09887e-13
HYAL3	1.67248	1.15464e-13
HRAS	1.2067	1.23651e-13
NDC1	1.49181	1.25697e-13
MAMLD1	-2.0013	1.42145e-13
MGST1	1.01659	1.42449e-13
CAMKK1	1.52998	1.53124e-13
PAN2	-1.25922	1.53715e-13
TNNT1	4.57104	1.58198e-13
KRT15	3.43381	1.70591e-13
SLC16A5	-1.67665	1.72165e-13
FCHSD2	-1.16345	1.81656e-13
EIF1B	-1.28357	1.90369e-13
CYP1A1	-2.09071	1.97959e-13
MYO5B	1.93351	2.07195e-13
MYH10	-1.16403	2.23861e-13
VKORC1	-1.34188	2.34423e-13
HEIH	-1.19462	2.35249e-13
FLOT2	1	2.37792e-13
METAP1	-1.1142	2.48776e-13
CDK14	1.18182	2.81904e-13
CLSTN3	1.19469	2.93778e-13
HOMER1	1.15943	2.93808e-13
LAMTOR4	-1.27165	3.02991e-13
IL6	2.09144	3.0528e-13
ARL10	-2.39499	3.11923e-13
ACTG2	-2.28969	3.18786e-13
CERS4	1.22707	3.2335e-13
MTMR10	-1.26474	3.54192e-13
ASB13	-1.51736	3.72254e-13
AC020916.1	1.14606	3.84788e-13
ALS2CL	1.31956	3.97758e-13
CTBP1-DT	-1.24432	4.14863e-13
CYB5A	-1.02117	4.39836e-13
AC068473.5	1.86374	5.02559e-13
CAPN15	-1.11578	5.05437e-13
MDGA1	1.52572	5.11418e-13
RNF135	-1.00686	5.26348e-13
ARRDC4	-1.07416	5.38427e-13
PACS1	-1.45074	6.39702e-13
TTBK2	-1.04958	6.64559e-13
L3MBTL3	-1.31284	7.03145e-13
PATL1	-1.33325	7.9517e-13
CHST11	2.46888	8.0665e-13
C5orf63	2.15667	8.06688e-13
STYXL1	-1.1036	8.20528e-13
NLRX1	-1.07577	8.86516e-13
METTL26	1.05437	9.13382e-13
BRD3OS	-1.10339	9.3172e-13
SULF1	-1.44892	9.5965e-13
OCIAD2	2.1403	9.8004e-13
AGPAT2	-1.00484	9.8405e-13
BVES	-1.571	9.96238e-13
SLC6A15	3.75379	1.00183e-12
DOLPP1	1.06506	1.06456e-12
MEST	-2.28268	1.14691e-12
CARD19	1.17412	1.19075e-12
HMGCS1	1.14739	1.3152e-12
ARHGAP28	-1.13916	1.38639e-12
FRMPD4	-1.40677	1.39139e-12
TET3	-1.26397	1.43684e-12
CREB3L1	-1.25168	1.47052e-12
AC021054.1	-2.12265	1.4958e-12
WDR54	1.50644	1.64825e-12
CXorf56	-1.14104	1.64857e-12
MIEN1	-1.69994	1.67789e-12
TMEM158	1.54317	1.72212e-12
PROCR	1.30446	1.75119e-12
ATP6V0E2	1.40006	1.79616e-12
SLC2A6	1.42091	1.80781e-12
IFNGR2	-1.19621	1.8664e-12
PSG5	-2.89774	1.88102e-12
CEND1	4.53679	1.9718e-12
PTPN13	-1.10865	1.99403e-12
TRIB3	-1.99917	2.0783e-12
LSM3	-1.28205	2.08628e-12
OPN3	-1.07794	2.12351e-12
FOXN3	-1.12501	2.20461e-12
CARMN	-1.57824	2.20461e-12
BCYRN1	3.50402	2.26627e-12
C1QL1	2.34732	2.32888e-12
ABCA7	2.04116	2.37122e-12
SLC38A7	-1.0704	2.45612e-12
PLPP6	1.14338	2.50648e-12
APOBEC3C	1.04968	3.06221e-12
FAM171B	1.33842	3.07946e-12
APBA1	-1.38783	3.11751e-12
WFS1	-1.00448	3.14286e-12
PSKH1	-1.08762	3.14475e-12
MT-CO2	1.14562	3.26467e-12
PSMD9	1.21088	3.53545e-12
ARID5A	1.68795	3.53851e-12
CAMK1D	-1.09962	3.60683e-12
TTC26	1.18277	3.75913e-12
ZBED5	1.17361	3.77343e-12
HMBS	1.55142	3.80587e-12
OSBPL6	-1.1279	3.86899e-12
RBM38	1.85934	4.04841e-12
AL049543.1	4.4239	4.13728e-12
PRKX	-1.04559	4.17654e-12
SNHG19	1.68354	4.23031e-12
RAB38	-3.78368	4.64549e-12
LY6E	1.14368	4.79827e-12
MYBL1	2.27546	4.8261e-12
XKR8	-1.63611	4.93385e-12
TMEM198B	-2.00991	5.0408e-12
BTBD8	-1.17482	5.12102e-12
PLXNA4	3.3812	5.42782e-12
TGFBRAP1	-1.08407	5.62483e-12
FRS2	-1.20004	5.65145e-12
MUSK	-1.11667	5.75811e-12
ZNF605	1.13503	5.7833e-12
MB21D2	-1.36462	5.7833e-12
SCUBE3	-1.23892	6.52503e-12
DNAJB14	-1.00009	6.60924e-12
RBIS	-1.28617	6.73952e-12
PFKFB2	-1.57338	6.9424e-12
NREP	-1.13747	7.22683e-12
TOMM40L	1.14295	7.71755e-12
USF3	-1.16585	7.99539e-12
CNKSR3	-1.03603	8.72804e-12
PLEKHA4	1.20598	8.74367e-12
TMEM199	-1.24795	9.05692e-12
S100A13	1.11307	9.25228e-12
CCNA2	-1.89008	9.92197e-12
MLLT11	1.24833	1.03575e-11
FAM8A1	-1.07795	1.04075e-11
SLC12A4	1.10534	1.16118e-11
GDF11	1.77427	1.29133e-11
KIAA1614	-1.02371	1.40528e-11
ADGRA3	1.05715	1.4861e-11
CACHD1	1.21971	1.516e-11
MCRIP2	1.52611	1.52549e-11
STAT5A	-1.65469	1.55797e-11
AFG3L1P	1.29104	1.56506e-11
TBC1D17	-1.04331	1.57803e-11
AC051635.1	-1.90713	1.64845e-11
ALDH1B1	1.29145	1.66262e-11
MKX	-2.84567	1.70744e-11
RPS6KA5	-1.61886	1.73954e-11
SMOX	-1.36534	1.81023e-11
PPP1R3C	-1.869	1.81023e-11
NFYC	-1.16386	1.85864e-11
ZNF688	-1.59721	1.88011e-11
EPS8	-1.06199	1.9467e-11
METAP1D	1.25338	2.00786e-11
LMNB2	1.22004	2.02299e-11
SELPLG	-2.01412	2.03858e-11
AC110597.1	-2.04888	2.04462e-11
TMEM132A	1.35784	2.04864e-11
B4GALNT1	3.19749	2.05563e-11
THAP7	-1.19308	2.13585e-11
SLC2A8	1.15402	2.25469e-11
PTGIS	-3.59577	2.45416e-11
FAM174B	-2.18785	2.47595e-11
KCNJ2	-1.25297	2.48644e-11
TAGLN	-1.05259	2.71386e-11
ACKR3	-1.09559	2.73192e-11
PHETA2	-1.73647	2.93958e-11
JUP	-1.42009	2.98989e-11
VSIG10	-1.15538	3.00688e-11
TNFSF9	3.15184	3.38354e-11
ANKRD1	-3.08824	3.49164e-11
ENPP5	-3.35947	3.5566e-11
PXYLP1	1.95826	3.79626e-11
SYDE2	-1.02951	3.83245e-11
FNDC4	-1.59936	3.84239e-11
AL136964.1	2.2736	4.194e-11
APCDD1L-DT	1.51394	4.20683e-11
C1GALT1C1	1.27904	4.21127e-11
BTN2A2	1.59871	4.29997e-11
LYRM1	-1.09992	4.31159e-11
GGH	1.53379	4.37998e-11
SAMD12	-1.21282	4.73336e-11
AL390957.1	-2.49561	5.17046e-11
LRRC2	1.22406	5.65444e-11
BAG6	-1.02562	5.97285e-11
B3GAT3	1.04275	6.36977e-11
KIAA0319	2.87185	6.39566e-11
TMEM25	-2.09184	6.69692e-11
MT-ND5	1.01093	6.73585e-11
LMCD1	-2.68957	7.88775e-11
HPSE	1.63358	8.0532e-11
PHYHD1	-1.19926	8.05483e-11
EHD4	-1.17138	8.23645e-11
MOV10L1	-1.4153	8.78585e-11
AL450998.2	2.11183	9.19732e-11
TMEM200B	1.45895	9.41022e-11
CENPX	1.29582	9.71921e-11
CDH2	1.17323	9.78407e-11
ZNF281	-1.32212	1.00225e-10
PPM1E	-1.98966	1.01691e-10
ATP5ME	1.04116	1.07895e-10
JPH2	-2.04313	1.12778e-10
LINC02593	-1.42883	1.1332e-10
SMG7	-1.30701	1.15386e-10
WIPF1	-1.54791	1.28516e-10
CEP41	-1.29518	1.334e-10
MAP1LC3A	-1.68355	1.33991e-10
COASY	-1.09206	1.35441e-10
LYNX1	1.47693	1.37197e-10
ADAP2	2.64936	1.37959e-10
TNFRSF12A	1.25482	1.39161e-10
TMEM42	-1.3991	1.405e-10
TRAK1	-1.15716	1.42004e-10
TFAP2C	2.90792	1.4435e-10
SESN2	-1.16549	1.45149e-10
HENMT1	-1.52496	1.49302e-10
SCRN2	-1.49725	1.5844e-10
KAT2B	1.33538	1.76586e-10
PLCE1-AS1	-4.06031	1.83405e-10
GIT1	-1.08599	1.84392e-10
B4GALT1	-1.14761	1.90742e-10
ITPK1	-1.10186	2.11072e-10
DBP	1.66313	2.23191e-10
RAB27A	1.16297	2.38705e-10
PREX2	-1.00303	2.47393e-10
FUZ	-1.84008	2.51386e-10
GDNF	1.27636	2.54133e-10
AC004812.2	1.89835	2.69517e-10
FGFRL1	1.06321	2.69517e-10
SPP1	1.93437	2.88673e-10
KLF12	-1.06214	2.91489e-10
PRXL2B	1.17973	2.94713e-10
SNHG26	1.56254	3.06275e-10
CCDC86	-1.60903	3.09444e-10
DHFR	1.40525	3.1647e-10
TBC1D7	1.35833	3.19186e-10
FLNB	1.07435	3.19625e-10
ADPRM	-1.42492	3.45217e-10
IFITM1	1.33641	3.49311e-10
DUSP8	3.36135	3.50575e-10
Z95115.1	1.88821	3.50997e-10
MAPK11	1.10849	3.59912e-10
ZBED8	1.2936	3.69169e-10
GLI2	-1.04278	3.80756e-10
HSD3B7	1.2831	3.97843e-10
C1orf198	-1.81089	4.11429e-10
NT5C3A	-1.44296	4.18174e-10
EPHA5	-1.07634	4.23755e-10
TIGD2	-1.02871	4.30143e-10
TAB3	-1.05789	4.48037e-10
IL6ST	1.14903	4.5115e-10
FABP3	2.43827	4.57157e-10
BORCS7	-1.17785	4.76892e-10
AP000892.3	-1.74969	4.77852e-10
NES	1.06152	4.88922e-10
PUS7	1.3038	4.89605e-10
BBOF1	-1.2233	5.09243e-10
PLAGL2	-1.42936	5.36222e-10
SLC35A3	-1.24999	5.3681e-10
TBX3	-1.03803	5.43968e-10
ATP5F1D	1.01342	5.6711e-10
RPS6KA1	1.46981	5.77831e-10
ABHD11	1.6489	6.17372e-10
ZNF358	-1.495	6.83938e-10
STOX2	-1.02689	7.03876e-10
ULBP2	1.57009	7.23633e-10
ZNF213	-1.66321	7.62893e-10
DLG3	1.10859	7.76557e-10
COL5A3	-1.13967	8.07581e-10
GYG2	-1.0385	8.21334e-10
ADRA1B	-3.16376	8.25638e-10
ZBTB2	-1.30655	8.42207e-10
MLC1	-2.29854	9.21226e-10
LRRN3	-1.92184	9.21511e-10
CRISPLD1	-2.101	9.48679e-10
MAST4	-1.03126	9.84304e-10
DNAH1	1.18493	1.05357e-09
TNS1	-1.23751	1.2399e-09
LAMTOR2	1.07491	1.27952e-09
CPOX	-1.12126	1.28535e-09
DPY19L4	-1.10648	1.31575e-09
AC023024.2	-2.58249	1.38195e-09
AL354920.1	-2.18049	1.38227e-09
PRKACB	-1.02033	1.39641e-09
LMF1	1.06046	1.40036e-09
DHRS13	2.43336	1.45941e-09
FAM216A	1.49784	1.50697e-09
SEC14L2	1.24704	1.51266e-09
AC087289.1	1.12299	1.5744e-09
CYP3A5	2.35605	1.61087e-09
C8orf88	-2.58312	1.61387e-09
TGFB1	1.0291	1.62305e-09
IL27RA	1.62254	1.62889e-09
EXOC3-AS1	1.3923	1.63979e-09
KCTD15	-1.51651	1.66045e-09
LRRK1	-1.19862	1.68477e-09
GINS3	2.03504	1.75751e-09
PLA2G6	-1.52151	1.81693e-09
LIMS2	-1.06135	1.92875e-09
MDFIC	-1.1194	1.93073e-09
RHOB	1.71196	2.17739e-09
RTKN2	-2.20035	2.33209e-09
SCNN1B	-4.79725	2.36463e-09
ANKRD13D	1.00616	2.40819e-09
COX17	1.25385	2.42433e-09
AC105446.1	2.38521	2.4855e-09
STAP2	2.92593	2.50949e-09
HES6	1.65143	2.54426e-09
AP004609.3	2.35016	2.59564e-09
AL035681.1	-1.52103	2.71801e-09
ACTN4	-1.03097	2.78291e-09
RYBP	-1.11269	2.98418e-09
PURPL	2.32451	2.99501e-09
NME1-NME2	2.66126	2.99937e-09
TIGD1	1.23641	3.03196e-09
TGFB2	1.29996	3.24552e-09
OSR1	-1.82127	3.24552e-09
PER3	1.07677	3.37186e-09
PECR	2.34562	4.12811e-09
CA11	1.7751	4.28056e-09
APOL3	1.13854	4.29709e-09
CAND2	-1.60524	4.30478e-09
SFRP1	1.00618	4.40787e-09
DDIT4	-1.10354	4.49502e-09
VILL	-1.61416	4.49502e-09
UBE2D4	-1.43881	4.58266e-09
C1orf131	-1.147	4.59266e-09
MKI67	-2.27088	4.73913e-09
AL353653.1	-3.06311	5.14071e-09
TET1	-1.5676	5.79102e-09
ZNF512	1.10903	6.42867e-09
AGT	1.5905	6.58219e-09
OSER1-DT	-1.77402	7.09268e-09
PLA2G4A	1.40562	7.28235e-09
ITGA2	1.02477	7.36082e-09
HIST1H2BD	1.04731	7.39359e-09
FANCC	1.17076	7.70608e-09
JMJD8	-1.05092	7.81403e-09
PPM1H	2.27659	8.84148e-09
BMT2	-1.24342	9.12624e-09
ARHGAP27	1.7369	9.28781e-09
PDSS1	1.95243	9.63872e-09
PRUNE2	-1.67351	9.77005e-09
IL7R	-1.60511	9.94419e-09
TNFSF13B	2.22285	1.00839e-08
PRKAG2	-1.30524	1.13431e-08
HIRA	-1.22957	1.15391e-08
SMPDL3A	-1.09827	1.20109e-08
CRTC3	-1.0209	1.28697e-08
MSRA	1.29448	1.38098e-08
TRPC6	-1.58249	1.39353e-08
AC016586.1	1.0292	1.58965e-08
NNT-AS1	-1.49393	1.59162e-08
HSPA4L	1.02282	1.77707e-08
TTC3P1	1.64878	1.8164e-08
NIPAL2	-1.37847	1.93223e-08
AKAP8	1.0406	1.99298e-08
RNASEH2B	-1.12187	2.03367e-08
TMEM170B	3.9385	2.04289e-08
SAXO2	1.33348	2.19337e-08
OLFM2	-1.47838	2.43486e-08
LRRC8C	1.50605	2.4877e-08
GULP1	-1.03398	2.52195e-08
UBXN8	1.07566	2.53227e-08
KCNG1	-1.81058	2.54102e-08
AP4S1	-1.11311	2.56794e-08
SYNPO2	-1.2473	2.77672e-08
MFSD4B	1.11769	2.80933e-08
NIPSNAP3A	1.0818	2.94446e-08
SUSD5	1.64013	2.99016e-08
MFSD14C	-1.07679	3.04063e-08
EBAG9	-1.30991	3.29639e-08
UBALD2	-1.4566	3.39638e-08
NDRG4	1.2014	3.43109e-08
NAMPT	1.79865	3.47075e-08
ZNF514	1.02192	3.54805e-08
SPCS2	1.235	3.7276e-08
NT5DC3	-1.02657	3.88479e-08
KAZN	-1.22174	4.5104e-08
MAP3K13	1.00069	4.59735e-08
B9D2	1.38164	4.60401e-08
FAM171A2	1.04548	4.71647e-08
GLA	1.14456	4.7843e-08
LINC00235	1.57195	4.80712e-08
PRKAA2	1.06867	4.86304e-08
C5orf30	-1.39535	4.9078e-08
HS3ST3A1	1.17536	4.93427e-08
RITA1	-1.29208	5.00089e-08
ARAP3	1.20758	5.00668e-08
FER1L4	4.04918	5.03363e-08
TATDN2	-1.24065	5.33064e-08
GNG10	1.0375	5.3385e-08
PCSK5	2.14228	5.51179e-08
SETD9	1.36658	5.55344e-08
GRIK4	-3.01203	5.92058e-08
SRD5A3	-1.72866	6.1256e-08
CRABP2	1.78661	6.25207e-08
TRMT6	1.01832	6.45406e-08
RPS6KA2	-1.01954	6.6071e-08
NUDT8	3.20077	6.61823e-08
SARDH	1.90662	7.09371e-08
TRAM1L1	2.12729	7.46193e-08
AL138756.1	-3.24006	7.79336e-08
PRTFDC1	-1.53143	8.04259e-08
POT1	-1.01391	8.07306e-08
CCDC159	-1.61303	8.75305e-08
KIAA1211	-1.28984	8.84371e-08
CBS	-1.27733	8.90294e-08
PRR7	3.18255	9.20761e-08
RRAD	1.91715	9.29261e-08
FMNL2	1.11266	9.32176e-08
SCN4B	1.40846	9.62543e-08
CD82	1.05842	9.80673e-08
PLCD4	2.26284	1.01025e-07
CREB5	1.56352	1.04467e-07
TENT5B	-2.04158	1.08832e-07
GTF2IRD2B	-2.1536	1.08914e-07
TDRP	-1.26893	1.09368e-07
INHBE	-4.3325	1.10188e-07
TESK2	-1.1	1.15972e-07
ARHGEF3	1.06202	1.18111e-07
LYSMD1	-1.30646	1.20366e-07
CD248	-1.11661	1.21794e-07
AL118516.1	2.51689	1.39537e-07
AC093673.1	-1.00782	1.48151e-07
PDZD2	-1.26147	1.49064e-07
GALNT16	1.72259	1.54914e-07
MCM9	-1.00989	1.55344e-07
C9orf64	-1.45855	1.59215e-07
GABRQ	3.57638	1.61226e-07
SFT2D3	1.3099	1.62246e-07
AAK1	-1.02417	1.64179e-07
TCF7L2	-1.41263	1.64184e-07
IPP	-1.00304	1.6504e-07
PCDH18	-1.03066	1.65574e-07
ECHDC3	-2.0178	1.65675e-07
ISLR	-1.80126	1.67217e-07
SLIT2	1.17799	1.67424e-07
MXD1	-1.10281	1.71679e-07
CALB2	1.86991	1.73532e-07
EPM2A	-1.26154	1.75266e-07
MAGEE1	2.73386	1.77637e-07
C20orf27	1.15741	1.78609e-07
SLC44A1	-1.09252	1.83759e-07
CNTNAP1	1.03403	1.87744e-07
TMEM119	-1.88774	1.89043e-07
CD320	1.13772	1.9173e-07
PRRT3	1.6265	1.93027e-07
DUS3L	1.09577	1.94769e-07
ASNS	-2.52133	1.98759e-07
EDN1	-1.0344	2.03141e-07
ZNF764	1.18596	2.03639e-07
TNFSF18	-1.76604	2.06001e-07
KLHDC9	-3.06234	2.21805e-07
FBXL18	-1.05058	2.22035e-07
NPAS1	-1.90078	2.23531e-07
TSPY26P	-2.40052	2.29849e-07
FAM167A	-1.43793	2.38892e-07
NEK3	-1.12541	2.44316e-07
ADAMTSL5	1.2727	2.47843e-07
BMP6	-1.29573	2.52916e-07
AK4	1.83708	2.59344e-07
MPP3	1.44499	2.65877e-07
AK1	1.15927	2.69155e-07
DNM1P47	-1.97575	2.69155e-07
WWP1	-1.03486	2.75597e-07
OXTR	-2.392	2.77569e-07
FGFR3	1.55562	2.92167e-07
B4GALNT3	1.91128	2.93434e-07
RNF166	1.15994	2.9483e-07
FGD1	-1.2661	2.96529e-07
QPRT	-1.49878	3.00031e-07
CCDC136	1.37619	3.04833e-07
C16orf89	-1.71691	3.09224e-07
UNC13A	-1.79875	3.11494e-07
TSGA10	1.90669	3.23803e-07
NEK11	-1.21663	3.27343e-07
SAMD14	1.18314	3.41534e-07
ACCS	-1.55215	3.45118e-07
DENND2D	-2.2119	3.51648e-07
CYP2S1	-1.12168	3.73344e-07
KBTBD11	2.15984	3.85736e-07
TRIM14	1.00108	4.29738e-07
DDX11	1.01494	4.3121e-07
P4HA3	1.78539	4.43362e-07
ERVMER34-1	-1.93064	4.44004e-07
GGT5	-1.58091	4.45072e-07
RTTN	-1.05572	4.67447e-07
CCDC8	-1.07572	4.72417e-07
TMEM243	-1.097	4.89685e-07
CHAMP1	-1.20199	4.9035e-07
LRRC8E	1.72005	5.09349e-07
ACSS3	-2.16019	5.45518e-07
TNK2	1.06233	5.4903e-07
WNT2	-1.81341	5.53821e-07
KDM7A-DT	-1.81731	5.68814e-07
BEX4	-1.22652	5.80327e-07
TM6SF1	-2.40751	5.80513e-07
LMLN	-1.345	5.87169e-07
TACC2	1.20261	6.21223e-07
PIGZ	1.56536	6.23214e-07
JAG2	2.54352	6.79033e-07
RNFT2	3.03539	6.95117e-07
TRIB2	1.13225	6.96767e-07
CDKN2C	-1.10603	6.97847e-07
GRIN3B	2.00803	7.02457e-07
CHRNA3	7.07096	7.03612e-07
KANK3	2.73213	7.09759e-07
ARHGDIG	6.72422	7.46401e-07
AMER1	-1.04992	7.6008e-07
WDR83	1.17528	8.02807e-07
SERPINE1	-1.68764	8.03582e-07
AL158212.3	-1.47618	8.42959e-07
GCNT4	-1.30914	8.46957e-07
C3orf62	1.65974	8.57646e-07
AC008063.1	-1.65807	8.5785e-07
TRPC5	-2.17831	8.66016e-07
AC022150.4	1.39829	8.71774e-07
HSD17B8	-2.04718	9.0649e-07
PLEKHG5	1.26632	9.21209e-07
RPS6KL1	3.52369	9.3981e-07
HIST1H2BN	-1.08063	9.50304e-07
TPPP	2.37161	1.02551e-06
SETBP1	1.24144	1.03838e-06
CELSR1	2.43209	1.0453e-06
CYP39A1	-1.17926	1.05242e-06
SERPINB9P1	-1.48958	1.07789e-06
TBC1D25	-1.26699	1.08154e-06
BTG3-AS1	2.53233	1.09878e-06
SH3TC1	1.56608	1.11668e-06
RAB6B	2.56507	1.11854e-06
OSGIN2	1.06157	1.12727e-06
MST1	-1.82269	1.13811e-06
MRPS28	1.47895	1.15775e-06
HIST1H4F	-1.73375	1.1634e-06
AL109918.1	1.33259	1.16739e-06
ZNF30	1.45904	1.17365e-06
FIGN	-1.03106	1.22018e-06
GDAP1	-1.04706	1.25948e-06
PCDHGA10	-1.00944	1.25973e-06
ZNF718	1.66414	1.31611e-06
CNNM4	1.16977	1.32455e-06
PPFIA4	2.06785	1.33088e-06
LIMD2	-1.73247	1.38022e-06
SHROOM3	-1.0822	1.39255e-06
SLC25A4	1.10036	1.41073e-06
KIF18A	1.12843	1.43724e-06
SPRED3	1.53535	1.49321e-06
HOXA1	-1.88312	1.50187e-06
RRS1	1.26224	1.51335e-06
AC087379.1	1.83343	1.54141e-06
F8	-1.38146	1.54885e-06
SCN2A	2.26479	1.55322e-06
TMPPE	-1.00821	1.58034e-06
AC012360.3	1.68652	1.59237e-06
PWWP2B	1.26629	1.59237e-06
PDIK1L	1.45901	1.60606e-06
DLL4	1.12105	1.67664e-06
ABTB2	1.5041	1.68585e-06
FOXM1	-2.04961	1.73174e-06
CDCP1	1.17224	1.75582e-06
NHLRC4	1.62437	1.82714e-06
AC004264.1	6.71968	1.93439e-06
ALDH1A1	-1.38952	1.9788e-06
ZNF418	1.33405	2.02995e-06
SDR39U1	-1.09568	2.17081e-06
SLC4A8	2.18078	2.17133e-06
EMC9	1.76999	2.22245e-06
B3GNT8	2.50758	2.23103e-06
FUOM	-1.05879	2.24186e-06
ZC3HAV1L	-1.51525	2.2535e-06
PODNL1	-1.72341	2.2678e-06
SLX4IP	-1.03005	2.2798e-06
C5	1.43539	2.31822e-06
ZNF860	1.78537	2.33754e-06
GALNT13	-1.26484	2.54486e-06
MGARP	-1.34074	2.55549e-06
TMEFF2	4.99819	2.56302e-06
AP002807.1	1.76672	2.5892e-06
TFPI2	1.57743	2.65637e-06
KLF4	1.19745	2.72827e-06
ZNF487	1.62426	2.74923e-06
PDGFA	1.29117	2.8062e-06
PCGF1	1.01601	2.88734e-06
ANOS1	1.67666	2.92854e-06
ATF3	1.24659	2.9911e-06
BHLHE40	1.45535	3.11401e-06
MLPH	1.30648	3.2374e-06
AC027237.4	-1.20725	3.26149e-06
COQ3	1.34907	3.27416e-06
CTSS	2.12144	3.28191e-06
THOC3	1.41783	3.32544e-06
AF111167.2	-1.92986	3.33274e-06
OSGEPL1	1.65443	3.39715e-06
AC090152.1	-1.79176	3.40219e-06
AC108134.2	2.51841	3.58514e-06
CCDC184	1.37028	3.64288e-06
SSPN	-1.21656	3.73437e-06
ZNF669	1.08836	3.79739e-06
CCDC3	-1.07469	3.96054e-06
NOD1	1.174	4.26054e-06
CXCL8	2.62564	4.30233e-06
NRG1	2.46867	4.34037e-06
LY6K	-2.02557	4.41243e-06
ANKRD37	1.94588	4.53318e-06
DIAPH3	-1.13536	4.53318e-06
C3orf52	1.19497	4.55588e-06
DAPK2	-1.50018	4.58405e-06
ZNF678	1.01923	4.68113e-06
DEPP1	1.10983	4.9729e-06
NEFL	3.17365	4.97313e-06
AC003665.1	-1.30503	5.18129e-06
NEDD4L	-1.29361	5.29868e-06
AL356273.3	-1.48563	5.43025e-06
FBXL19-AS1	1.2338	5.4395e-06
ZSCAN16-AS1	1.08042	5.45075e-06
PAK4	-1.08655	5.45075e-06
FAM27C	-2.11894	5.55655e-06
FAM83B	-2.22107	5.69487e-06
GON7	1.3814	5.70497e-06
ST6GALNAC3	-2.63881	6.30662e-06
AL603750.1	-1.7847	6.44274e-06
TLE6	2.95964	6.55454e-06
BCO1	3.00033	6.59363e-06
AL163051.1	2.33685	6.66763e-06
AL590617.2	-1.20362	6.84418e-06
AMOT	-1.41084	6.90227e-06
LINC01031	-3.23912	7.03129e-06
LAGE3	1.05165	7.06265e-06
GEM	1.1604	7.19363e-06
EID2B	1.14019	7.2549e-06
AC036176.1	2.54131	7.27215e-06
AC093297.2	-1.90614	7.27215e-06
ARMC4	1.86664	7.43812e-06
MMP16	1.62796	7.46116e-06
AC012443.2	1.98338	7.52171e-06
APOE	-1.71588	7.53406e-06
ARSI	1.02984	7.6689e-06
SUZ12	-1.00329	7.80643e-06
SCG2	2.77825	7.85121e-06
KRT17	1.97952	7.8861e-06
ASNSP1	-3.74131	7.88672e-06
PIM2	1.25634	8.06789e-06
AP002381.2	2.53544	8.15793e-06
PSTK	1.63567	8.33202e-06
AC016831.7	1.67181	9.39686e-06
SLC16A14	-1.15099	9.68697e-06
SAMD10	3.04873	9.76577e-06
AFF3	-1.13865	9.9392e-06
GVQW3	1.38904	9.98567e-06
ADAMTS10	-1.37834	1.01109e-05
ABCA3	1.3276	1.02555e-05
AC027644.3	1.08138	1.04312e-05
ATRNL1	1.36541	1.04324e-05
CXCL16	1.38333	1.06399e-05
LY96	1.19703	1.06399e-05
SF3A2	1.02336	1.06401e-05
EGF	2.56365	1.08373e-05
HYPK	1.26132	1.08956e-05
BST2	1.63435	1.09384e-05
ITPRIP	-1.00646	1.1027e-05
AL133338.1	1.33987	1.10607e-05
SPATA6	-1.26229	1.13083e-05
C1orf56	-2.28645	1.17916e-05
CCDC171	-1.19517	1.19576e-05
CTH	-1.24649	1.22169e-05
PRIMPOL	-1.0703	1.23352e-05
DCHS1	-1.84159	1.25559e-05
HES1	-1.01637	1.27056e-05
DZANK1	1.43835	1.28595e-05
CLEC1A	-1.25353	1.30818e-05
LRP4	-1.59708	1.37951e-05
AL691432.2	1.11053	1.38624e-05
AP001453.2	1.5627	1.39793e-05
SYTL3	-1.33106	1.41923e-05
TSLP	-1.82492	1.44451e-05
SATB2	1.12527	1.45195e-05
COMTD1	1.14965	1.47624e-05
RNF44	-1.17681	1.54384e-05
ZNF491	1.85161	1.5762e-05
BUB1	-1.52125	1.64451e-05
BIVM	-1.11269	1.65227e-05
LRRN2	-1.11246	1.72706e-05
PAXIP1-AS1	1.28099	1.75355e-05
CTSH	1.20928	1.8273e-05
APCDD1	1.8041	1.83184e-05
SLC19A1	-1.15214	1.88424e-05
NT5M	2.10284	1.88523e-05
PRDM11	-1.00036	1.88826e-05
AC084082.1	2.10393	1.9089e-05
C16orf86	-3.07189	1.92367e-05
AL355102.1	2.60595	1.96669e-05
UCP2	-1.12769	2.00831e-05
LINC01081	-1.08581	2.06634e-05
OASL	2.14722	2.0767e-05
RGS11	1.38055	2.13431e-05
RACGAP1	-1.159	2.14002e-05
SALL4	-1.8302	2.20243e-05
CHAF1A	1.03363	2.25299e-05
SDK2	-1.51521	2.2861e-05
CSGALNACT1	3.17053	2.30301e-05
CELSR2	1.94059	2.36849e-05
LINC00467	-1.07756	2.57818e-05
POLR3G	2.00454	2.58423e-05
ZNF295-AS1	-2.42868	2.60515e-05
STX11	-2.59709	2.62829e-05
PODXL2	1.18878	2.63618e-05
CCN2	-1.94229	2.64078e-05
C5orf66	-1.05869	2.67203e-05
ARHGAP9	-5.03456	2.69367e-05
B4GALNT4	1.54798	2.72652e-05
ITIH3	-3.38515	2.73075e-05
PLXNB3	1.73943	2.78101e-05
GPR162	1.33352	2.93885e-05
HDAC9	1.68929	2.95366e-05
CYB5R2	-1.63645	3.02576e-05
LRRC20	1.66234	3.18258e-05
MYORG	1.19662	3.2346e-05
PKN3	1.4476	3.30543e-05
TMEM154	1.11979	3.37021e-05
AL691447.2	-1.81082	3.44471e-05
AL596202.1	1.80886	3.50026e-05
PYY2	-6.10522	3.5482e-05
FNDC5	3.16856	3.67742e-05
CASTOR1	1.55727	3.69013e-05
NOXA1	2.77092	3.75803e-05
ANKRD35	2.783	3.97649e-05
LRRTM2	1.61665	4.07407e-05
LOH12CR2	2.14167	4.18721e-05
GATA6	-1.13719	4.20148e-05
ANGPT4	-6.20026	4.41499e-05
ELN	1.89295	4.47802e-05
TPK1	3.01732	4.48083e-05
C10orf25	-2.64805	4.52279e-05
GJC2	2.65062	4.6387e-05
MT1X	-2.50638	4.64192e-05
CHRNA5	3.40774	4.65023e-05
AL390719.1	2.36402	4.66615e-05
LONRF2	3.30114	4.73841e-05
FAM222A	-1.89347	4.83737e-05
SMAGP	-1.43387	4.94031e-05
RN7SL3	1.41472	4.96783e-05
RHPN1	2.53658	5.0088e-05
SRRM2-AS1	1.75104	5.05121e-05
CCNB2	-1.52848	5.05419e-05
SH3BP1	1.94691	5.0994e-05
ATP8A1	1.16327	5.11524e-05
KISS1	2.71157	5.15933e-05
C14orf93	-1.13258	5.17257e-05
KEL	-2.88508	5.23129e-05
FAM104B	1.20946	5.29128e-05
AL355001.2	-2.01112	5.37725e-05
SERPING1	-1.57586	5.38118e-05
SOCS1	1.15669	5.51389e-05
WWC1	1.419	5.53012e-05
FOXP4	-1.18814	5.53038e-05
MARC2	-1.01274	5.53367e-05
ELMO1	1.52914	5.55645e-05
PIWIL4	-2.86243	5.63077e-05
FGF1	-1.57138	5.67228e-05
ZSCAN16	2.14558	5.9155e-05
MUC12	1.54475	6.08297e-05
SMIM1	2.61724	6.14497e-05
CKS1BP1	3.03299	6.25752e-05
AC110285.2	-1.86954	6.71725e-05
DMGDH	-2.41015	6.96426e-05
EZH2	-1.04287	7.14278e-05
CHSY3	1.18439	7.21673e-05
QPCT	1.59268	7.37948e-05
P2RY14	2.44086	7.44e-05
KLHL35	-2.43435	7.55049e-05
FASN	1.24638	7.56004e-05
FRMD6-AS1	1.19269	7.7383e-05
TMEM121	1.87634	7.76627e-05
CLDN15	-1.13301	7.79783e-05
SLC13A3	-1.69009	7.79783e-05
AC060766.7	-1.9624	8.19055e-05
SLC9A1	-1.10489	8.23817e-05
BIRC3	1.99594	8.28291e-05
LGI1	5.89584	8.71603e-05
AC026412.1	-1.32994	8.81675e-05
CCDC24	1.184	8.86236e-05
LINC00519	2.41041	9.30254e-05
AC113410.4	2.04532	9.34626e-05
ABHD14A	-1.45845	9.57485e-05
CACNB2	-1.29128	9.62292e-05
ACSS1	-1.35295	9.65798e-05
THSD1	1.42956	9.96634e-05
NR4A2	1.6511	0.000100423
KCNH1	-2.16216	0.000104307
LNCOG	1.55464	0.000106263
TMEM200A	1.09156	0.000106286
CCNE1	-1.14299	0.000106359
COL4A6	2.20264	0.000106964
AC005674.2	-1.4307	0.000107689
C1orf115	-1.00233	0.000109408
GTF2IRD2	-1.21568	0.000110211
C12orf73	1.13429	0.000110633
KIAA0895	-1.13818	0.000111963
PDE2A	-5.82938	0.000112244
CMYA5	-1.47543	0.000113775
LDB2	-1.22336	0.000116589
LRRC28	-1.01069	0.000118474
PLEKHH1	1.82982	0.000119214
CBLN3	1.00267	0.000119735
IQCA1	-3.58637	0.000120209
DMTN	1.44523	0.000121111
ZNF185	-1.78745	0.000121432
VNN2	2.02537	0.000123368
NDUFA7	-1.63478	0.000125395
LINC00174	-1.28119	0.000125431
CORO1A	4.19547	0.00012924
FRRS1	1.2069	0.000131061
NBR2	-1.48661	0.000131061
TAC3	-1.16844	0.000132833
AC109479.1	-4.25896	0.000133391
LINC01560	1.66459	0.000134944
AC008771.1	-1.2604	0.000135705
KIAA1549	-1.00876	0.000137246
ANK1	1.54781	0.000140612
SLC44A3	1.24352	0.000140856
AC092490.1	1.54743	0.00014374
ZFHX4-AS1	-5.67355	0.000148131
EPHB6	-1.42551	0.000149045
NSUN5P2	-1.59248	0.000153818
CISH	1.56633	0.000154892
NUDT17	-1.76721	0.000156267
TCAF1P1	-1.21809	0.000158443
FAT3	-1.75812	0.000163308
SUSD2	1.36018	0.000172148
KTI12	1.12006	0.000175543
PLAC8	-2.24285	0.000176471
AC026979.2	2.76867	0.000177661
EPOP	1.86074	0.000178451
ADGRE5	1.27103	0.000178527
CYP3A7	4.65135	0.000184166
MMP24	-1.49588	0.000186216
ITGA9	-3.79159	0.000186229
PAPPA2	-2.81814	0.000193196
GRID1	1.92224	0.000194782
ZNF385A	-2.11939	0.000197647
PRICKLE3	-1.32083	0.000201703
TRIM16L	-1.10608	0.000214769
NBEAL2	1.24315	0.000218415
EPHA2	1.34311	0.000222462
TNNT2	-5.70013	0.000228458
IPO4	1.53523	0.000231463
WDR31	1.09113	0.000232951
PTPRQ	-2.10775	0.000237342
CCDC163	-2.43214	0.000239445
RASD1	1.58191	0.000242385
TNFAIP6	3.65842	0.000243969
APBB1IP	-2.67637	0.000258678
ACHE	5.25515	0.000280046
LLGL2	-1.31755	0.000280046
AL596244.1	-2.0312	0.000281724
LRATD2	-1.55573	0.000286289
TCEA3	-1.10224	0.000299585
FAM47E	2.12077	0.000302886
KIAA1324	-1.08074	0.000306305
AL356599.1	-1.39622	0.000310752
ANXA2R	1.07708	0.000310859
PDGFRL	1.07441	0.000313394
RPL14P1	-5.35451	0.000313979
AC139887.2	1.2437	0.000321681
MIR193BHG	1.17951	0.00032446
EGR3	-2.5841	0.000325708
RASSF7	1.1069	0.000335431
CITED4	1.86779	0.000341641
PLK3	1.22705	0.000342035
ZBTB42	1.41341	0.000348022
LINC01825	5.62936	0.000348609
EFNA2	5.37916	0.000350121
TREM1	5.28551	0.000350909
ZBTB16	-2.17031	0.000355334
CDH4	-1.99442	0.000374679
NECTIN4	5.55802	0.000375108
INKA1	1.37062	0.000375973
PDCD4-AS1	-1.91413	0.000383533
MYOCD	-1.33354	0.000386486
ZNF837	1.36883	0.000391447
SLC7A2	-1.10821	0.000395385
RNF144A	2.61482	0.000397239
SLC22A15	-1.16991	0.000401534
TBX2-AS1	-1.06366	0.000403922
ENPP1	1.42647	0.000416843
POLR2A	-1.2628	0.000423199
GINS2	1.69485	0.000423509
AP001033.1	-1.35421	0.000428119
PTPRE	2.15781	0.000431147
MYO15A	-3.14611	0.000432462
PNMA8C	4.32373	0.00043889
TLCD1	1.21318	0.000440281
SLC35F2	-2.24335	0.000441521
SNAI1	-1.13822	0.000444503
C3orf80	2.04577	0.000448987
ALKAL1	1.37604	0.000455344
AL121768.1	1.42896	0.000456747
RGS14	1.49101	0.000464187
TSPAN10	-1.25799	0.000467139
C18orf32	1.03567	0.000472497
INPP5D	1.73348	0.000473661
ITPKA	2.8506	0.000479532
U91328.1	1.91137	0.000480187
GCA	2.35709	0.000484647
SLC38A11	2.47178	0.000488002
OGFRP1	-2.33096	0.000491129
CRYAB	-1.25331	0.000517348
AC005332.5	-1.04859	0.000543596
AL445524.1	1.42058	0.000544872
P2RX6	1.07718	0.000548639
FOXRED2	1.38125	0.000554529
PRR11	-1.59534	0.000554529
AC060766.1	-1.04679	0.000554927
AC034236.2	1.56378	0.000565273
TUBD1	-1.24499	0.000586839
LINC00857	-1.62859	0.000594801
GNG2	-1.20048	0.000614538
COL9A2	-2.64434	0.000615537
PLEKHN1	1.874	0.000618471
PLCL2	1.0769	0.000628739
ARMH4	1.42816	0.000633709
PDK3	2.1563	0.000637551
MYLK4	-1.53387	0.000643009
NLGN2	-1.05834	0.000643732
TMEM191A	3.92444	0.000645251
AC019080.1	-1.14211	0.000645449
CDC7	1.02038	0.000648894
AC093908.1	1.47409	0.000652943
GCHFR	1.02565	0.00067156
ALDH5A1	1.11299	0.0006818
WSCD1	1.10596	0.000683406
CD163L1	1.59759	0.000690509
TBXA2R	2.04454	0.000701202
KIAA1755	-1.41759	0.000710099
CADM4	1.51428	0.000713089
CYP46A1	3.96799	0.000728547
MYO1D	-1.22564	0.00072948
AC136604.2	-2.2976	0.000741636
RTL5	1.02864	0.000750229
DOCK3	2.56147	0.00075398
PCDHB14	1.31787	0.000766714
HCN2	1.19229	0.000777178
HAS2	1.73873	0.000780841
ARRB2	1.13377	0.000794475
AC008608.2	1.97631	0.000797601
IRAK3	-1.2672	0.000801667
CDKN3	2.15048	0.000811286
MYO1F	-2.43295	0.000819288
RASL12	-1.89168	0.000828911
XPNPEP2	-1.70737	0.000833023
ENPP2	1.37966	0.000834952
IL17RE	2.44054	0.00084294
CCDC78	2.71605	0.000851388
REEP6	1.56002	0.000853921
AP001528.2	-1.45719	0.00085434
IL10RB	1.42189	0.000868529
RBP1	-1.99683	0.000873031
IL13RA2	4.02658	0.000887191
LETM2	1.01014	0.00088841
LINC01426	1.45507	0.000921653
GAD1	1.12798	0.00092331
ZNF630	-1.03679	0.000927387
TRPA1	1.72884	0.000930221
SNHG30	1.18127	0.000938489
RPRM	5.60011	0.000950759
ZNF704	-3.01312	0.00096284
FP565260.1	1.48522	0.000964302
IL33	1.74339	0.000974183
CCR1	3.18089	0.000981459
ZNF660	-2.01032	0.000982862
AC004943.2	1.06918	0.00100071
LAMB3	1.21888	0.00100188
HPRT1	1.04351	0.00100971
AC109326.1	1.09547	0.00101346
COL1A1	-1.0617	0.00103462
KIF2C	-1.36582	0.00103462
CHST2	1.73201	0.00106842
JUNB	1.01269	0.00107991
ZNF653	1.26482	0.00108615
BEND4	-1.25589	0.00110844
SNHG9	1.40001	0.00110959
PSORS1C1	1.22724	0.00111445
DNAJC28	1.44569	0.0011406
KRTAP1-5	-1.08924	0.00114095
AC104447.1	-1.57361	0.00115018
IRF8	-2.22779	0.00116102
AL513218.2	5.04842	0.00119272
TRIM6	-1.56853	0.00121162
KLHL13	1.82718	0.00121981
PTGS2	2.1224	0.00122795
EFNA1	1.3154	0.0012307
MIR762HG	1.35005	0.0012396
TPX2	-1.1322	0.00124098
CST1	2.07085	0.00127029
SMIM8	1.22818	0.00128769
PABPC1P4	-1.28051	0.00128772
DENND2C	-1.08276	0.00129682
DNM3	-1.14584	0.00130156
SFXN2	-1.08789	0.00131486
ZFP69B	-1.18818	0.00135692
LINC00957	2.14892	0.00135763
CEBPB-AS1	-2.96342	0.0013577
RAET1G	1.56751	0.00137589
ACVRL1	-1.42404	0.00138984
HIST1H4I	-1.49636	0.00139489
DTWD2	1.24836	0.0014114
AC005746.2	-3.43922	0.00143822
IFI27	2.36175	0.00144116
HOMER2	1.53265	0.00145779
MARCH4	-1.0419	0.00148995
ZNF215	1.05853	0.00149113
FMO4	-1.73448	0.00152504
TOGARAM2	-1.69166	0.0015798
AC007878.1	-1.46505	0.00158891
CCDC74A	-1.03958	0.0016046
AL021707.6	-3.24199	0.00160576
ARSG	1.06926	0.00166509
AF165147.1	-2.15681	0.00166888
SLC22A23	1.39894	0.00167043
HAR1B	3.20164	0.00168334
SRXN1	-1.57159	0.00172352
PRR26	-4.64675	0.00172507
ZNF853	-1.56069	0.00173599
MREG	1.95177	0.00173611
HSPD1P4	5.32273	0.00173983
GABRB1	5.10417	0.00174949
NAT8L	2.74544	0.00176269
POLR3K	1.15455	0.00176269
TLE2	1.0665	0.00176552
CTXN1	2.45946	0.00177063
AC139100.2	3.24815	0.0017749
AP1S3	2.19839	0.00177577
SYBU	-2.4601	0.00179195
[truncated: 527 more rows]
