# Supplementary material for: ZNF281 Promotes Colon Fibroblast Activation in TGFβ1-Induced Gut Fibrosis
Source: Int J Mol Sci. 2022 Sep 6;23(18):10261. doi: 10.3390/ijms231810261 (PMC9499662; doi:10.3390/ijms231810261)
Supplement: Supplementary file 1 [file ijms-23-10261-s001.zip › ijms-1878203-Table S2 .xlsx]

## Sheet: BP5 FDR<0.05
Category	Term	Count	%	PValue	Genes	List Total	Pop Hits	Pop Total	Fold Enrichment	Bonferroni	Benjamini	FDR
GOTERM_BP_5	GO:0048513~animal organ development	464	30.0129	2.22064e-41	SERPINE2, SERPINE1, SCX, XYLT1, FGFRL1, RNF112, UBASH3B, DPYSL2, CREB3L2, HOXA3, HOXA2, VSTM4, HOXA6, JUNB, MNX1, HOXA5, CCBE1, UNC5C, DKK1, ISL1, MYL7, DAAM1, PSME4, PADI2, MYL9, ATF3, FAXDC2, GATA6, PDGFA, ADAMTS16, LDHA, CHST11, FLRT3, PDGFD, ADAMTS18, RDH10, PDGFC, NKX2-3, EXPH5, FZD1, HOMER1, FZD4, FN1, PBX3, FZD8, NFATC2, COL1A1, TNFSF4, GPR183, SNAI1, CYP1A1, NOX4, SNAI2, FAT3, EZH2, ACHE,…	1289	3835	18780	1.76277	1.24667e-37	1.24667e-37	1.11143e-37
GOTERM_BP_5	GO:0009887~animal organ morphogenesis	192	12.4191	4.33669e-33	FOXA1, RIPOR2, SERPINE1, TNC, SCX, PRDM1, CELSR1, FGF1, AQP3, HOXA13, FGF2, ACTG2, FGFRL1, AQP1, COMP, CDH2, RPS6KA1, HOXA3, HOXA2, SOX8, CCN2, PHLDA2, HOXA6, SOX4, HOXA5, MFSD2A, CDON, ACVR1, TLE1, SEMA6A, IGFBP5, HGF, OSR1, FST, TPM1, WNT5A, ISL1, DKK1, SFRP1, PHOSPHO1, TWSG1, DAAM1, PSME4, ROR1, ROR2, CSF1R, DLX2, SLC1A1, GATA6, TACSTD2, PDGFA, TWIST1, APCDD1, FOXO1, EFNB2, SCUBE2, ADAMTS16, S…	1289	1129	18780	2.47771	2.43462e-29	1.21731e-29	1.08526e-29
GOTERM_BP_5	GO:0072359~circulatory system development	188	12.1604	2.46554e-26	SERPINE1, SCX, PRDM1, FGF1, HOXA13, HS6ST1, FGF2, FGFRL1, SLC8A1, LOXL1, AQP1, NPPB, COMP, RGS4, CDH2, ENPP2, HOXA3, SVEP1, CCN3, CCN2, VSTM4, JUNB, IL6R, SOX4, HOXA5, DYNC2H1, ACVR1, MINAR1, CCBE1, SEMA6A, HGF, OSR1, TPM1, WNT5A, ANK2, ISL1, DKK1, PGF, RUNX1, JMJD6, SFRP1, MYL7, LOX, COL4A1, ADAM12, SIK1, ADTRP, SCG2, CDKL1, NOTCH3, SLC1A1, GATA6, PDGFA, TWIST1, CACNA1C, FOXO1, CACNA1G, EFNB2, S…	1289	1232	18780	2.22326	1.38415e-22	4.61385e-23	4.11334e-23
GOTERM_BP_5	GO:0007166~cell surface receptor signaling pathway	360	23.2859	4.5565e-22	EPHB6, SERPINE2, SERPINE1, SCX, LDLRAD4, F11R, IFIT1, FGFRL1, ICAM1, IFIT2, MT2A, RPS6KA5, UBASH3B, PEG10, TRBC2, PDK4, FAM53B, CCN3, CCN2, SAMD12, JUNB, SOX4, ICOSLG, CMKLR1, CDON, ACVR1, DYNC2H1, CCBE1, ATP6V1G1, ENTPD1, EPHA7, MUSK, DAPK1, ACSL1, IL1R1, INSYN1, UNC5C, ISL1, DKK1, DKK2, JMJD6, RUNX1, TWSG1, SFRP1, PLPP4, DAAM1, GPR161, PSME4, ANOS1, PADI2, TRIB1, ATF3, GATA6, PDGFA, TWIST1, APC…	1289	3293	18780	1.59277	2.55802e-18	6.39505e-19	5.70132e-19
GOTERM_BP_5	GO:0009966~regulation of signal transduction	366	23.674	7.46846e-21	SERPINE2, SERPINE1, LDLRAD4, F11R, ICAM1, BAIAP2L1, UBASH3B, PEG10, DHX58, FAM53B, CCN3, LGALS9, CCN2, MYOZ1, SOX4, IER3, CMKLR1, CDON, ACVR1, DYNC2H1, CCBE1, EPHA7, DAPK1, IL1R1, DAPK2, ACSL5, ISL1, DKK1, DKK2, RUNX1, TWSG1, SFRP1, GPR161, PSME4, PADI2, TRIB3, TRIB1, ATF3, FICD, GATA6, LPAR1, PDGFA, TWIST1, APCDD1, NUAK1, CHST11, PRKAR2B, PDGFD, PDGFC, ZNF703, KCNN4, ELANE, SCAI, FZD1, TNFSF18, …	1289	3420	18780	1.55919	4.19279e-17	7.10906e-18	6.33787e-18
GOTERM_BP_5	GO:0045597~positive regulation of cell differentiation	159	10.2846	7.59785e-21	FOXA1, RIPOR2, SERPINE2, GPR68, SERPINE1, F11R, FGF2, RNF112, CDH2, DPYSL3, RPS6KA1, CREB3L2, SOX8, LGALS9, PLXNC1, CCN2, JUNB, IL6R, SOX4, HOXA5, SCN1B, CMKLR1, CDON, ACVR1, SEMA6A, HGF, IGFBP3, WNT5A, ISLR2, ISL1, DKK1, RUNX1, FNDC5, SFRP1, OLFM2, MAP1B, ROR1, KCTD11, ROR2, TOX, TRIB1, SEMA7A, DLX2, PKDCC, CBFB, CRABP2, FAXDC2, GATA6, LPAR1, TACSTD2, NEDD4L, TWIST1, SOCS2, EFNB2, SCUBE2, BRINP2…	1289	1075	18780	2.15492	4.26543e-17	7.10906e-18	6.33787e-18
GOTERM_BP_5	GO:0016477~cell migration	214	13.8422	1.37659e-20	SERPINE1, LDLRAD4, F11R, ICAM1, DPYSL3, SOX8, CCN3, LGALS9, CCN2, PRSS3, VSTM4, HOXA5, CMKLR1, TNS1, ACVR1, CCBE1, LIMCH1, IL1R1, DAPK2, MTUS1, MRTFA, ISL1, SFRP1, MAP1B, PADI2, TRIB1, CEP85L, LPAR1, PDGFA, TWIST1, APCDD1, TRPM2, STRIP2, SGPL1, FLRT3, PDGFD, PDGFC, ZNF703, NKX2-3, ELANE, SCAI, STAT5A, TNFSF18, NUS1, FZD4, TNFSF12, FN1, NFATC2, IGF1, COL1A1, GPR183, SNAI1, NOX4, SNAI2, FAT3, CD24,…	1289	1658	18780	1.88049	7.72817e-17	1.10402e-17	9.84261e-18
GOTERM_BP_5	GO:0048468~cell development	268	17.3351	1.86436e-19	EPHB6, SERPINE2, DPY19L2P2, F11R, HS6ST1, ICAM1, RNF112, RPS6KA5, DPYSL2, CREB3L2, DPYSL3, HOXA2, SOX8, MYOZ1, SOX4, MNX1, HOXA5, SCN1B, CDON, MFSD2A, ACVR1, PAQR8, HES6, EPHA7, ACTN1, ISLR2, ANK2, UNC5C, ISL1, DKK1, JMJD6, RUNX1, SFRP1, MAP1B, PSME4, ANOS1, KCTD11, TRIB1, MYL9, CRABP2, LPAR1, TWIST1, NEDD4L, PCDH12, CHST11, FLRT3, RDH10, CFAP69, MAP6, EXPH5, FZD1, VASP, EGR2, HOMER1, FZD4, FN1, …	1289	2306	18780	1.69324	1.04665e-15	1.30831e-16	1.16639e-16
GOTERM_BP_5	GO:0072358~cardiovascular system development	131	8.47348	2.8035e-19	SERPINE1, PRDM1, FGF1, HOXA13, HS6ST1, FGF2, LOXL1, AQP1, NPPB, COMP, CDH2, ENPP2, HOXA3, SVEP1, CCN3, CCN2, VSTM4, JUNB, IL6R, SOX4, HOXA5, DYNC2H1, ACVR1, MINAR1, CCBE1, SEMA6A, HGF, OSR1, WNT5A, ISL1, PGF, RUNX1, JMJD6, SFRP1, LOX, COL4A1, ADAM12, ADTRP, SCG2, NOTCH3, SLC1A1, GATA6, PDGFA, TWIST1, FOXO1, EFNB2, SGPL1, CALD1, PDGFD, WNT2, STRA6, NUS1, TGFB2, EGR2, TGFB1, FZD4, TNFSF12, FN1, LIF…	1289	837	18780	2.28028	1.57388e-15	1.57388e-16	1.40315e-16
GOTERM_BP_5	GO:0001944~vasculature development	131	8.47348	2.8035e-19	SERPINE1, PRDM1, FGF1, HOXA13, HS6ST1, FGF2, LOXL1, AQP1, NPPB, COMP, CDH2, ENPP2, HOXA3, SVEP1, CCN3, CCN2, VSTM4, JUNB, IL6R, SOX4, HOXA5, DYNC2H1, ACVR1, MINAR1, CCBE1, SEMA6A, HGF, OSR1, WNT5A, ISL1, PGF, RUNX1, JMJD6, SFRP1, LOX, COL4A1, ADAM12, ADTRP, SCG2, NOTCH3, SLC1A1, GATA6, PDGFA, TWIST1, FOXO1, EFNB2, SGPL1, CALD1, PDGFD, WNT2, STRA6, NUS1, TGFB2, EGR2, TGFB1, FZD4, TNFSF12, FN1, LIF…	1289	837	18780	2.28028	1.57388e-15	1.57388e-16	1.40315e-16
GOTERM_BP_5	GO:0007167~enzyme linked receptor protein signaling pathway	157	10.1552	5.69974e-19	EPHB6, SCX, PLAT, LDLRAD4, F11R, FGF1, HOXA13, FGF2, FGFRL1, NPPB, COMP, RPS6KA5, UBASH3B, PEG10, PDK4, ENPP1, SVEP1, CCN3, CCN2, SAMD12, ACVR1, CCBE1, ATP6V1G1, EPHA7, SEMA6A, IGFBP5, MUSK, HGF, IGFBP3, FST, WNT5A, LIFR, SHISA2, DKK1, PGF, SFRP1, TWSG1, LOX, COL4A1, ANOS1, ROR1, ROR2, SHC4, CSF1R, SHC2, SHC3, GATA6, PDGFA, LTBP2, NREP, LTBP1, FOXO1, SOCS2, EFNB2, SLC9A3R1, FAM83G, SGPL1, SOCS1, …	1289	1103	18780	2.0738	3.19984e-15	2.90894e-16	2.59338e-16
GOTERM_BP_5	GO:0030334~regulation of cell migration	148	9.57309	1.29952e-18	RIPOR2, SERPINE2, ATP8A1, SERPINE1, LDLRAD4, FGF1, CXCL14, FGF2, SLC8A1, ICAM1, CXCL16, DOCK10, DPYSL3, ARHGDIB, ENPP2, CCN3, LGALS9, PLXNC1, PHLDA2, IL6R, CMKLR1, ACVR1, CCBE1, SEMA6A, WNT5B, IGFBP5, LIMCH1, IL1R1, HGF, DAPK2, IGFBP3, TPM1, WNT5A, MTUS1, UNC5C, MITF, PGF, SFRP1, FRMD5, PADI2, ROR2, ADTRP, TRIB1, CSF1R, CD274, SEMA7A, CEMIP, LPAR1, STK39, TACSTD2, PDGFA, DPP4, SLC9A3R1, PODXL, PD…	1289	1021	18780	2.11193	7.29552e-15	6.0796e-16	5.42009e-16
GOTERM_BP_5	GO:0007399~nervous system development	284	18.37	2.68849e-18	EPHB6, ANKLE2, SERPINE2, HS6ST1, AQP1, RNF112, RPS6KA5, DPYSL2, CREB3L2, DPYSL3, HOXA3, HOXA2, SOX8, SOX4, MNX1, SCN1B, CDON, MFSD2A, DYNC2H1, HES6, EPHA7, MUSK, ISLR2, ANK2, UNC5C, ISL1, DKK1, RUNX1, TWSG1, SFRP1, MAP1B, GPR161, ANOS1, PADI2, KCTD11, TAGLN3, CRABP2, CEP85L, LPAR1, TWIST1, NEDD4L, PCDH12, APCDD1, LDHA, FLRT3, PDGFC, MAP6, N4BP3, FZD1, VASP, WWTR1, EGR2, LRRN3, FZD4, FN1, LIF, PBX…	1289	2541	18780	1.62838	1.50932e-14	1.16101e-15	1.03507e-15
GOTERM_BP_5	GO:0060485~mesenchyme development	67	4.33376	3.28311e-18	ACVRL1, FOXA1, CITED2, HTR2B, TCF21, SIX1, SCX, LDLRAD4, MEOX1, ACTG2, SPRED3, CDH2, GLIPR2, SOX8, HOXA5, ACVR1, TRIM62, EDN1, SEMA6A, HGF, OSR1, NOG, WNT5A, AXIN2, ISL1, TGFBR1, TGFBR3, ACTA2, ACTA1, SFRP1, HAND2, RBM24, FOXC2, SEMA7A, SEMA3C, LEF1, TWIST1, WNT11, RDH10, PDPN, ZNF703, GCNT2, HAS2, MSX1, WNT2, WWTR1, TGFB2, TGFB1, SMAD3, TGFB3, SEMA4B, FN1, RFLNB, HMGA2, FUZ, SMAD7, COL1A1, HEYL,…	1289	294	18780	3.32025	1.84314e-14	1.31653e-15	1.17371e-15
GOTERM_BP_5	GO:0001501~skeletal system development	96	6.20957	3.61258e-18	ACVRL1, CSRNP1, WNT2B, CITED2, GPR68, XYLT1, SIX1, SCX, FMN1, HAPLN3, HOXA13, FGF2, FGFRL1, GHR, COMP, ADAMTS4, LRP5L, CREB3L2, HOXA3, RSPO2, PLS3, HOXA2, CCN3, TIMP1, CCN2, HOXA6, HOXA5, SOX4, CMKLR1, EDN1, WNT5B, OSR1, MMP2, FST, NOG, WNT5A, BGN, AXIN2, SLC39A14, TGFBR1, RUNX1, GREM1, SFRP1, PHOSPHO1, VCAN, EVC, HAND2, KIT, RARA, ROR2, MDFI, PAPPA2, FOXC2, DLX2, PKDCC, SRF, NPR3, TWIST1, PTHLH,…	1289	535	18780	2.61433	2.0281e-14	1.35207e-15	1.2054e-15
GOTERM_BP_5	GO:2000145~regulation of cell motility	153	9.89651	6.69796e-18	RIPOR2, SERPINE2, ATP8A1, SERPINE1, LDLRAD4, FGF1, CXCL14, FGF2, SLC8A1, ICAM1, CXCL16, DOCK10, DPYSL3, ARHGDIB, ENPP2, CCN3, LGALS9, PLXNC1, PHLDA2, IL6R, CMKLR1, ACVR1, CCBE1, SEMA6A, WNT5B, IGFBP5, LIMCH1, IL1R1, HGF, DAPK2, IGFBP3, TPM1, WNT5A, MTUS1, UNC5C, MITF, PGF, SFRP1, FRMD5, PADI2, ROR2, ADTRP, TRIB1, CSF1R, CD274, SEMA7A, CEMIP, LPAR1, STK39, TACSTD2, PDGFA, TWIST1, DPP4, SLC9A3R1, P…	1289	1091	18780	2.04319	3.76024e-14	2.35015e-15	2.09521e-15
GOTERM_BP_5	GO:0048762~mesenchymal cell differentiation	58	3.75162	1.27389e-17	FOXA1, CITED2, HTR2B, TCF21, SIX1, LDLRAD4, SPRED3, CDH2, GLIPR2, SOX8, ACVR1, TRIM62, EDN1, SEMA6A, HGF, OSR1, NOG, WNT5A, AXIN2, ISL1, TGFBR1, TGFBR3, SFRP1, HAND2, FOXC2, SEMA7A, SEMA3C, LEF1, TWIST1, WNT11, RDH10, PDPN, ZNF703, GCNT2, HAS2, MSX1, WNT2, WWTR1, TGFB2, TGFB1, SMAD3, TGFB3, SEMA4B, FN1, RFLNB, HMGA2, FUZ, SMAD7, COL1A1, HEYL, KITLG, IL6, GDNF, BAMBI, SNAI1, SNAI2, SPRY1, EZH2	1289	234	18780	3.61123	7.15163e-14	4.20684e-15	3.75049e-15
GOTERM_BP_5	GO:0007507~heart development	104	6.72704	1.4798e-17	SCX, PRDM1, HOXA13, FGF2, FGFRL1, SLC8A1, NPPB, RGS4, SOX4, DYNC2H1, ACVR1, OSR1, TPM1, WNT5A, ANK2, ISL1, DKK1, RUNX1, JMJD6, MYL7, LOX, SIK1, CDKL1, GATA6, TWIST1, CACNA1C, CACNA1G, EFNB2, FLRT3, MYH11, MSC, WNT2, STRA6, FZD1, TGFB2, TGFB1, VCAM1, SMAD3, FN1, MICAL2, IGF1, SMAD6, HOPX, SMAD7, COL5A1, ID2, SNAI1, NOX4, SNAI2, ACVRL1, RYR2, C2CD3, CITED2, ELN, HSPB7, HTR2B, SIX1, SMG9, GLI1, SGCD…	1289	619	18780	2.44785	8.30758e-14	4.61532e-15	4.11466e-15
GOTERM_BP_5	GO:0001568~blood vessel development	120	7.76197	8.67096e-17	SERPINE1, PRDM1, FGF1, HOXA13, HS6ST1, FGF2, LOXL1, AQP1, NPPB, COMP, CDH2, HOXA3, CCN3, CCN2, VSTM4, JUNB, IL6R, SOX4, HOXA5, DYNC2H1, ACVR1, MINAR1, CCBE1, SEMA6A, HGF, OSR1, WNT5A, ISL1, PGF, RUNX1, JMJD6, LOX, COL4A1, ADAM12, ADTRP, SCG2, NOTCH3, SLC1A1, GATA6, PDGFA, TWIST1, FOXO1, EFNB2, SGPL1, CALD1, PDGFD, WNT2, STRA6, NUS1, TGFB2, EGR2, TGFB1, FZD4, TNFSF12, FN1, FZD8, HMGA2, SMAD6, SMAD…	1289	788	18780	2.2187	6.23279e-13	2.56204e-14	2.28411e-14
GOTERM_BP_5	GO:0001655~urogenital system development	73	4.72186	1.37203e-16	FOXA1, WNT2B, LRRK2, TNC, TCF21, SIX1, FMN1, PRDM1, GLI1, FGF1, HOXA13, FGF2, ADAMTS1, SOX8, IL6R, SOX4, ADAMTS6, NKX3-1, DYNC2H1, ACVR1, EPHA7, OSR1, MMP2, NOG, WNT5A, KLF15, TGFBR1, MTSS1, JMJD6, ACTA2, GREM1, SFRP1, COL4A1, CAT, RARA, ITGA8, NOTCH3, FOXC2, GCNT1, TACSTD2, PDGFA, NID1, FSTL3, EFNB2, ADAMTS16, SGPL1, WNT11, PODXL, PDGFD, RDH10, HAS2, STRA6, WWTR1, TGFB2, TGFB1, SMAD3, ZBTB16, LI…	1289	364	18780	2.92189	6.23279e-13	3.8513e-14	3.43352e-14
GOTERM_BP_5	GO:0008284~positive regulation of cell proliferation	143	9.24968	1.98889e-16	TNC, SCX, FGF1, FGF2, AQP1, COMP, HMGN5, HOXA3, SOX8, LGALS9, CCN2, IL6R, SOX4, ICOSLG, CDON, IGFBP5, OSR1, WNT5A, LIFR, ISL1, PGF, CDC25B, SFRP1, TOX, SCG2, ATF3, SHC4, CSF1R, CD274, NOTCH3, GATA6, PDGFA, TWIST1, CSF2RB, CD1D, DPP4, PLAC8, EFNB2, SCUBE2, PDGFD, ZNF703, PDGFC, WNT2, ELANE, STAT5A, WWTR1, TGFB2, TGFB1, VCAM1, TSLP, ST8SIA1, TGFB3, TNFSF12, FN1, LIF, HMGA2, NFATC2, IGF1, CDC6, ELL3…	1289	1019	18780	2.04458	1.24656e-12	5.31696e-14	4.74018e-14
GOTERM_BP_5	GO:0022008~neurogenesis	208	13.4541	4.84718e-16	EPHB6, SERPINE2, HS6ST1, RNF112, RPS6KA5, DPYSL2, CREB3L2, DPYSL3, HOXA2, SOX8, SOX4, MNX1, SCN1B, CDON, MFSD2A, DYNC2H1, HES6, EPHA7, ISLR2, UNC5C, ISL1, DKK1, RUNX1, SFRP1, MAP1B, ANOS1, KCTD11, CRABP2, CEP85L, LPAR1, TWIST1, NEDD4L, PCDH12, APCDD1, FLRT3, MAP6, FZD1, VASP, EGR2, FZD4, FN1, LIF, PBX3, FZD8, DCLK2, ELL3, MANF, GDF7, ID2, GPR183, ID4, FAT3, EZH2, PCSK1, TENM3, PTPRQ, SH3RF1, SIPA…	1289	1739	18780	1.74263	2.49312e-12	1.23691e-13	1.10273e-13
GOTERM_BP_5	GO:0051216~cartilage development	50	3.23415	3.61339e-15	ACVRL1, WNT2B, SCX, FGF2, GHR, COMP, CREB3L2, HOXA3, RSPO2, CCN3, TIMP1, CCN2, HOXA5, EDN1, WNT5B, OSR1, NOG, WNT5A, AXIN2, SLC39A14, TGFBR1, RUNX1, GREM1, EVC, HAND2, RARA, ROR2, DLX2, PKDCC, SRF, PTHLH, SCUBE2, WNT11, CHST11, MSX1, TGFB1, SMAD3, PRRX1, ZBTB16, RFLNB, HMGA2, BMP6, SMAD7, COL1A1, MGP, FGF18, SNAI1, SNAI2, TGFBI, FGFR3	1289	202	18780	3.6063	2.05682e-11	8.81981e-13	7.86305e-13
GOTERM_BP_5	GO:0060284~regulation of cell development	138	8.92626	4.58907e-15	FOXA1, SERPINE2, GPR68, KNDC1, F11R, FGF2, RGS4, RNF112, CDH2, DPYSL2, DPYSL3, CREB3L2, HOXA2, SOX8, PLXNC1, LZTS1, SCN1B, MFSD2A, CDON, MINAR1, HES6, EPHA7, SEMA6A, HGF, WNT5A, ISLR2, ISL1, DKK1, MYCL, SFRP1, MAP1B, ROR1, KCTD11, TNIK, ROR2, TOX, TRIB1, NOTCH3, SEMA7A, DLX2, CRABP2, LPAR1, TACSTD2, NEDD4L, NREP, FOXO1, SOCS2, EFNB2, BRINP2, MAP6, MBP, WNT2, SKIL, FZD1, EGR2, TGFB1, ZFHX2, HSPA5,…	1289	1009	18780	1.99265	2.55544e-11	1.07346e-12	9.57013e-13
GOTERM_BP_5	GO:0014706~striated muscle tissue development	75	4.85123	5.33041e-15	RIPOR2, RYR2, CNTNAP1, CITED2, ELN, TCF21, SIX1, SCX, GLI1, FGF2, SLC8A1, NPPB, RGS4, JPH2, SGCD, PPP1R13L, ANKRD1, SOX8, SCN5A, MYOZ1, ADAMTS9, CDON, DSP, ACVR1, KDM6B, EDN1, TPM1, NOG, WNT5A, DKK1, ISL1, TGFBR1, RUNX1, TGFBR3, GREM1, ACTA1, MYL7, MIR17HG, RARA, SIK1, RBM24, ATF3, CHRNA1, FOXC2, SEMA3C, SRF, LEF1, GATA6, TWIST1, CACNA1G, EFNB2, PLN, XIRP2, HIVEP3, FLNB, MYH11, MSX1, MSC, PDLIM5,…	1289	404	18780	2.70472	2.99174e-11	1.197e-12	1.06715e-12
GOTERM_BP_5	GO:0045596~negative regulation of cell differentiation	117	7.56792	6.3389e-15	FOXA1, GPR68, TMEM131L, LDLRAD4, CXCL14, RGS4, UBASH3B, DPYSL3, ENPP1, HOXA2, SOX8, CCN3, HOXA5, MINAR1, EPHA7, SEMA6A, IGFBP5, OSR1, FST, WNT5A, ISL1, DKK1, RUNX1, SFRP1, TWSG1, TRIB3, TRIB1, NOTCH3, SEMA7A, DLX2, CBFB, LPAR1, TACSTD2, TWIST1, FOXO1, ZFP36L2, EFNB2, SOCS1, MBP, SKIL, TNFSF18, WWTR1, TGFB2, TGFB1, SMAD3, ABCA5, BDNF, ZBTB16, NFATC2, FUZ, INHBA, IGF1, SMAD6, HOPX, SMAD7, IL6, LIN2…	1289	799	18780	2.13345	3.55269e-11	1.36871e-12	1.22024e-12
GOTERM_BP_5	GO:0030036~actin cytoskeleton organization	108	6.98577	6.82572e-15	RTKN, GPR65, F11R, ICAM1, AQP1, BAIAP2L1, DPYSL3, ARHGDIB, PLS3, HMCN1, CCN2, MYOZ1, GAS2L3, LIMCH1, ACTN1, TPM1, TMOD2, MRTFA, SFRP1, FRMD5, FRMD6, DAAM1, TNIK, MYL9, KANK4, KANK3, CSF1R, LPAR1, TACSTD2, PDGFA, TRPM2, SLC9A3R1, CNN1, NUAK2, CALD1, MYH11, PLEK2, VILL, SPECC1, VASP, TGFB1, SMAD3, TGFB3, IQSEC3, MICAL2, SSH2, SSH3, SMTN, DLG1, FES, SPIRE2, NOX4, ELN, FHL3, CXCL1, FMN1, ARHGAP6, SIP…	1289	711	18780	2.21308	3.802e-11	1.38397e-12	1.23384e-12
GOTERM_BP_5	GO:0035556~intracellular signal transduction	310	20.0517	7.0001e-15	PATJ, SERPINE2, F11R, ICAM1, AQP1, RPS6KA5, RPS6KA1, DHX58, CCN3, LGALS9, CCN2, MYOZ1, SOX4, IER3, CMKLR1, CDON, TNS1, EPHA7, DAPK1, DAPK2, ANK2, HASPIN, ISL1, DKK1, SFRP1, PSME4, SIK1, TRIB3, TRIB1, ATF3, LPAR1, PDGFA, TWIST1, TRPM2, NUAK1, NUAK2, PRKAR2B, PDGFD, PDGFC, STK38L, PLEK2, PAG1, ELANE, SCAI, STAT5A, TNFSF18, PLK3, WWTR1, GADD45B, TSLP, FZD4, IQSEC3, FN1, LIF, FZD8, NFATC2, DCLK2, ABC…	1289	2999	18780	1.50601	3.92666e-11	1.38397e-12	1.23384e-12
GOTERM_BP_5	GO:0072001~renal system development	65	4.2044	7.27502e-15	WNT2B, LRRK2, TCF21, SIX1, FMN1, PRDM1, FGF1, FGF2, ADAMTS1, SOX8, IL6R, SOX4, ADAMTS6, NKX3-1, DYNC2H1, EPHA7, OSR1, NOG, WNT5A, KLF15, TGFBR1, MTSS1, JMJD6, ACTA2, GREM1, SFRP1, COL4A1, CAT, RARA, ITGA8, NOTCH3, FOXC2, GCNT1, TACSTD2, PDGFA, NID1, FSTL3, EFNB2, ADAMTS16, SGPL1, WNT11, PODXL, PDGFD, RDH10, HAS2, STRA6, WWTR1, TGFB2, TGFB1, SMAD3, ZBTB16, LIF, SMAD6, TBX18, BMP6, SMAD7, HEYL, DLG…	1289	322	18780	2.94103	4.11364e-11	1.38397e-12	1.23384e-12
GOTERM_BP_5	GO:0002009~morphogenesis of an epithelium	94	6.08021	7.39562e-15	ACVRL1, FOXA1, RYR2, WNT2B, C2CD3, CITED2, TNC, TCF21, SIX1, FMN1, CELSR1, FGF1, HOXA13, FGF2, LRP5L, RSPO2, SOX8, HOXA5, SOX4, DACT1, NKX3-1, ACVR1, EDN1, EPHA7, WNT5B, IGFBP5, HGF, OSR1, MMP2, FST, MST1, NOG, WNT5A, MRTFA, DKK1, MTSS1, GREM1, SFRP1, CEACAM1, DAAM1, COL4A1, HAND2, PSME4, RARA, ROR1, ROR2, HBEGF, CSF1R, FOXC2, SEMA3C, SRF, LAMA3, LEF1, TACSTD2, PDGFA, TWIST1, NKD1, EFNB2, ADAMTS1…	1289	578	18780	2.36942	4.17597e-11	1.38397e-12	1.23384e-12
GOTERM_BP_5	GO:0048598~embryonic morphogenesis	98	6.33894	9.37634e-15	RIPOR2, PHLDB1, SCX, CELSR1, HOXA13, FGF2, HOXA3, HOXA2, SOX8, HOXA6, SOX4, HOXA5, CDON, DYNC2H1, ACVR1, WNT5B, OSR1, ZNF281, WNT5A, DKK1, SFRP1, TWSG1, ROR2, DLX2, CRABP2, GATA6, TWIST1, CACNA1C, SLC9A3R1, CHST11, FLRT3, RDH10, MBP, STRA6, FZD1, VASP, TGFB2, TGFB1, SMAD3, TGFB3, ZBTB16, FN1, HMGA2, MICAL2, FUZ, INHBA, GDF7, DLG1, COL5A1, GDNF, ID2, SNAI1, RYR2, C2CD3, CITED2, PTPRQ, ITGB3, HTR2B…	1289	618	18780	2.31036	5.23555e-11	1.69802e-12	1.51382e-12
GOTERM_BP_5	GO:0051960~regulation of nervous system development	132	8.53816	2.68538e-14	FOXA1, SERPINE2, KNDC1, CELSR1, FGF2, RNF112, CDH2, DPYSL2, DPYSL3, CREB3L2, HOXA2, SOX8, PLXNC1, LZTS1, SCN1B, MFSD2A, CDON, MINAR1, HES6, EPHA7, SEMA6A, MUSK, HGF, WNT5A, ISLR2, ISL1, DKK1, MYCL, SFRP1, MAP1B, GPR161, ROR1, KCTD11, TNIK, ROR2, TOX, NOTCH3, SEMA7A, DLX2, CRABP2, LPAR1, NEDD4L, NREP, SOCS2, EFNB2, BRINP2, FLRT3, MAP6, MBP, TPPP, WNT2, SKIL, FZD1, EGR2, TGFB1, ZFHX2, LRRN3, HSPA5,…	1289	969	18780	1.98469	1.50834e-10	4.71116e-12	4.2001e-12
GOTERM_BP_5	GO:0001822~kidney development	62	4.01035	7.98988e-14	WNT2B, LRRK2, TCF21, SIX1, FMN1, PRDM1, FGF1, FGF2, ADAMTS1, SOX8, IL6R, SOX4, ADAMTS6, NKX3-1, DYNC2H1, EPHA7, OSR1, NOG, WNT5A, KLF15, TGFBR1, MTSS1, JMJD6, ACTA2, GREM1, SFRP1, CAT, RARA, ITGA8, NOTCH3, FOXC2, GCNT1, TACSTD2, PDGFA, NID1, FSTL3, EFNB2, ADAMTS16, SGPL1, WNT11, PODXL, PDGFD, RDH10, HAS2, STRA6, WWTR1, TGFB2, TGFB1, SMAD3, ZBTB16, LIF, SMAD6, BMP6, SMAD7, HEYL, DLG1, FRAS1, LIN28…	1289	313	18780	2.88596	4.48761e-10	1.35925e-11	1.2118e-11
GOTERM_BP_5	GO:0071363~cellular response to growth factor stimulus	110	7.11514	1.00719e-13	SCX, LDLRAD4, F11R, FGF1, HOXA13, FGF2, FGFRL1, COMP, PEG10, CCN2, ACVR1, CCBE1, SEMA6A, HGF, FST, WNT5A, SHISA2, DKK1, PGF, SFRP1, TWSG1, LOX, MAP1B, ANOS1, ROR2, GATA6, PDGFA, TWIST1, LTBP2, NREP, LTBP1, ZFP36L2, FAM83G, CHST11, FLRT3, PDGFD, ZNF703, WNT2, SKIL, FZD1, NUS1, TGFB2, TGFB1, VCAM1, SMAD3, HSPA5, BDNF, FZD4, TGFB3, SMAD9, FUZ, SMAD6, BMP6, GDF7, SMAD7, COL1A1, CILP, BAMBI, FGF18, NO…	1289	760	18780	2.10873	5.65314e-10	1.66305e-11	1.48265e-11
GOTERM_BP_5	GO:0030335~positive regulation of cell migration	92	5.95084	1.53085e-13	RIPOR2, CXCL8, ATP8A1, TNFAIP6, ITGB3, SERPINE1, HSPB1, GLI1, FGF1, FGF2, CXCL14, SLC8A1, SYNE2, VSIR, ICAM1, CXCL16, ADAMTS1, GLIPR2, ENPP2, LGALS9, IL6R, CMKLR1, ACVR1, CCBE1, EDN1, SEMA6A, WNT5B, IGFBP5, IL1R1, HGF, SPHK1, DAPK2, MMP2, ITGA2, WNT5A, F3, TGFBR1, PGF, TMSB15B, KIT, ITGA6, ROR2, CHST2, HBEGF, CSF1R, CD274, FOXC2, SEMA7A, CEMIP, SEMA3C, LEF1, STK39, LPAR1, NEDD9, PDGFA, THBS1, THB…	1289	588	18780	2.27957	8.59502e-10	2.44392e-11	2.17881e-11
GOTERM_BP_5	GO:0010604~positive regulation of macromolecule metabolic process	351	22.7038	1.56717e-13	ANKLE2, SERPINE1, SCX, ICAM1, RPS6KA5, RPS6KA1, CREB3L2, HOXA2, SOX8, LGALS9, CCN2, JUNB, SOX4, HOXA5, CDON, ACVR1, CCBE1, EPHA7, MUSK, DAPK1, ACSL1, LIMCH1, ACTN1, SLC11A1, ZNF281, MRTFA, ANK2, SLC51B, ISL1, DKK1, JMJD6, RUNX1, PPP1R3G, TWSG1, SFRP1, RNF128, PSME4, PADI2, TRIB3, TRIB1, ATF3, ZNF395, FAXDC2, GATA6, LPAR1, PDGFA, TWIST1, NEDD4L, MED12L, PLAC8, SEC14L2, PRKAR2B, PDGFD, RNF217, PDGF…	1289	3588	18780	1.42527	8.8007e-10	2.44392e-11	2.17881e-11
GOTERM_BP_5	GO:0001649~osteoblast differentiation	52	3.36352	1.96986e-13	ACHE, TNFAIP6, TNC, GLI1, FGF2, LRP5L, RSPO2, HOXA2, SOX8, JUNB, IL6R, ACVR1, IGFBP5, HGF, IGFBP3, NOG, TENT5A, AXIN2, GREM1, SFRP1, VCAN, TWSG1, LOX, HAND2, CAT, PPARG, SEMA7A, CBFB, LEF1, TWIST1, PTHLH, SCUBE2, WNT11, NOCT, SPP1, PDLIM7, CTHRC1, MAP2K6, FZD1, WWTR1, SMAD3, IGF1, SMAD6, BMP6, COL1A1, IL6, BAMBI, ITGA11, ID4, SNAI1, SNAI2, ALPL	1289	238	18780	3.18324	1.1057e-09	2.98886e-11	2.66463e-11
GOTERM_BP_5	GO:0010648~negative regulation of cell communication	181	11.7076	2.42896e-13	RIPOR2, SERPINE2, SERPINE1, JADE1, TMEM131L, LDLRAD4, FGF2, ICAM1, RGS4, UBASH3B, CDH2, PEG10, DHX58, ENPP1, SIRPA, CCN3, MYOZ1, HADH, RGS9, ACVR1, MINAR1, TLE1, SEMA6A, IGFBP5, HGF, IGFBP3, NANOS3, FST, WNT5A, SHISA3, SHISA2, ISL1, DKK1, DKK2, SFRP1, TWSG1, GPR161, PSME4, PADI2, TRIB3, ROR2, TRIB1, SCG2, TRABD2B, ATF3, NOTCH3, DLX2, LPAR1, TWIST1, APCDD1, LTBP1, FOXO1, SOCS2, SLC9A3R1, SOCS1, CH…	1289	1535	18780	1.71796	1.36373e-09	3.58847e-11	3.19919e-11
GOTERM_BP_5	GO:2000147~positive regulation of cell motility	94	6.08021	3.26652e-13	RIPOR2, CXCL8, ATP8A1, TNFAIP6, ITGB3, SERPINE1, HSPB1, GLI1, FGF1, FGF2, CXCL14, SLC8A1, SYNE2, VSIR, ICAM1, CXCL16, ADAMTS1, GLIPR2, ENPP2, LGALS9, IL6R, CMKLR1, ACVR1, CCBE1, EDN1, SEMA6A, WNT5B, IGFBP5, IL1R1, HGF, SPHK1, DAPK2, MMP2, ITGA2, WNT5A, F3, TGFBR1, PGF, TMSB15B, KIT, ITGA6, ROR2, CHST2, HBEGF, CSF1R, CD274, FOXC2, SEMA7A, CEMIP, SEMA3C, LEF1, STK39, LPAR1, NEDD9, PDGFA, TWIST1, TH…	1289	615	18780	2.22687	1.83369e-09	4.70211e-11	4.19203e-11
GOTERM_BP_5	GO:0007517~muscle organ development	72	4.65718	4.37384e-13	RIPOR2, RYR2, CNTNAP1, CITED2, ELN, TCF21, SIX1, FHL3, SCX, GLI1, FGF2, FGFRL1, RGS4, JPH2, SGCD, ANKRD1, SPEG, SOX8, MYOZ1, CDON, DSP, ACVR1, EDN1, TPM1, NOG, WNT5A, ETV1, DKK1, ISL1, TGFBR1, RUNX1, TGFBR3, GREM1, ACTA1, MRAS, EVC, LOX, MIR17HG, RBM24, ATF3, HBEGF, CHRNA1, FOXC2, TAGLN, LAMA2, LEF1, GATA6, TWIST1, EFNB2, XIRP2, HIVEP3, FLNB, MSX1, MSC, WNT2, SKIL, STRA6, FZD1, TGFB2, EGR2, TGFB1…	1289	412	18780	2.54611	2.45572e-09	6.13869e-11	5.47277e-11
GOTERM_BP_5	GO:0035239~tube morphogenesis	68	4.39845	4.63474e-13	ACVRL1, FOXA1, RYR2, WNT2B, C2CD3, CITED2, TNC, TCF21, SIX1, FMN1, CELSR1, GLI1, FGF1, HOXA13, FGF2, LRP5L, RSPO2, SOX8, HOXA5, SOX4, DACT1, NKX3-1, ACVR1, EDN1, EPHA7, OSR1, MST1, NOG, WNT5A, MTSS1, GREM1, SFRP1, COL4A1, HAND2, RARA, CSF1R, FOXC2, SRF, LEF1, GATA6, TACSTD2, TWIST1, EFNB2, ADAMTS16, WNT11, MTHFD1L, PODXL, RDH10, PDPN, ATOH8, WNT2, NKX2-3, CTHRC1, STRA6, FZD1, VASP, TGFB2, TGFB1, …	1289	377	18780	2.62791	2.60219e-09	6.34621e-11	5.65778e-11
GOTERM_BP_5	GO:0000902~cell morphogenesis	137	8.86158	6.28893e-13	EPHB6, RIPOR2, KNDC1, F11R, HOXA13, ICAM1, DOCK10, CDH6, RPS6KA5, CDH2, TUBB3, DPYSL2, ENPP2, HOXA2, PLXNC1, LZTS1, MNX1, SCN1B, MFSD2A, EPHA7, SEMA6A, HGF, ACTN1, TPM1, WNT5A, ISLR2, UNC5C, ISL1, DKK1, FRMD6, MAP1B, ANOS1, TNIK, CSF1R, NOTCH3, SEMA7A, SHC3, CRABP2, LPAR1, TACSTD2, NEDD4L, EFNB2, SLC9A3R1, STRIP2, FLRT3, MAP6, MBP, NPTX1, SKIL, VASP, TGFB2, EGR2, TGFB1, BDNF, FZD4, VDR, FN1, DCDC…	1289	1064	18780	1.87595	3.53088e-09	8.40621e-11	7.49431e-11
GOTERM_BP_5	GO:0051272~positive regulation of cellular component movement	95	6.14489	6.57223e-13	RIPOR2, CXCL8, ATP8A1, TNFAIP6, ITGB3, SERPINE1, HSPB1, GLI1, FGF1, FGF2, CXCL14, SLC8A1, SYNE2, VSIR, ICAM1, CXCL16, ADAMTS1, GLIPR2, ENPP2, LGALS9, IL6R, CMKLR1, ACVR1, CCBE1, EDN1, SEMA6A, WNT5B, IGFBP5, IL1R1, HGF, SPHK1, DAPK2, MMP2, ITGA2, WNT5A, F3, TGFBR1, PGF, TMSB15B, KIT, NOS1AP, ITGA6, ROR2, CHST2, HBEGF, CSF1R, CD274, FOXC2, SEMA7A, CEMIP, SEMA3C, LEF1, STK39, LPAR1, NEDD9, PDGFA, TW…	1289	632	18780	2.19003	3.68981e-09	8.58058e-11	7.64977e-11
GOTERM_BP_5	GO:0010717~regulation of epithelial to mesenchymal transition	32	2.06986	6.99586e-13	FOXA1, PHLDB1, LEF1, TWIST1, LDLRAD4, SPRED3, GLIPR2, PDPN, ZNF703, GCNT2, ACVR1, WWTR1, TGFB2, TRIM62, TGFB1, SMAD3, TGFB3, NOG, FUZ, AXIN2, ISL1, TGFBR1, ELL3, SMAD7, GREM1, COL1A1, SFRP1, IL6, BAMBI, SNAI1, SPRY1, EZH2	1289	102	18780	4.5708	3.92728e-09	8.92608e-11	7.95779e-11
GOTERM_BP_5	GO:0071559~response to transforming growth factor beta	56	3.62225	7.16476e-13	ACVRL1, CITED2, SCX, LDLRAD4, F11R, LRRC32, SPRED3, PEG10, ADAMTSL2, ANKRD1, PMEPA1, ACVR1, LEFTY1, EDN1, WNT5A, TGFBR1, TGFBR3, SFRP1, TWSG1, ZEB2, FNDC4, LOX, MIR17HG, ITGA8, PPARG, PDGFA, LTBP2, NREP, THBS1, LTBP1, ZFP36L2, CLEC3B, CHST11, PDGFD, ZNF703, GCNT2, LEFTY2, WNT2, SKIL, TGFB2, CDKN2B, TGFB1, SMAD3, HSPA5, TGFB3, SMAD9, SMAD6, SMAD7, COL1A1, CILP, BAMBI, VEPH1, ZYX, NOX4, SPRY1, LIMS1	1289	278	18780	2.93485	4.02202e-09	8.93844e-11	7.96881e-11
GOTERM_BP_5	GO:0030182~neuron differentiation	172	11.1255	7.72345e-13	EPHB6, FOXA1, RIPOR2, TNC, KNDC1, PRDM1, HS6ST1, DOCK10, RNF112, RPS6KA5, CDH2, TUBB3, DPYSL2, DPYSL3, CREB3L2, HOXA2, SOX8, PLXNC1, LZTS1, SOX4, MNX1, SCN1B, MFSD2A, CDON, DYNC2H1, MINAR1, EPHA7, SEMA6A, WNT5B, HGF, WNT5A, ISLR2, UNC5C, ISL1, DKK1, RUNX1, MYCL, SFRP1, MAP1B, ANOS1, ROR1, KCTD11, TNIK, ROR2, TOX, CSF1R, NOTCH3, SEMA7A, DLX2, SHC3, CRABP2, NTM, LPAR1, NEDD4L, PCDH12, NREP, SOCS2, …	1289	1453	18780	1.72467	4.33615e-09	9.34038e-11	8.32715e-11
GOTERM_BP_5	GO:0007423~sensory organ development	91	5.88616	7.8197e-13	BCAR3, ACVRL1, RIPOR2, ACHE, TENM3, WNT2B, CITED2, PTPRQ, CRYBG3, SIX1, SMG9, PRDM1, CELSR1, HOXA13, FGF2, CHRDL1, CXCL14, SPRED3, LRP5L, PPP1R13L, HOXA2, SOX8, VSTM4, MFSD2A, CDON, EDN1, WNT5B, OSR1, NOG, WNT5A, SHROOM2, MITF, PAX6, TGFBR1, JMJD6, MYCL, TWSG1, COL4A1, HAND2, KIT, RARA, ITGA8, ROR1, ROR2, FJX1, FOXC2, DLX2, PLPPR4, SRF, LEF1, SLC1A1, PDGFA, TWIST1, LIN7A, CACNA1C, NKD1, SLC25A27,…	1289	595	18780	2.22827	4.38976e-09	9.34038e-11	8.32715e-11
GOTERM_BP_5	GO:0050767~regulation of neurogenesis	117	7.56792	1.07599e-12	FOXA1, SERPINE2, KNDC1, RNF112, CDH2, DPYSL2, DPYSL3, CREB3L2, HOXA2, SOX8, PLXNC1, LZTS1, SCN1B, MFSD2A, CDON, MINAR1, HES6, EPHA7, SEMA6A, HGF, WNT5A, ISLR2, ISL1, DKK1, MYCL, SFRP1, MAP1B, ROR1, KCTD11, TNIK, ROR2, TOX, NOTCH3, SEMA7A, DLX2, CRABP2, LPAR1, NEDD4L, NREP, SOCS2, EFNB2, BRINP2, MAP6, MBP, WNT2, SKIL, FZD1, EGR2, TGFB1, ZFHX2, HSPA5, BDNF, FN1, LIF, ELL3, BMP6, GDF7, SDK1, IL6, LI…	1289	860	18780	1.98212	6.04082e-09	1.25846e-10	1.12194e-10
GOTERM_BP_5	GO:0090092~regulation of transmembrane receptor protein serine/threonine kinase signaling pathway	56	3.62225	1.31113e-12	ACVRL1, TNFAIP6, CITED2, LDLRAD4, HOXA13, CHRDL1, SPRED3, PEG10, ADAMTSL2, PMEPA1, CCN3, ACVR1, LEFTY1, FST, NOG, WNT5A, DKK1, TGFBR1, TGFBR3, GREM1, SFRP1, TWSG1, ZEB2, LOX, MIR17HG, ITGA8, PPARG, GATA6, NREP, THBS1, LTBP1, FSTL3, CHST11, ZNF703, MSX1, LEFTY2, SKIL, FZD1, WWTR1, TGFB2, CDKN2B, TGFB1, SMAD3, HSPA5, TGFB3, SMAD9, INHBA, SMAD6, BMP6, INHBE, GDF7, SMAD7, CILP, BAMBI, VEPH1, SPRY1	1289	282	18780	2.89322	7.36093e-09	1.50218e-10	1.33923e-10
GOTERM_BP_5	GO:0051174~regulation of phosphorus metabolic process	212	13.7128	1.5973e-12	EPHB6, ANKLE2, CCNJ, LDLRAD4, SLC4A4, ICAM1, RPS6KA5, UBASH3B, PDK4, LGALS9, CCN2, CDON, ACVR1, EPHA7, MUSK, ACSL1, LIMCH1, SLC11A1, ISL1, DKK1, TWSG1, SFRP1, TRIB3, TRIB1, ATF3, FAXDC2, LPAR1, PDGFA, TWIST1, NUAK1, PRKAR2B, PDGFD, PDGFC, ELANE, FZD1, TNFSF18, WWTR1, GADD45B, TSLP, FZD4, FN1, LIF, FZD8, ABCA7, IGF1, CDC6, GDF7, GPR183, WNK3, NOX4, CD24, EZH2, ACVRL1, PTPRQ, SLC7A14, GRIK2, SH3RF1…	1289	1928	18780	1.60203	8.96712e-09	1.79345e-10	1.5989e-10
GOTERM_BP_5	GO:0019220~regulation of phosphate metabolic process	211	13.6481	1.8426e-12	EPHB6, ANKLE2, CCNJ, LDLRAD4, SLC4A4, ICAM1, RPS6KA5, UBASH3B, LGALS9, CCN2, CDON, ACVR1, EPHA7, MUSK, ACSL1, LIMCH1, SLC11A1, ISL1, DKK1, TWSG1, SFRP1, TRIB3, TRIB1, ATF3, FAXDC2, LPAR1, PDGFA, TWIST1, NUAK1, PRKAR2B, PDGFD, PDGFC, ELANE, FZD1, TNFSF18, WWTR1, GADD45B, TSLP, FZD4, FN1, LIF, FZD8, ABCA7, IGF1, CDC6, GDF7, GPR183, WNK3, NOX4, CD24, EZH2, ACVRL1, PTPRQ, SLC7A14, GRIK2, SH3RF1, GLIP…	1289	1919	18780	1.60195	1.03446e-08	2.02831e-10	1.80828e-10
GOTERM_BP_5	GO:0010647~positive regulation of cell communication	214	13.8422	2.23471e-12	SERPINE2, F11R, ICAM1, DHX58, FAM53B, CCN3, LGALS9, CCN2, SOX4, CDON, ACVR1, DYNC2H1, CCBE1, IL1R1, ISL1, DKK1, DKK2, TWSG1, SFRP1, PSME4, TRIB3, ATF3, GATA6, LPAR1, PDGFA, TRPM2, PDGFD, PDGFC, KCNN4, ELANE, TNFSF18, PRRT1, GADD45B, HOMER1, TSLP, FZD4, TNFSF12, FN1, LIF, FZD8, ABCA7, IGF1, GDF7, GPR137C, MLLT11, COL1A1, GPR183, NOX4, CD24, EZH2, ACVRL1, CITED2, PTGDR2, SECTM1, GRIK2, GLI1, SH3RF1…	1289	1959	18780	1.59156	1.25454e-08	2.41262e-10	2.1509e-10
GOTERM_BP_5	GO:0009968~negative regulation of signal transduction	168	10.8668	2.37907e-12	RIPOR2, SERPINE2, SERPINE1, JADE1, TMEM131L, LDLRAD4, FGF2, ICAM1, RGS4, UBASH3B, CDH2, PEG10, DHX58, ENPP1, SIRPA, CCN3, MYOZ1, RGS9, ACVR1, MINAR1, TLE1, SEMA6A, IGFBP5, HGF, IGFBP3, NANOS3, FST, WNT5A, SHISA3, SHISA2, ISL1, DKK1, DKK2, SFRP1, TWSG1, GPR161, PSME4, PADI2, TRIB3, ROR2, TRIB1, SCG2, TRABD2B, ATF3, NOTCH3, DLX2, LPAR1, TWIST1, APCDD1, LTBP1, FOXO1, SOCS2, SLC9A3R1, SOCS1, CHST11, …	1289	1427	18780	1.71525	1.33562e-08	2.48157e-10	2.21237e-10
GOTERM_BP_5	GO:0048705~skeletal system morphogenesis	50	3.23415	2.38697e-12	CSRNP1, CITED2, SIX1, SCX, FMN1, GHR, COMP, LRP5L, HOXA3, HOXA2, CCN2, HOXA6, HOXA5, OSR1, MMP2, NOG, AXIN2, TGFBR1, GREM1, SFRP1, PHOSPHO1, RARA, ROR2, MDFI, PAPPA2, FOXC2, DLX2, TWIST1, SCUBE2, SGPL1, MTHFD1L, CHST11, RDH10, HAS2, MSX1, TGFB1, SMAD3, PRRX1, TGFB3, RFLNB, FUZ, FOXN3, BMP6, P2RX7, COL1A1, DLG1, MGP, FGF18, ALPL, FGFR3	1289	237	18780	3.07372	1.34005e-08	2.48157e-10	2.21237e-10
GOTERM_BP_5	GO:0007178~transmembrane receptor protein serine/threonine kinase signaling pathway	67	4.33376	5.42424e-12	ACVRL1, TNFAIP6, CITED2, SCX, LDLRAD4, F11R, LRRC32, HOXA13, CHRDL1, COMP, SPRED3, PEG10, ADAMTSL2, PMEPA1, CCN3, ACVR1, LEFTY1, FST, NOG, WNT5A, DKK1, TGFBR1, TGFBR3, GREM1, SFRP1, TWSG1, ZEB2, LOX, MIR17HG, ITGA8, PPARG, ROR2, LEF1, GATA6, LTBP2, NREP, THBS1, LTBP1, FSTL3, FAM83G, CHST11, ZNF703, ATOH8, GCNT2, MSX1, LEFTY2, SKIL, FZD1, WWTR1, TGFB2, CDKN2B, TGFB1, SMAD3, HSPA5, TGFB3, SMAD9, IN…	1289	388	18780	2.51586	3.04516e-08	5.53667e-10	4.93606e-10
GOTERM_BP_5	GO:0048738~cardiac muscle tissue development	50	3.23415	7.32117e-12	RYR2, CITED2, GLI1, FGF2, SLC8A1, NPPB, RGS4, SGCD, PPP1R13L, ANKRD1, SCN5A, ADAMTS9, DSP, ACVR1, KDM6B, EDN1, TPM1, NOG, WNT5A, DKK1, ISL1, TGFBR1, RUNX1, TGFBR3, GREM1, MYL7, MIR17HG, RARA, SIK1, FOXC2, SRF, GATA6, CACNA1G, EFNB2, PLN, XIRP2, MYH11, MSX1, MSC, PDLIM5, WNT2, TGFB2, TGFB1, IGF1, TBX18, HOPX, SMAD7, ACTC1, ID2, NOX4	1289	244	18780	2.98554	4.11009e-08	7.33947e-10	6.5433e-10
GOTERM_BP_5	GO:0009967~positive regulation of signal transduction	196	12.6779	8.35844e-12	F11R, ICAM1, DHX58, FAM53B, CCN3, LGALS9, CCN2, SOX4, CDON, ACVR1, DYNC2H1, CCBE1, IL1R1, ISL1, DKK1, DKK2, TWSG1, SFRP1, PSME4, TRIB3, ATF3, GATA6, LPAR1, PDGFA, PDGFD, PDGFC, KCNN4, ELANE, TNFSF18, GADD45B, HOMER1, TSLP, FZD4, TNFSF12, FN1, LIF, FZD8, ABCA7, IGF1, GDF7, GPR137C, MLLT11, COL1A1, GPR183, NOX4, CD24, EZH2, ACVRL1, CITED2, PTGDR2, SECTM1, GLI1, SH3RF1, LFNG, JPH2, ESM1, GLIPR2, ANK…	1289	1773	18780	1.61061	4.69242e-08	8.23233e-10	7.3393e-10
GOTERM_BP_5	GO:0010562~positive regulation of phosphorus metabolic process	149	9.63777	1.57333e-11	EPHB6, ANKLE2, KNDC1, FGF1, FGF2, SLC4A4, ICAM1, RPS6KA5, CDH2, ENPP2, LGALS9, CCN2, IL6R, CDON, ACVR1, EPHA7, MUSK, ACSL1, LIMCH1, HGF, SLC11A1, IGFBP3, WNT5A, ISL1, DKK1, MID1, PGF, MOB3B, CDC25B, TWSG1, DOK7, ROR1, RAB38, TNIK, ROR2, ADTRP, CSF1R, SEMA7A, CEMIP, SHC2, PFKFB3, FAXDC2, SLC1A1, LPAR1, STK39, PDGFA, CACNA1C, IRAK2, PRKAR2B, PDGFD, PDGFC, ELANE, MAP2K6, TNFSF18, FZD1, TGFB2, TGFB1,…	1289	1245	18780	1.74365	8.83268e-08	1.49706e-09	1.33466e-09
GOTERM_BP_5	GO:0045937~positive regulation of phosphate metabolic process	149	9.63777	1.57333e-11	EPHB6, ANKLE2, KNDC1, FGF1, FGF2, SLC4A4, ICAM1, RPS6KA5, CDH2, ENPP2, LGALS9, CCN2, IL6R, CDON, ACVR1, EPHA7, MUSK, ACSL1, LIMCH1, HGF, SLC11A1, IGFBP3, WNT5A, ISL1, DKK1, MID1, PGF, MOB3B, CDC25B, TWSG1, DOK7, ROR1, RAB38, TNIK, ROR2, ADTRP, CSF1R, SEMA7A, CEMIP, SHC2, PFKFB3, FAXDC2, SLC1A1, LPAR1, STK39, PDGFA, CACNA1C, IRAK2, PRKAR2B, PDGFD, PDGFC, ELANE, MAP2K6, TNFSF18, FZD1, TGFB2, TGFB1,…	1289	1245	18780	1.74365	8.83268e-08	1.49706e-09	1.33466e-09
GOTERM_BP_5	GO:0016310~phosphorylation	257	16.6235	1.86087e-11	EPHB6, ANKLE2, CCNJ, LDLRAD4, SLC4A4, ICAM1, RPS6KA5, UBASH3B, RPS6KA1, PDK4, LGALS9, CCN2, CDON, ACVR1, EPHA7, MUSK, DAPK1, ACSL1, LIMCH1, DAPK2, SLC11A1, HASPIN, ISL1, DKK1, TWSG1, SFRP1, PSME4, SIK1, TRIB3, TRIB1, ATF3, FAXDC2, LPAR1, PDGFA, TWIST1, NUAK1, LDHA, NUAK2, PRKAR2B, PDGFD, PDGFC, STK38L, ELANE, FZD1, TNFSF18, PRRT1, CDK18, PLK3, WWTR1, GADD45B, TSLP, FZD4, FN1, LIF, FZD8, DCLK2, AB…	1289	2525	18780	1.48291	1.0447e-07	1.74116e-09	1.55228e-09
GOTERM_BP_5	GO:0003007~heart morphogenesis	51	3.29884	4.84649e-11	ACVRL1, RYR2, C2CD3, CITED2, ELN, HTR2B, SIX1, FGFRL1, ADAMTS1, PPP1R13L, ANKRD1, SOX4, DSP, ACVR1, LEFTY1, EDN1, TPM1, NOG, WNT5A, AXIN2, DKK1, ISL1, TGFBR1, TGFBR3, HAND2, MIR17HG, RARA, FOXC2, SEMA3C, SRF, GATA6, TWIST1, WNT11, XIRP2, HAS2, MSX1, WNT2, FZD1, TGFB2, TGFB1, SMAD3, MICAL2, SMAD6, SMAD7, HEYL, ACTC1, COL5A1, DLC1, SNAI1, SNAI2, SPRY1	1289	265	18780	2.80393	2.72082e-07	4.46036e-09	3.97651e-09
GOTERM_BP_5	GO:0060562~epithelial tube morphogenesis	59	3.8163	5.19683e-11	ACVRL1, FOXA1, RYR2, WNT2B, C2CD3, CITED2, TNC, TCF21, SIX1, FMN1, CELSR1, FGF1, FGF2, LRP5L, RSPO2, SOX8, HOXA5, SOX4, NKX3-1, ACVR1, EDN1, EPHA7, OSR1, MST1, NOG, WNT5A, MTSS1, GREM1, SFRP1, COL4A1, HAND2, RARA, CSF1R, FOXC2, SRF, LEF1, TACSTD2, TWIST1, EFNB2, ADAMTS16, WNT11, MTHFD1L, PODXL, RDH10, WNT2, CTHRC1, FZD1, VASP, TGFB2, TGFB1, SMAD3, VDR, MICAL2, FUZ, GDF7, DLG1, GDNF, DLC1, SPRY1	1289	335	18780	2.56596	2.9175e-07	4.6456e-09	4.14165e-09
GOTERM_BP_5	GO:0043408~regulation of MAPK cascade	104	6.72704	5.21327e-11	FGF1, FGF2, ICAM1, RGS4, CDH2, SIRPA, LGALS9, CCN2, IL6R, CDON, EPHA7, SEMA6A, HGF, IGFBP3, WNT5A, DKK1, MID1, SFRP1, ROR1, TRIB3, TNIK, ROR2, TRIB1, ATF3, CSF1R, SEMA7A, SHC2, LPAR1, STK39, PDGFA, FOXO1, SLC9A3R1, IRAK2, PDGFD, PDGFC, ELANE, MAP2K6, TGFB2, TGFB1, GADD45B, FZD4, TGFB3, FN1, LIF, FZD8, ABCA7, IGF1, DLG1, IL6, GPR183, FGF18, NOX4, CD24, FGFR4, FGFR3, EZH2, BCAR3, PSCA, FLT3, LRRK2,…	1289	775	18780	1.95512	2.92673e-07	4.6456e-09	4.14165e-09
GOTERM_BP_5	GO:0031325~positive regulation of cellular metabolic process	341	22.0569	5.36301e-11	EPHB6, ANKLE2, SERPINE1, SCX, SLC4A4, ICAM1, RPS6KA5, RPS6KA1, CREB3L2, HOXA2, SOX8, LGALS9, CCN2, JUNB, SOX4, HOXA5, CDON, MFSD2A, ACVR1, CCBE1, EPHA7, MUSK, DAPK1, ACSL1, LIMCH1, ACTN1, SLC11A1, ZNF281, MRTFA, SLC51B, ISL1, DKK1, JMJD6, RUNX1, PPP1R3G, TWSG1, SFRP1, RNF128, PSME4, PADI2, TRIB3, TRIB1, ATF3, ZNF395, FAXDC2, GATA6, LPAR1, PDGFA, TWIST1, MED12L, PLAC8, SEC14L2, PRKAR2B, RDH10, PDG…	1289	3616	18780	1.37394	3.01079e-07	4.70436e-09	4.19404e-09
GOTERM_BP_5	GO:1902531~regulation of intracellular signal transduction	218	14.1009	6.79202e-11	SERPINE2, F11R, ICAM1, DHX58, CCN3, LGALS9, CCN2, MYOZ1, SOX4, IER3, CMKLR1, CDON, EPHA7, DAPK2, ISL1, DKK1, SFRP1, TRIB3, TRIB1, ATF3, LPAR1, PDGFA, TWIST1, NUAK1, PRKAR2B, PDGFD, PDGFC, ELANE, SCAI, TNFSF18, PLK3, GADD45B, TSLP, FZD4, IQSEC3, FN1, LIF, FZD8, ABCA7, IGF1, ELL3, GPR137C, GPR183, SNAI1, NOX4, SNAI2, HYOU1, CD24, EZH2, SECTM1, GRIK2, ARHGAP6, SH3RF1, JPH2, SIPA1L1, GLIPR2, ANKRD1, …	1289	2078	18780	1.52846	3.81304e-07	5.86622e-09	5.22986e-09
GOTERM_BP_5	GO:2000027~regulation of organ morphogenesis	50	3.23415	7.89372e-11	WNT2B, CITED2, TNFAIP3, SIX1, CELSR1, GLI1, FGF1, FGF2, RSPO2, SOX8, DACT1, ACVR1, EDN1, HGF, NOG, WNT5A, DKK1, ISL1, TGFBR1, GREM1, SFRP1, CEACAM1, DAAM1, HAND2, PSME4, ROR1, ROR2, FOXC2, SEMA3C, TACSTD2, PDGFA, TWIST1, APCDD1, NKD1, ZNRF3, WNT11, MSX1, WNT2, CTHRC1, FZD1, TGFB2, TGFB1, FZD4, VDR, LIF, PLEKHA4, GDNF, SP6, SNAI2, SPRY1	1289	260	18780	2.80181	4.43153e-07	6.71445e-09	5.98607e-09
GOTERM_BP_5	GO:0048732~gland development	73	4.72186	1.02218e-10	FOXA1, PCSK1, SERPINE2, CITED2, TNC, TCF21, TNFAIP3, SIX1, GLI1, FGF1, HOXA13, FGF2, DBP, LRP5L, SLCO2B1, RPS6KA1, HOXA3, HOXA5, NKX3-1, EDN1, IGFBP5, HGF, MMP2, ITGA2, MST1, NOG, WNT5A, PAX6, ISL1, TGFBR1, NME1, CIT, TGFBR3, SFRP1, TWSG1, CEACAM1, HAND2, RARA, CSF1R, SEMA3C, SRF, LEF1, GATA6, PDGFA, FSTL3, SOCS2, SLC9A3R1, WNT11, ZNF703, STAT6, MSX1, WNT2, NKX2-3, E2F7, STRA6, STAT5A, TGFB2, CDK…	1289	471	18780	2.25811	5.73852e-07	8.56497e-09	7.63585e-09
GOTERM_BP_5	GO:0032270~positive regulation of cellular protein metabolic process	188	12.1604	1.18671e-10	ANKLE2, MPV17L2, KNDC1, FGF1, FGF2, ICAM1, RPS6KA5, CDH2, ENPP2, LGALS9, CCN2, IL6R, SOX4, CDON, ACVR1, CCBE1, EPHA7, MUSK, DAPK1, ACSL1, LIMCH1, HGF, SLC11A1, IGFBP3, WNT5A, SLC51B, ISL1, DKK1, MID1, PGF, MOB3B, CDC25B, TWSG1, RNF128, DOK7, PSME4, ROR1, TRIB3, TNIK, ROR2, ADTRP, TRIB1, TRABD2B, CSF1R, SEMA7A, CEMIP, SHC2, NNMT, FAXDC2, SLC1A1, LPAR1, STK39, PDGFA, IRAK2, PRKAR2B, PDGFD, RNF217, …	1289	1732	18780	1.58144	6.66217e-07	9.79731e-09	8.73451e-09
GOTERM_BP_5	GO:0022612~gland morphogenesis	32	2.06986	1.48035e-10	FOXA1, CSF1R, SEMA3C, TNC, TNFAIP3, PDGFA, FGF1, HOXA13, SLC9A3R1, LRP5L, RPS6KA1, STAT6, NKX2-3, NKX3-1, TGFB2, TGFB1, IGFBP5, TGFB3, VDR, HGF, MMP2, MST1, NOG, WNT5A, MSN, PAX6, GDF7, TWSG1, SFRP1, IL6, CEACAM1, ID4	1289	123	18780	3.79042	8.31066e-07	1.19329e-08	1.06385e-08
GOTERM_BP_5	GO:0031401~positive regulation of protein modification process	153	9.89651	1.4879e-10	ANKLE2, KNDC1, FGF1, FGF2, ICAM1, RPS6KA5, CDH2, ENPP2, LGALS9, CCN2, IL6R, SOX4, CDON, ACVR1, EPHA7, MUSK, ACSL1, LIMCH1, HGF, SLC11A1, IGFBP3, WNT5A, SLC51B, ISL1, DKK1, MID1, PGF, MOB3B, CDC25B, TWSG1, DOK7, ROR1, TRIB3, TNIK, ROR2, ADTRP, TRABD2B, CSF1R, SEMA7A, CEMIP, SHC2, NNMT, FAXDC2, SLC1A1, LPAR1, STK39, PDGFA, IRAK2, PRKAR2B, PDGFD, PDGFC, ELANE, MAP2K6, TNFSF18, FZD1, TGFB2, TGFB1, GA…	1289	1329	18780	1.67729	8.35306e-07	1.19329e-08	1.06385e-08
GOTERM_BP_5	GO:0072132~mesenchyme morphogenesis	21	1.35834	1.55201e-10	ACVR1, ACVRL1, FOXC2, TGFB2, SMAD3, OSR1, LEF1, WNT5A, NOG, TWIST1, ISL1, TGFBR1, ACTG2, ACTA2, HEYL, ACTA1, ACTC1, WNT11, SNAI1, SNAI2, MSX1	1289	54	18780	5.66589	8.71299e-07	1.22718e-08	1.09406e-08
GOTERM_BP_5	GO:0051247~positive regulation of protein metabolic process	195	12.6132	1.74458e-10	ANKLE2, ICAM1, RPS6KA5, LGALS9, CCN2, SOX4, CDON, ACVR1, CCBE1, EPHA7, MUSK, DAPK1, ACSL1, LIMCH1, SLC11A1, SLC51B, ISL1, DKK1, TWSG1, RNF128, PSME4, TRIB3, TRIB1, FAXDC2, LPAR1, PDGFA, NEDD4L, PRKAR2B, PDGFD, RNF217, PDGFC, ELANE, FZD1, TNFSF18, PLK3, GADD45B, TSLP, FZD4, TNFSF12, FN1, LIF, FZD8, ABCA7, IGF1, CDC6, LARP6, GDF7, GPR183, WNK3, CREBRF, NOX4, SNAI2, CD24, EZH2, ACVRL1, VSIR, SH3RF1,…	1289	1824	18780	1.55759	9.79407e-07	1.36029e-08	1.21273e-08
GOTERM_BP_5	GO:0031399~regulation of protein modification process	206	13.3247	1.88449e-10	ANKLE2, CCNJ, LDLRAD4, ICAM1, RPS6KA5, UBASH3B, LGALS9, CCN2, SOX4, CDON, ACVR1, EPHA7, MUSK, ACSL1, LIMCH1, SLC11A1, SLC51B, ISL1, DKK1, TWSG1, SFRP1, TRIB3, TRIB1, ATF3, FAXDC2, LPAR1, PDGFA, TWIST1, NUAK1, PRKAR2B, PDGFD, PDGFC, ELANE, FZD1, TNFSF18, WWTR1, GADD45B, TSLP, FZD4, FN1, LIF, FZD8, ABCA7, IGF1, CDC6, GDF7, GPR183, WNK3, NOX4, SNAI2, CD24, EZH2, ACVRL1, PTPRQ, GRIK2, SH3RF1, GLIPR2,…	1289	1957	18780	1.53362	1.05795e-06	1.44925e-08	1.29203e-08
GOTERM_BP_5	GO:0000904~cell morphogenesis involved in differentiation	103	6.66235	2.54595e-10	EPHB6, RIPOR2, KNDC1, HOXA13, DOCK10, RPS6KA5, CDH2, TUBB3, DPYSL2, HOXA2, PLXNC1, LZTS1, SCN1B, MFSD2A, EPHA7, SEMA6A, ACTN1, WNT5A, ISLR2, UNC5C, ISL1, DKK1, FRMD6, MAP1B, ANOS1, TNIK, CSF1R, NOTCH3, SEMA7A, SHC3, CRABP2, TACSTD2, NEDD4L, EFNB2, SLC9A3R1, FLRT3, MAP6, MBP, NPTX1, SKIL, VASP, EGR2, BDNF, FZD4, FN1, DCDC2, GDF7, GDNF, CSPG5, FAT3, CNTN4, MELTF, FGF13, DRAXIN, CNTNAP1, PTPRQ, LRRK…	1289	786	18780	1.90923	1.42929e-06	1.93148e-08	1.72195e-08
GOTERM_BP_5	GO:0090101~negative regulation of transmembrane receptor protein serine/threonine kinase signaling pathway	36	2.32859	3.17244e-10	TNFAIP6, LDLRAD4, CHRDL1, LTBP1, FSTL3, SPRED3, CHST11, PEG10, ADAMTSL2, PMEPA1, CCN3, SKIL, FZD1, ACVR1, TGFB1, SMAD3, HSPA5, TGFB3, FST, NOG, WNT5A, SMAD9, SMAD6, DKK1, TGFBR1, SMAD7, TGFBR3, GREM1, TWSG1, SFRP1, BAMBI, CILP, VEPH1, MIR17HG, SPRY1, PPARG	1289	156	18780	3.36218	1.78101e-06	2.37468e-08	2.11707e-08
GOTERM_BP_5	GO:0048568~embryonic organ development	71	4.5925	3.7082e-10	RIPOR2, RYR2, CXCL8, C2CD3, CITED2, PTPRQ, TCF21, SIX1, PRDM1, CELSR1, GLI1, HS6ST1, RNF112, PPP1R13L, HOXA3, HOXA2, PHLDA2, HOXA6, JUNB, HOXA5, ACVR1, EDN1, OSR1, NOG, WNT5A, PAX6, TGFBR1, HAND2, KIT, RARA, ITGA8, ROR2, MDFI, FOXC2, DLX2, PKDCC, SRF, LEF1, PDGFA, TWIST1, PCDH12, SLC9A3R1, WNT11, MTHFD1L, CHST11, RDH10, PDGFC, LRIG1, SLITRK6, MSX1, WNT2, E2F7, CTHRC1, STRA6, TGFB2, TGFB1, SMAD3, …	1289	465	18780	2.22458	2.08178e-06	2.73919e-08	2.44204e-08
GOTERM_BP_5	GO:0010718~positive regulation of epithelial to mesenchymal transition	20	1.29366	3.9677e-10	ACVR1, WWTR1, TGFB2, TGFB1, SMAD3, TGFB3, LEF1, TWIST1, AXIN2, ISL1, TGFBR1, COL1A1, IL6, GLIPR2, BAMBI, PDPN, ZNF703, SNAI1, GCNT2, EZH2	1289	51	18780	5.7135	2.22746e-06	2.89281e-08	2.579e-08
GOTERM_BP_5	GO:0008285~negative regulation of cell proliferation	105	6.79172	4.38587e-10	RIPOR2, TES, SERPINE2, TMEM131L, FGF2, FGFRL1, CCN3, LGALS9, SLC16A2, SOX4, MINAR1, IGFBP5, IGFBP3, TPM1, WNT5A, ISL1, SFRP1, TWSG1, C18ORF54, ROR2, TRIB1, SCG2, PTGES, CSF1R, CD274, NPR3, GATA6, EFNB2, SLC9A3R1, CNN1, TGFB2, TGFB1, SMAD3, TGFB3, VDR, ZBTB16, EAF2, LIF, FUZ, INHBA, CDC6, SMAD6, SMAD7, DLG1, IL6, NOX4, SNAI2, ACVRL1, CXCL8, CITED2, PTGDR2, TNFAIP3, CXCL1, LRRC32, VSIR, ADAMTS1, SP…	1289	815	18780	1.87704	2.46223e-06	3.1567e-08	2.81427e-08
GOTERM_BP_5	GO:0072073~kidney epithelium development	34	2.19922	4.65786e-10	FOXC2, WNT2B, TACSTD2, SIX1, TCF21, FMN1, FGF1, FGF2, ADAMTS16, EFNB2, WNT11, PODXL, SOX8, WWTR1, EPHA7, TGFB1, SMAD3, OSR1, NOG, LIF, SMAD6, KLF15, MTSS1, SMAD7, GREM1, HEYL, DLG1, SFRP1, GDNF, CAT, RARA, SPRY1, CD24, CRLF1	1289	143	18780	3.46406	2.61492e-06	3.31003e-08	2.95096e-08
GOTERM_BP_5	GO:0050920~regulation of chemotaxis	46	2.97542	4.81405e-10	RIPOR2, CSF1R, SEMA7A, CXCL8, SEMA3C, TNFAIP6, SERPINE1, STK39, LPAR1, HSPB1, FGF1, FGF2, CXCL14, THBS1, THBS4, DPP4, EFNB2, PDGFD, CCL2, CCN3, LGALS9, ZSWIM4, IL6R, ELANE, CMKLR1, TNFSF18, EDN1, TGFB1, SEMA6A, SMAD3, IL34, SEMA4B, ITGA2, DAPK2, MST1, WNT5A, MTUS1, F3, PGF, GREM1, IL6, GPR183, FGF18, F2RL1, PADI2, SCG2	1289	239	18780	2.80416	2.70261e-06	3.37826e-08	3.01179e-08
GOTERM_BP_5	GO:0043067~regulation of programmed cell death	181	11.7076	7.43308e-10	FOXA1, ANKLE2, RTKN, SERPINE1, SCX, HOXA13, FGF2, ICAM1, AQP1, IFIT2, COMP, HMGN5, RPS6KA1, PDK4, SOX8, LGALS9, CCN2, PHLDA2, SOX4, HOXA5, IER3, ACVR1, EPHA7, TLE1, DAPK1, HGF, DAPK2, ACTN1, IGFBP3, OSR1, NANOS3, WNT5A, ACSL5, UNC5C, MITF, ISL1, DKK1, SFRP1, LOX, SIK1, SCG2, ATF3, CSF1R, CD274, SLC1A1, GATA6, LPAR1, TWIST1, FOXO1, PLAC8, SOCS2, SLC9A3R1, LDHA, NUAK2, CHST11, PMAIP1, BMF, NLRP1, S…	1289	1688	18780	1.56224	4.17292e-06	5.15177e-08	4.59291e-08
GOTERM_BP_5	GO:0060541~respiratory system development	43	2.78137	7.58342e-10	FOXA1, PKDCC, WNT2B, SRF, LEF1, GATA6, TNC, SIX1, TCF21, PDGFA, FGF1, CELSR1, GLI1, FGF2, HS6ST1, FGFRL1, FSTL3, WNT11, RDH10, PDPN, ADAMTSL2, RSPO2, CCN2, MSC, WNT2, HOXA5, STRA6, CCBE1, TGFB1, IGFBP5, TGFB3, NOG, WNT5A, LIF, HOPX, JMJD6, RCN3, LOX, MIR17HG, FGF18, RARA, SPRY1, SIM2	1289	217	18780	2.88703	4.25732e-06	5.19187e-08	4.62866e-08
GOTERM_BP_5	GO:0042981~regulation of apoptotic process	178	11.5136	8.6017e-10	FOXA1, ANKLE2, RTKN, SERPINE1, SCX, HOXA13, ICAM1, AQP1, IFIT2, COMP, HMGN5, RPS6KA1, PDK4, SOX8, LGALS9, CCN2, PHLDA2, SOX4, HOXA5, IER3, ACVR1, EPHA7, TLE1, DAPK1, HGF, DAPK2, ACTN1, IGFBP3, OSR1, NANOS3, WNT5A, ACSL5, UNC5C, MITF, ISL1, DKK1, SFRP1, LOX, SIK1, SCG2, ATF3, CSF1R, CD274, SLC1A1, GATA6, LPAR1, TWIST1, FOXO1, PLAC8, SOCS2, SLC9A3R1, LDHA, NUAK2, CHST11, PMAIP1, BMF, NLRP1, SKIL, G…	1289	1655	18780	1.56698	4.82898e-06	5.81807e-08	5.18693e-08
GOTERM_BP_5	GO:0048666~neuron development	137	8.86158	8.70768e-10	EPHB6, RIPOR2, TNC, KNDC1, PRDM1, HS6ST1, DOCK10, RPS6KA5, CDH2, TUBB3, DPYSL2, DPYSL3, CREB3L2, HOXA2, PLXNC1, LZTS1, MNX1, SCN1B, MFSD2A, MINAR1, EPHA7, SEMA6A, HGF, WNT5A, ISLR2, UNC5C, ISL1, DKK1, RUNX1, MAP1B, ANOS1, ROR1, TNIK, ROR2, TOX, CSF1R, NOTCH3, SEMA7A, SHC3, CRABP2, NTM, LPAR1, NEDD4L, PCDH12, NREP, EFNB2, SLC9A3R1, FLRT3, MAP6, MBP, NPTX1, SKIL, FZD1, VASP, TGFB2, EGR2, HSPA5, ATP…	1289	1179	18780	1.69297	4.88848e-06	5.81963e-08	5.18832e-08
GOTERM_BP_5	GO:0031175~neuron projection development	121	7.82665	1.0112e-09	EPHB6, TNC, KNDC1, DOCK10, RPS6KA5, CDH2, TUBB3, DPYSL2, DPYSL3, CREB3L2, HOXA2, PLXNC1, LZTS1, MNX1, SCN1B, MFSD2A, MINAR1, EPHA7, SEMA6A, HGF, WNT5A, ISLR2, UNC5C, ISL1, DKK1, MAP1B, ANOS1, ROR1, TNIK, ROR2, TOX, CSF1R, NOTCH3, SEMA7A, SHC3, CRABP2, LPAR1, NEDD4L, NREP, EFNB2, FLRT3, MAP6, MBP, NPTX1, SKIL, FZD1, VASP, EGR2, HSPA5, BDNF, FN1, DCDC2, GDF7, MANF, SDK1, IL6, GDNF, FES, CSPG5, FAT3…	1289	1002	18780	1.75938	5.67686e-06	6.66599e-08	5.94287e-08
GOTERM_BP_5	GO:0061458~reproductive system development	70	4.52781	1.02115e-09	FOXA1, WNT2B, SYCP2, SERPINE2, TNFAIP6, CITED2, PTPRN, TNC, TCF21, SCX, PRDM1, GLI1, HOXA13, HS6ST1, ICAM1, LFNG, ADAMTS1, SOX8, PHLDA2, JUNB, NKX3-1, OSR1, MMP2, FST, NOG, WNT5A, TEX11, TGFBR1, ADAM19, ASPM, SFRP1, DMRTA1, KIT, RARA, PPARG, ROR2, TLR3, MDFI, LEF1, GATA6, PDGFA, PCDH12, FSTL3, STOX2, SGPL1, RDH10, SPP1, WNT2, E2F7, STRA6, TGFB2, TFAP2C, HSPA5, FZD4, VDR, LIF, EAF2, AKR1C3, PLEKHA…	1289	466	18780	2.18854	5.73273e-06	6.66599e-08	5.94287e-08
GOTERM_BP_5	GO:0042692~muscle cell differentiation	69	4.46313	1.44899e-09	RIPOR2, CNTNAP1, DYSF, SRA1, SIX1, CXCL14, SLC8A1, SYNE1, COMP, RGS4, ADAMTS5, SGCD, CSRP2, CSRP1, CDH2, ANKRD1, SPEG, SOX8, CCN3, MYOZ1, KCNH1, CDON, ACVR1, KDM6B, EDN1, WNT5B, IGFBP5, IGFBP3, ACTN1, TPM1, TMOD2, MRTFA, ANK2, DKK1, ISL1, GREM1, ACTA1, OLFM2, LOX, ADAM12, KIT, RARA, ITGA8, SIK1, MYL9, RBM24, SRF, GATA6, EFNB2, ADAMTS15, MYH11, LRRC8A, MSX1, PDLIM5, MBNL3, RBM38, TGFB1, HOMER1, BD…	1289	460	18780	2.18542	8.13459e-06	9.35014e-08	8.33585e-08
GOTERM_BP_5	GO:0023014~signal transduction by protein phosphorylation	119	7.69728	1.77569e-09	FGF1, FGF2, ICAM1, RGS4, CDH2, SIRPA, LGALS9, CCN2, IL6R, CDON, EPHA7, SEMA6A, HGF, IGFBP3, WNT5A, DKK1, MID1, SFRP1, PSME4, ROR1, TRIB3, TNIK, ROR2, TRIB1, SCG2, ATF3, CSF1R, SEMA7A, SHC2, SHC3, LPAR1, STK39, PDGFA, CSF2RB, FOXO1, ZFP36L2, RASGRP3, SLC9A3R1, IRAK2, PDGFD, PDGFC, MBP, ELANE, MAP2K6, TGFB2, TGFB1, SMAD3, GADD45B, FZD4, TGFB3, FN1, LIF, FZD8, ABCA7, IGF1, DLG1, IL6, FGF14, GDNF, GP…	1289	989	18780	1.75305	9.96869e-06	1.12008e-07	9.98578e-08
GOTERM_BP_5	GO:0000165~MAPK cascade	119	7.69728	1.77569e-09	FGF1, FGF2, ICAM1, RGS4, CDH2, SIRPA, LGALS9, CCN2, IL6R, CDON, EPHA7, SEMA6A, HGF, IGFBP3, WNT5A, DKK1, MID1, SFRP1, PSME4, ROR1, TRIB3, TNIK, ROR2, TRIB1, SCG2, ATF3, CSF1R, SEMA7A, SHC2, SHC3, LPAR1, STK39, PDGFA, CSF2RB, FOXO1, ZFP36L2, RASGRP3, SLC9A3R1, IRAK2, PDGFD, PDGFC, MBP, ELANE, MAP2K6, TGFB2, TGFB1, SMAD3, GADD45B, FZD4, TGFB3, FN1, LIF, FZD8, ABCA7, IGF1, DLG1, IL6, FGF14, GDNF, GP…	1289	989	18780	1.75305	9.96869e-06	1.12008e-07	9.98578e-08
GOTERM_BP_5	GO:0048608~reproductive structure development	69	4.46313	1.91108e-09	FOXA1, WNT2B, SYCP2, SERPINE2, TNFAIP6, CITED2, PTPRN, TNC, TCF21, SCX, PRDM1, GLI1, HOXA13, HS6ST1, ICAM1, LFNG, ADAMTS1, SOX8, PHLDA2, JUNB, NKX3-1, OSR1, MMP2, FST, NOG, WNT5A, TEX11, TGFBR1, ADAM19, ASPM, SFRP1, DMRTA1, KIT, RARA, PPARG, ROR2, TLR3, MDFI, LEF1, GATA6, PDGFA, PCDH12, FSTL3, STOX2, SGPL1, RDH10, SPP1, WNT2, E2F7, STRA6, TGFB2, TFAP2C, HSPA5, FZD4, VDR, LIF, EAF2, AKR1C3, INHBA,…	1289	463	18780	2.17125	1.07287e-05	1.19209e-07	1.06277e-07
GOTERM_BP_5	GO:0010720~positive regulation of cell development	81	5.23933	2.35039e-09	FOXA1, TENM3, SERPINE2, GPR68, F11R, RNF112, DPYSL3, ENC1, CREB3L2, ANKRD1, RAC3, SOX8, PLXNC1, SCN1B, ZNF365, CDON, TRPC5, EDN1, SEMA6A, MMD, HGF, WNT5A, ISLR2, PAX6, NGF, TNFRSF1B, DKK1, ETV5, NME1, ASPM, MAP1B, KIT, RARA, ROR1, ITGA6, PPARG, KCTD11, ROR2, TOX, TRIB1, ASPA, SEMA7A, DLX2, SEMA3C, CRABP2, SRF, LPAR1, NEDD9, NEDD4L, SOCS2, BRINP2, MAP6, GPC2, HAS2, ALKAL1, WNT2, SKIL, FZD1, EGR2, …	1289	586	18780	2.01386	1.3195e-05	1.45001e-07	1.29271e-07
GOTERM_BP_5	GO:0007162~negative regulation of cell adhesion	53	3.4282	2.59412e-09	ACVRL1, RIPOR2, SERPINE2, SERPINE1, ARHGDIG, TNC, TMEM131L, LRRC32, ARHGAP6, VSIR, UBASH3B, ARHGDIB, PLXNC1, LGALS9, PRKG1, MMP2, PDCD1LG2, RUNX1, TWSG1, CEACAM1, ADTRP, CD274, CBFB, LEF1, FGL2, TACSTD2, ILDR2, THBS1, SOCS1, PODXL, ADAMTS18, ZNF703, GCNT2, SPOCK1, MBP, B4GALNT2, GBP1, PAG1, TNFSF18, TGFB1, DMTN, FZD4, CDKN2A, KLF4, BMP6, SMAD7, COL1A1, DLG1, DLC1, TNFSF4, SNAI2, TGFBI, MELTF	1289	314	18780	2.45917	1.45633e-05	1.58298e-07	1.41126e-07
GOTERM_BP_5	GO:0007169~transmembrane receptor protein tyrosine kinase signaling pathway	96	6.20957	2.67572e-09	EPHB6, BCAR3, CSRNP1, FLT3, ITGB3, HSPB1, PLAT, SLC2A4, FGF1, FGF2, FGFRL1, GHR, ESM1, RPS6KA5, SIPA1L1, UBASH3B, PDK4, BDKRB2, ENPP1, SVEP1, CCN2, SAMD12, NKX3-1, CCBE1, ATP6V0B, ATP6V1G1, PTGIR, EPHA7, SEMA6A, IGFBP5, MUSK, HGF, IGFBP3, MMP2, MST1, NOG, WNT5A, ITGA1, PLAUR, SHISA2, GAB2, NGF, SLC39A14, F3, MTSS1, PGF, GREM1, ZAP70, CEACAM1, LOX, COL4A1, KIT, ANOS1, ROR1, ROR2, ANGPTL1, HBEGF, S…	1289	745	18780	1.8774	1.50214e-05	1.61522e-07	1.44e-07
GOTERM_BP_5	GO:0030509~BMP signaling pathway	35	2.26391	3.03916e-09	ACVRL1, TNFAIP6, LEF1, GATA6, SCX, CHRDL1, FSTL3, COMP, FAM83G, MSX1, LEFTY2, SKIL, FZD1, ACVR1, TGFB2, LEFTY1, TGFB1, SMAD3, TGFB3, FST, NOG, WNT5A, SMAD9, SMAD6, DKK1, BMP6, GDF7, SMAD7, TGFBR3, GREM1, TWSG1, SFRP1, BAMBI, PPARG, ROR2	1289	161	18780	3.16727	1.70617e-05	1.81509e-07	1.61819e-07
GOTERM_BP_5	GO:0002062~chondrocyte differentiation	28	1.81113	3.38847e-09	ACVRL1, PKDCC, WNT2B, SCX, PTHLH, SCUBE2, COMP, CHST11, CREB3L2, CCN3, TGFB1, SMAD3, WNT5B, OSR1, ZBTB16, RFLNB, HMGA2, AXIN2, SLC39A14, TGFBR1, BMP6, RUNX1, SMAD7, GREM1, FGF18, SNAI2, TGFBI, FGFR3	1289	109	18780	3.74261	1.90227e-05	2.00241e-07	1.78519e-07
GOTERM_BP_5	GO:0002521~leukocyte differentiation	80	5.17464	4.55056e-09	TNFAIP6, CITED2, FLT3, GPR68, TMEM131L, PRDM1, SH3RF1, VSIR, DOCK10, LFNG, LYL1, SH3PXD2A, UBASH3B, LGALS9, JUNB, IL6R, SOX4, KLF10, IL11, BATF2, ENTPD7, MITF, GAB2, JMJD6, RUNX1, NME1, ZAP70, SFRP1, CEACAM1, IFNE, MIR17HG, KIT, RARA, IRF8, PPARG, ROR2, DOCK2, TOX, TRIB1, TLR3, CSF1R, CBFB, SRF, TCF7, LEF1, FGL2, CD1D, ZFP36L2, FSTL3, TRPM2, SOCS1, RXRA, DNAJB9, LRRC8A, STAT6, NKX2-3, TNFSF18, TG…	1289	584	18780	1.99581	2.55465e-05	2.66113e-07	2.37246e-07
GOTERM_BP_5	GO:0001654~eye development	61	3.94567	4.80849e-09	BCAR3, ACVRL1, ACHE, TENM3, WNT2B, CITED2, CRYBG3, SMG9, PRDM1, FGF2, CHRDL1, SPRED3, LRP5L, PPP1R13L, SOX8, VSTM4, MFSD2A, CDON, WNT5B, WNT5A, SHROOM2, MITF, PAX6, TGFBR1, JMJD6, TWSG1, COL4A1, RARA, FJX1, FOXC2, DLX2, SRF, SLC1A1, TWIST1, CACNA1C, NKD1, RDH10, ADAMTS18, SLITRK6, WNT2, SKIL, STRA6, TUB, TGFB2, TGFB1, SMAD3, FZD4, LIMK2, PBX3, INHBA, MEIS3, KLF4, MEIS2, BMP6, SDK1, DLG1, COL5A1, …	1289	395	18780	2.24996	2.69945e-05	2.78297e-07	2.48108e-07
GOTERM_BP_5	GO:0003205~cardiac chamber development	36	2.32859	5.00757e-09	RYR2, FOXC2, SEMA3C, CITED2, SRF, GATA6, PRDM1, HOXA13, FGFRL1, WNT11, PPP1R13L, ADAMTS1, XIRP2, SCN5A, WNT2, SOX4, ADAMTS6, STRA6, FZD1, ACVR1, DSP, TGFB2, TGFB1, TPM1, NOG, WNT5A, ANK2, SMAD6, ISL1, TGFBR1, SMAD7, TGFBR3, HEYL, HAND2, MIR17HG, RARA	1289	172	18780	3.04942	2.81121e-05	2.86862e-07	2.55744e-07
GOTERM_BP_5	GO:0031344~regulation of cell projection organization	94	6.08021	5.16945e-09	RIPOR2, DRAXIN, SNAP25, TENM3, LRRK2, KNDC1, SYNE2, ICAM1, SIPA1L1, CDH2, DPYSL2, DPYSL3, ENC1, CREB3L2, ENPP2, ANKRD1, KIF1A, PLXNC1, LZTS1, SCN1B, MFSD2A, ZNF365, MINAR1, TRPC5, EPHA7, SEMA6A, HGF, ITGA2, WNT5A, ISLR2, NGF, DKK1, TGFBR1, NME1, DNM3, SFRP1, RTN4RL1, CDC42EP4, MAP1B, KIT, ROR1, ITGA6, TNIK, ROR2, TOX, CDKL1, SEMA7A, SEMA3C, CRABP2, SRF, TACSTD2, LPAR1, NEDD4L, FSTL4, EFNB2, ADAMT…	1289	733	18780	1.86839	2.90209e-05	2.93145e-07	2.61345e-07
GOTERM_BP_5	GO:0001525~angiogenesis	82	5.30401	5.39283e-09	ACVRL1, CXCL8, ITGB3, SERPINE1, TCF21, TNFAIP3, HSPB1, FGF1, HS6ST1, FGF2, AQP1, NPPB, ESM1, ADAMTS1, HOXA3, EMILIN2, CCN3, CCN2, VSTM4, ADAMTS9, HOXA5, MINAR1, ACVR1, CCBE1, EDN1, SEMA6A, TNFRSF12A, CEMIP2, HGF, SPHK1, MMP2, WNT5A, ISL1, F3, TGFBR1, PGF, JMJD6, RUNX1, TGFBR3, GREM1, CEACAM1, COL4A1, HAND2, ADAM12, PPARG, ADTRP, SCG2, RAPGEF3, TLR3, ANGPTL1, NOTCH3, FOXC2, SRF, LEF1, NRXN3, GATA6…	1289	607	18780	1.96819	3.02749e-05	3.02753e-07	2.69911e-07
GOTERM_BP_5	GO:0071772~response to BMP	36	2.32859	5.87074e-09	ACVRL1, TNFAIP6, LEF1, GATA6, SCX, CHRDL1, FSTL3, COMP, FAM83G, MSX1, LEFTY2, SKIL, FZD1, ACVR1, TGFB2, LEFTY1, TGFB1, SMAD3, TGFB3, FST, NOG, WNT5A, SMAD9, SMAD6, DKK1, BMP6, GDF7, SMAD7, TGFBR3, GREM1, HEYL, TWSG1, SFRP1, BAMBI, PPARG, ROR2	1289	173	18780	3.03179	3.29578e-05	3.2632e-07	2.90921e-07
GOTERM_BP_5	GO:0051962~positive regulation of nervous system development	78	5.04528	6.42503e-09	FOXA1, TENM3, SERPINE2, GLI1, FGF2, RNF112, DPYSL3, ENC1, CREB3L2, ANKRD1, SOX8, PLXNC1, SCN1B, ZNF365, CDON, TRPC5, SEMA6A, MMD, HGF, WNT5A, ISLR2, PAX6, NGF, TNFRSF1B, DKK1, ETV5, NME1, ASPM, MAP1B, KIT, RARA, ROR1, ITGA6, PPARG, KCTD11, ROR2, TOX, ASPA, SEMA7A, DLX2, CRABP2, SRF, AMIGO2, LPAR1, NEDD4L, THBS2, SOCS2, BRINP2, SRPX2, FLRT3, SLITRK6, MAP6, GPC2, ALKAL1, TPPP, WNT2, SKIL, FZD1, EGR…	1289	568	18780	2.00073	3.60695e-05	3.52761e-07	3.14494e-07
GOTERM_BP_5	GO:0030324~lung development	38	2.45796	6.4721e-09	FOXA1, PKDCC, WNT2B, SRF, GATA6, TNC, TCF21, PDGFA, FGF1, CELSR1, GLI1, FGF2, HS6ST1, FSTL3, WNT11, RDH10, PDPN, ADAMTSL2, RSPO2, CCN2, WNT2, HOXA5, STRA6, CCBE1, TGFB1, IGFBP5, TGFB3, NOG, WNT5A, LIF, HOPX, JMJD6, RCN3, LOX, MIR17HG, FGF18, SPRY1, SIM2	1289	190	18780	2.91389	3.63337e-05	3.52761e-07	3.14494e-07
GOTERM_BP_5	GO:0031214~biomineral tissue development	36	2.32859	8.03415e-09	SLC24A4, PKDCC, SLC20A1, TUFT1, TWIST1, FOXO1, SLC8A1, PTHLH, COMP, CLEC3B, WNT11, ANKH, RSPO2, SPP1, ENPP1, ACVR1, KLF10, TGFB1, SMAD3, TGFB3, OSR1, RFLNB, IGF1, TENT5A, AXIN2, BMP6, GREM1, P2RX7, COL1A1, PHOSPHO1, LOX, MGP, ALPL, NOTUM, ROR2, FGFR3	1289	175	18780	2.99714	4.51027e-05	4.33689e-07	3.86643e-07
GOTERM_BP_5	GO:0060393~regulation of pathway-restricted SMAD protein phosphorylation	21	1.35834	8.87286e-09	ACVR1, ACVRL1, TGFB2, LEFTY1, TGFB1, TGFB3, NOG, INHBA, LDLRAD4, SMAD6, DKK1, TGFBR1, BMP6, INHBE, GDF7, SMAD7, GREM1, TWSG1, PMEPA1, PPARG, LEFTY2	1289	66	18780	4.63573	4.9811e-05	4.74402e-07	4.22939e-07
GOTERM_BP_5	GO:0061138~morphogenesis of a branching epithelium	37	2.39327	1.05437e-08	FOXA1, FOXC2, WNT2B, SEMA3C, SRF, LEF1, TACSTD2, TNC, SIX1, TCF21, PDGFA, FGF1, CELSR1, FGF2, HOXA13, ADAMTS16, LRP5L, RDH10, RSPO2, SOX8, WNT2, HOXA5, NKX3-1, ACVR1, EDN1, TGFB1, VDR, HGF, NOG, WNT5A, GDF7, GREM1, DLG1, SFRP1, GDNF, COL4A1, SPRY1	1289	185	18780	2.91389	5.91904e-05	5.58417e-07	4.9784e-07
GOTERM_BP_5	GO:0030323~respiratory tube development	38	2.45796	1.16249e-08	FOXA1, PKDCC, WNT2B, SRF, GATA6, TNC, TCF21, PDGFA, FGF1, CELSR1, GLI1, FGF2, HS6ST1, FSTL3, WNT11, RDH10, PDPN, ADAMTSL2, RSPO2, CCN2, WNT2, HOXA5, STRA6, CCBE1, TGFB1, IGFBP5, TGFB3, NOG, WNT5A, LIF, HOPX, JMJD6, RCN3, LOX, MIR17HG, FGF18, SPRY1, SIM2	1289	194	18780	2.85381	6.52603e-05	6.0993e-07	5.43765e-07
GOTERM_BP_5	GO:0001823~mesonephros development	26	1.68176	1.30308e-08	FOXC2, WNT2B, TACSTD2, SIX1, TCF21, FMN1, FGF1, FGF2, ADAMTS16, WNT11, SOX8, TGFB1, SMAD3, OSR1, ZBTB16, NOG, SMAD6, SMAD7, GREM1, DLG1, SFRP1, GDNF, CAT, RARA, SPRY1, CRLF1	1289	101	18780	3.75055	7.31521e-05	6.77359e-07	6.0388e-07
GOTERM_BP_5	GO:0048863~stem cell differentiation	47	3.0401	1.38325e-08	SHC4, FOXA1, FOXC2, SEMA7A, SEMA3C, CBFB, CITED2, SRF, GATA6, HTR2B, TACSTD2, SIX1, TWIST1, MSI2, FGF2, MEOX1, ZFP36L2, CDH2, RDH10, SOX8, MSX1, FZD1, ACVR1, TGFB2, EDN1, SEMA6A, OSR1, SEMA4B, ZNF281, LIF, FN1, HMGA2, PUS7, ISL1, ELL3, RUNX1, GREM1, SFRP1, KITLG, KRT18, LIN28A, GDNF, HAND2, PSME4, KIT, SNAI2, RBM24	1289	274	18780	2.49914	7.76525e-05	7.12435e-07	6.35151e-07
GOTERM_BP_5	GO:0006915~apoptotic process	199	12.8719	1.47145e-08	ANKLE2, SERPINE1, SCX, ICAM1, AQP1, IFIT2, EVA1A, PEG10, RPS6KA1, PDK4, SOX8, LGALS9, CCN2, SOX4, HOXA5, IER3, ACVR1, EPHA7, DAPK1, DAPK2, ACSL5, UNC5C, ISL1, DKK1, SFRP1, SIK1, TRIB3, ATF3, GATA6, LPAR1, TWIST1, PLAC8, SGPL1, LDHA, NUAK2, CHST11, TNFSF18, PLK3, GADD45B, TSLP, TNFSF12, EAF2, IGF1, ELL3, MLLT11, WNK3, SNAI1, NOX4, SNAI2, HYOU1, SCN2A, CD24, RYR2, CSRNP1, CITED2, SRA1, GRIK2, SH3RF…	1289	1975	18780	1.46801	8.26038e-05	7.50974e-07	6.6951e-07
GOTERM_BP_5	GO:0071396~cellular response to lipid	87	5.62743	1.52967e-08	FOXA1, SPON2, CXCL8, FLT3, SERPINE1, TNC, TCF21, MLC1, TNFAIP3, PLAT, CXCL1, ICAM1, NR3C2, AQP1, PDK4, ANKRD1, SIRPA, PMEPA1, HOXA2, NKX3-1, PAQR8, ACVR1, EDN1, DGAT2, WNT5B, OSR1, MMP2, ITGA2, WNT5A, GPBAR1, PDCD1LG2, TNFRSF1B, ISL1, RUNX1, NME1, MN1, SFRP1, SCNN1B, HAND2, RARA, LANCL2, IRF8, PADI2, PPARG, ADTRP, MGARP, SGK1, TRIB1, GRAMD1B, CD274, PRKAA2, CBFB, PTGER2, LPAR1, ADCY3, FOXO1, ZFP3…	1289	674	18780	1.88062	8.58718e-05	7.73653e-07	6.89728e-07
GOTERM_BP_5	GO:0001657~ureteric bud development	25	1.61708	1.6481e-08	FOXC2, WNT2B, TACSTD2, SIX1, TCF21, FMN1, FGF1, FGF2, ADAMTS16, WNT11, SOX8, TGFB1, SMAD3, OSR1, NOG, SMAD6, SMAD7, GREM1, DLG1, SFRP1, GDNF, CAT, RARA, SPRY1, CRLF1	1289	95	18780	3.83406	9.252e-05	8.2611e-07	7.36494e-07
GOTERM_BP_5	GO:0072163~mesonephric epithelium development	25	1.61708	2.05614e-08	FOXC2, WNT2B, TACSTD2, SIX1, TCF21, FMN1, FGF1, FGF2, ADAMTS16, WNT11, SOX8, TGFB1, SMAD3, OSR1, NOG, SMAD6, SMAD7, GREM1, DLG1, SFRP1, GDNF, CAT, RARA, SPRY1, CRLF1	1289	96	18780	3.79412	0.000115425	1.00527e-06	8.96224e-07
GOTERM_BP_5	GO:0072164~mesonephric tubule development	25	1.61708	2.05614e-08	FOXC2, WNT2B, TACSTD2, SIX1, TCF21, FMN1, FGF1, FGF2, ADAMTS16, WNT11, SOX8, TGFB1, SMAD3, OSR1, NOG, SMAD6, SMAD7, GREM1, DLG1, SFRP1, GDNF, CAT, RARA, SPRY1, CRLF1	1289	96	18780	3.79412	0.000115425	1.00527e-06	8.96224e-07
GOTERM_BP_5	GO:0051146~striated muscle cell differentiation	50	3.23415	2.05926e-08	RIPOR2, CNTNAP1, SIX1, SLC8A1, COMP, RGS4, ADAMTS5, SGCD, CSRP2, CSRP1, CDH2, ANKRD1, CCN3, MYOZ1, KCNH1, CDON, ACVR1, KDM6B, EDN1, IGFBP5, TPM1, TMOD2, DKK1, ISL1, GREM1, ACTA1, LOX, ADAM12, RARA, SIK1, MYL9, RBM24, SRF, GATA6, EFNB2, ADAMTS15, MYH11, MSX1, PDLIM5, RBM38, TGFB1, HOMER1, BDNF, NFATC2, IGF1, TBX18, HOPX, ACTC1, NOX4, EZH2	1289	305	18780	2.38843	0.0001156	1.00527e-06	8.96224e-07
GOTERM_BP_5	GO:0030282~bone mineralization	27	1.74644	2.30636e-08	PKDCC, TUFT1, SLC8A1, PTHLH, COMP, CLEC3B, WNT11, RSPO2, ENPP1, ACVR1, KLF10, TGFB1, SMAD3, TGFB3, OSR1, RFLNB, IGF1, TENT5A, AXIN2, BMP6, GREM1, P2RX7, PHOSPHO1, LOX, ALPL, ROR2, FGFR3	1289	111	18780	3.54392	0.000129471	1.1162e-06	9.95114e-07
GOTERM_BP_5	GO:0043410~positive regulation of MAPK cascade	76	4.91591	2.33578e-08	BCAR3, FLT3, LRRK2, HTR2B, ADRA1B, FGF1, FGF2, SH3RF1, ICAM1, GHR, CDH2, GLIPR2, TNFAIP8L3, CCN2, LGALS9, IL6R, CDON, IL11, DUSP5, EDN1, HGF, IGFBP3, SPHK1, WNT5A, TNFRSF19, ITGA1, GPBAR1, NGF, DKK1, MID1, TGFBR1, ACTA2, HAND2, KIT, ROR1, TNIK, ROR2, TLR3, CSF1R, SHC2, SEMA7A, STK39, LPAR1, PDGFA, THBS1, IRAK2, PDGFD, P2RY1, PDGFC, GCNT2, CCL2, ALKAL1, ELANE, MAP2K6, TGFB2, TGFB1, GADD45B, FZD4, …	1289	564	18780	1.96326	0.000131122	1.11938e-06	9.97954e-07
GOTERM_BP_5	GO:0090288~negative regulation of cellular response to growth factor stimulus	38	2.45796	2.35282e-08	TNFAIP6, LDLRAD4, FGF2, CHRDL1, THBS1, LTBP1, FSTL3, SPRED3, CHST11, PEG10, ADAMTSL2, PMEPA1, SKIL, FZD1, TGFB1, SEMA6A, SMAD3, HSPA5, TGFB3, NOG, WNT5A, SMAD9, FUZ, SHISA2, SMAD6, DKK1, TGFBR1, APLN, SMAD7, TGFBR3, GREM1, TWSG1, SFRP1, BAMBI, VEPH1, MIR17HG, SPRY1, PPARG	1289	199	18780	2.7821	0.000132079	1.11938e-06	9.97954e-07
GOTERM_BP_5	GO:0002520~immune system development	123	7.95602	2.46853e-08	GPR68, PRDM1, TMEM131L, DOCK10, UBASH3B, HOXA3, LGALS9, JUNB, IL6R, SOX4, HOXA5, ACTN1, FST, WNT5A, ENTPD7, MITF, PUS7, RUNX1, JMJD6, SFRP1, TWSG1, LOX, PSME4, ROR2, TOX, TRIB1, MYL9, CSF1R, CD274, CBFB, FAXDC2, TCF7, CACNA1C, CD1D, ZFP36L2, TRPM2, SGPL1, SOCS1, NKX2-3, TNFSF18, TGFB2, TGFB1, VCAM1, SMAD3, ZBTB16, LIF, FZD8, NFATC2, INHBA, SMAD7, IL6, FES, ID2, GPR183, TNFSF4, IL7R, EZH2, WNT2B, …	1289	1081	18780	1.65776	0.000138574	1.16456e-06	1.03823e-06
GOTERM_BP_5	GO:0003231~cardiac ventricle development	29	1.87581	3.31351e-08	RYR2, FOXC2, SEMA3C, CITED2, PRDM1, HOXA13, FGFRL1, WNT11, PPP1R13L, XIRP2, SCN5A, SOX4, STRA6, FZD1, ACVR1, DSP, TGFB2, TGFB1, TPM1, NOG, WNT5A, SMAD6, ISL1, TGFBR1, SMAD7, TGFBR3, HEYL, HAND2, MIR17HG	1289	128	18780	3.30089	0.000186003	1.53736e-06	1.37059e-06
GOTERM_BP_5	GO:0003206~cardiac chamber morphogenesis	29	1.87581	3.31351e-08	RYR2, FOXC2, SEMA3C, CITED2, SRF, GATA6, FGFRL1, WNT11, PPP1R13L, ADAMTS1, WNT2, SOX4, FZD1, ACVR1, DSP, TGFB2, TGFB1, TPM1, NOG, WNT5A, SMAD6, ISL1, TGFBR1, SMAD7, TGFBR3, HEYL, HAND2, MIR17HG, RARA	1289	128	18780	3.30089	0.000186003	1.53736e-06	1.37059e-06
GOTERM_BP_5	GO:0007179~transforming growth factor beta receptor signaling pathway	38	2.45796	3.54264e-08	ACVRL1, CITED2, LTBP2, LDLRAD4, F11R, LRRC32, THBS1, LTBP1, SPRED3, CHST11, PEG10, ADAMTSL2, GCNT2, PMEPA1, LEFTY2, SKIL, ACVR1, TGFB2, CDKN2B, LEFTY1, TGFB1, SMAD3, HSPA5, TGFB3, SMAD9, SMAD6, TGFBR1, SMAD7, TGFBR3, TWSG1, ZEB2, BAMBI, VEPH1, MIR17HG, ITGA8, ZYX, SPRY1, PPARG	1289	202	18780	2.74078	0.000198864	1.6302e-06	1.45336e-06
GOTERM_BP_5	GO:0045893~positive regulation of transcription, DNA-templated	174	11.2549	4.04906e-08	FOXA1, RASL11A, SERPINE1, JADE1, SCX, FGF1, HOXA13, FGF2, HMGN5, RPS6KA5, RPS6KA1, CREB3L2, HOXA2, SOX8, JUNB, SOX4, HOXA5, CDON, ACVR1, HGF, ACTN1, SLC11A1, OSR1, ZNF281, WNT5A, MRTFA, LMO7, MITF, ISL1, RUNX1, JMJD6, SFRP1, PADI2, ROR2, ATF3, NOTCH3, ZNF395, DLX2, CBFB, GLIS3, GATA6, TWIST1, FOXO1, MED12L, NPAS2, NPAS3, PLAC8, SEC14L2, HIVEP3, WNT2, NKX2-3, FZD1, WWTR1, CBX7, TFAP2C, TGFB2, EGR2…	1289	1695	18780	1.49562	0.000227288	1.84808e-06	1.64761e-06
GOTERM_BP_5	GO:0022604~regulation of cell morphogenesis	69	4.46313	4.09152e-08	DRAXIN, LRRK2, KNDC1, F11R, SYNE3, ICAM1, SIPA1L1, CDH2, DPYSL2, ENPP2, RAC3, KIF1A, PLXNC1, LZTS1, TRPC5, EPHA7, SEMA6A, TPM1, WNT5A, ISLR2, NGF, DNM3, CDC42EP4, MAP1B, KIT, RHOU, TNIK, CSF1R, SEMA7A, SEMA3C, CRABP2, SRF, TACSTD2, LPAR1, NEDD9, NEDD4L, ATP10A, FSTL4, SLC9A3R1, STRIP2, PALMD, PDPN, P2RY1, CHN1, SPP1, MAP6, CCL2, HAS2, MBP, ZSWIM4, PDLIM5, GBP1, SKIL, DMTN, BDNF, SEMA4B, LIMK1, FN…	1289	499	18780	2.01461	0.000229671	1.8524e-06	1.65146e-06
GOTERM_BP_5	GO:0048534~hematopoietic or lymphoid organ development	117	7.56792	4.2889e-08	GPR68, PRDM1, TMEM131L, DOCK10, UBASH3B, HOXA3, LGALS9, JUNB, IL6R, SOX4, HOXA5, ACTN1, FST, WNT5A, ENTPD7, MITF, PUS7, RUNX1, JMJD6, SFRP1, TWSG1, LOX, PSME4, ROR2, TOX, TRIB1, MYL9, CSF1R, CBFB, FAXDC2, TCF7, CD1D, ZFP36L2, TRPM2, SGPL1, SOCS1, NKX2-3, TNFSF18, TGFB2, TGFB1, VCAM1, ZBTB16, LIF, FZD8, NFATC2, INHBA, SMAD7, IL6, FES, ID2, GPR183, TNFSF4, IL7R, EZH2, WNT2B, TNFAIP6, FLT3, CITED2, …	1289	1023	18780	1.6663	0.00024075	1.92623e-06	1.71728e-06
GOTERM_BP_5	GO:0001667~ameboidal-type cell migration	67	4.33376	4.57668e-08	ACVRL1, ITGB3, HTR2B, HSPB1, FGF1, FGF2, SLC8A1, CDH2, GLIPR2, ARHGDIB, ENPP2, SOX8, CCN3, TIMP1, VSTM4, PRSS3, ADAMTS9, TNS1, ACVR1, CCBE1, EDN1, SEMA6A, S100A2, ITGA2, WNT5A, EMP2, ISL1, TGFBR1, GREM1, ZEB2, CEACAM1, HAND2, KIT, PPARG, ADTRP, SCG2, HBEGF, FOXC2, SEMA7A, SEMA3C, SRF, TACSTD2, TWIST1, THBS1, CYGB, DPP4, EFNB2, SGPL1, SRPX2, WNT11, SH3BP1, ATOH8, HAS2, STAT5A, NUS1, TGFB2, TGFB1, …	1289	480	18780	2.03365	0.000256902	2.03917e-06	1.81796e-06
GOTERM_BP_5	GO:0048754~branching morphogenesis of an epithelial tube	32	2.06986	4.84839e-08	FOXA1, FOXC2, WNT2B, SRF, LEF1, TACSTD2, TNC, SIX1, TCF21, FGF1, CELSR1, FGF2, ADAMTS16, LRP5L, RDH10, RSPO2, SOX8, WNT2, HOXA5, NKX3-1, ACVR1, EDN1, TGFB1, VDR, NOG, WNT5A, GDF7, GREM1, DLG1, GDNF, COL4A1, SPRY1	1289	154	18780	3.02741	0.000272151	2.14322e-06	1.91072e-06
GOTERM_BP_5	GO:0031032~actomyosin structure organization	37	2.39327	5.74791e-08	RTKN, SRF, ELN, GPR65, TACSTD2, LPAR1, F11R, ARHGAP6, CNN1, WNT11, CSRP2, CSRP1, MYO18A, ANKRD1, MYH11, CCN2, MYOZ1, CGNL1, EDN1, SMAD3, TGFB3, LIMCH1, TPM1, TMOD2, LIMK1, TGFBR1, CIT, ACTA1, SFRP1, FRMD5, ACTC1, FRMD6, DLC1, ZYX, NOX4, MYL9, RAPGEF3	1289	197	18780	2.73639	0.000322636	2.521e-06	2.24752e-06
GOTERM_BP_5	GO:0030111~regulation of Wnt signaling pathway	59	3.8163	6.14918e-08	DRAXIN, LRRK2, JADE1, TNFAIP3, TMEM131L, GLI1, FGF2, CDH2, RSPO2, FAM53B, SOX4, DACT1, TLE1, WNT5B, NOG, WNT5A, SHISA3, KREMEN2, SHISA2, AXIN2, FOXL1, DKK1, KLF15, ISL1, DKK2, RUNX1, GREM1, ASPM, SFRP1, ZEB2, PSME4, ROR2, TRABD2B, MDFI, CBFB, LEF1, APCDD1, FOXO1, NKD1, SLC9A3R1, ZNRF3, WNT11, ZNF703, CTHRC1, FZD1, WWTR1, TCF7L1, TGFB1, SMAD3, FZD4, APCDD1L, DCDC2, FUZ, PLEKHA4, TBX18, COL1A1, BAM…	1289	403	18780	2.13299	0.000345156	2.67609e-06	2.38579e-06
GOTERM_BP_5	GO:1902680~positive regulation of RNA biosynthetic process	175	11.3195	6.34028e-08	FOXA1, RASL11A, SERPINE1, JADE1, SCX, FGF1, HOXA13, FGF2, HMGN5, RPS6KA5, RPS6KA1, CREB3L2, HOXA2, SOX8, JUNB, SOX4, HOXA5, CDON, ACVR1, HGF, ACTN1, SLC11A1, OSR1, ZNF281, WNT5A, MRTFA, LMO7, MITF, ISL1, RUNX1, JMJD6, SFRP1, PADI2, ROR2, ATF3, NOTCH3, ZNF395, DLX2, CBFB, GLIS3, GATA6, TWIST1, FOXO1, MED12L, NPAS2, NPAS3, PLAC8, SEC14L2, HIVEP3, WNT2, NKX2-3, FZD1, WWTR1, CBX7, TFAP2C, TGFB2, EGR2…	1289	1718	18780	1.48408	0.00035588	2.73803e-06	2.44101e-06
GOTERM_BP_5	GO:0034220~ion transmembrane transport	130	8.4088	6.54627e-08	KCNG1, CHRM3, ATP8A1, FGF2, SLC4A4, SLC8A1, AQP1, NIPAL4, RGS4, UBASH3B, SCN9A, PIEZO2, SLC16A7, TMEM38A, SLC16A2, RGS9, SCN1B, KCNH1, ATP6V1G1, SCARA5, DAPK1, ACSL1, SLC11A1, OSR1, ACSL5, ANK2, MFSD12, CACNB2, SCNN1B, SLC9A9, KCNQ3, CHRNA1, CEMIP, ABCB1, SLC41A2, SLC1A1, STK39, CACNA1A, NEDD4L, SLC41A1, SLC1A4, CACNA1C, NALCN, CACNA1G, TRPM2, SLC9A3R1, ANKH, KCNMB4, SLC38A6, KCNN2, KCNN4, SLC38A…	1289	1181	18780	1.60375	0.00036744	2.8054e-06	2.50107e-06
GOTERM_BP_5	GO:0010628~positive regulation of gene expression	217	14.0362	6.87684e-08	SERPINE1, SCX, RPS6KA5, RPS6KA1, CREB3L2, HOXA2, SOX8, LGALS9, CCN2, JUNB, SOX4, HOXA5, CDON, ACVR1, CCBE1, MUSK, ACTN1, SLC11A1, ZNF281, MRTFA, ANK2, ISL1, DKK1, JMJD6, RUNX1, SFRP1, PADI2, ATF3, ZNF395, GATA6, TWIST1, MED12L, PLAC8, SEC14L2, HIVEP3, NKX2-3, FZD1, WWTR1, EGR2, FZD4, EAF2, FN1, LIF, PBX3, NFATC2, MICAL2, IGF1, TRERF1, LARP6, ELL3, GDF7, MLLT11, COL1A1, ID2, CREBRF, ID4, SNAI1, AC…	1289	2239	18780	1.41204	0.000385991	2.92474e-06	2.60747e-06
GOTERM_BP_5	GO:0043549~regulation of kinase activity	106	6.8564	7.30001e-08	EPHB6, CCNJ, FGF1, FGF2, SLC8A1, RGS4, UBASH3B, IL6R, EPHA7, MUSK, ACSL1, HGF, SLC11A1, WNT5A, DKK1, MOB3B, CDC25B, SFRP1, DOK7, ROR1, TRIB3, TNIK, ROR2, TRIB1, CSF1R, CEMIP, SHC2, SLC1A1, LPAR1, STK39, PDGFA, SOCS2, SLC9A3R1, SOCS1, IRAK2, PRKAR2B, PDGFD, PDGFC, ELANE, MAP2K6, WWTR1, TGFB2, TGFB1, GADD45B, BDNF, FZD4, TGFB3, FZD8, HMGA2, IGF1, CDC6, DLG1, FGF18, NOX4, CD24, FGF13, FGFR4, FGFR3, …	1289	908	18780	1.70084	0.000409738	3.08137e-06	2.74711e-06
GOTERM_BP_5	GO:0001704~formation of primary germ layer	28	1.81113	7.66756e-08	FOXC2, SRF, ITGB3, LAMA3, LEF1, GATA6, SCX, WNT11, ATOH8, ACVR1, KDM6B, DUSP5, SMAD3, EYA2, MMP2, ITGA2, NOG, WNT5A, FN1, HMGA2, INHBA, KLF4, DKK1, TWSG1, COL5A1, COL7A1, ITGA8, SNAI1	1289	125	18780	3.26355	0.000430364	3.21237e-06	2.86389e-06
GOTERM_BP_5	GO:0009891~positive regulation of biosynthetic process	212	13.7128	7.89795e-08	SERPINE1, SCX, ICAM1, RPS6KA5, RPS6KA1, CREB3L2, HOXA2, SOX8, CCN2, JUNB, SOX4, HOXA5, CDON, MFSD2A, ACVR1, ACTN1, SLC11A1, ZNF281, MRTFA, SLC51B, ISL1, JMJD6, RUNX1, PPP1R3G, SFRP1, PADI2, ATF3, ZNF395, GATA6, TWIST1, MED12L, PLAC8, SEC14L2, RDH10, HIVEP3, NKX2-3, FZD1, WWTR1, EGR2, FZD4, EAF2, LIF, PBX3, NFATC2, MICAL2, IGF1, TRERF1, LARP6, ELL3, GDF7, MLLT11, COL1A1, ID2, CREBRF, ID4, SNAI1, N…	1289	2181	18780	1.41619	0.000443293	3.28438e-06	2.92809e-06
GOTERM_BP_5	GO:0071407~cellular response to organic cyclic compound	82	5.30401	8.65222e-08	FOXA1, RYR2, FLT3, LRRK2, TNC, CIB2, TCF21, MLC1, SIX1, PLAT, IFIT1, SLC8A1, ICAM1, NR3C2, AQP1, ANKRD1, PMEPA1, TMEM38A, NKX3-1, PAQR8, ACVR1, EDN1, IGFBP5, MMP2, ITGA2, GPBAR1, AXIN2, ISL1, RUNX1, MN1, SFRP1, SCNN1B, HAND2, PADI2, ITGA6, PPARG, ADTRP, MGARP, SGK1, RAPGEF3, TLR3, COLEC12, GRAMD1B, CBFB, SHMT1, SLC1A1, ADCY3, FOXO1, ZFP36L2, GNAI1, TRPM2, PGRMC2, RXRA, ZNF703, P2RY1, SPP1, CCL2, …	1289	646	18780	1.84937	0.000485618	3.57159e-06	3.18414e-06
GOTERM_BP_5	GO:0010557~positive regulation of macromolecule biosynthetic process	196	12.6779	9.41332e-08	SERPINE1, SCX, RPS6KA5, RPS6KA1, CREB3L2, HOXA2, SOX8, CCN2, JUNB, SOX4, HOXA5, CDON, ACVR1, ACTN1, SLC11A1, ZNF281, MRTFA, SLC51B, ISL1, JMJD6, RUNX1, PPP1R3G, SFRP1, PADI2, ATF3, ZNF395, GATA6, TWIST1, MED12L, PLAC8, SEC14L2, HIVEP3, NKX2-3, FZD1, WWTR1, EGR2, FZD4, EAF2, LIF, PBX3, NFATC2, MICAL2, IGF1, TRERF1, LARP6, ELL3, GDF7, MLLT11, COL1A1, ID2, CREBRF, ID4, SNAI1, NOX4, ACVRL1, CSRNP1, C…	1289	1986	18780	1.43787	0.000528324	3.8574e-06	3.43895e-06
GOTERM_BP_5	GO:0007417~central nervous system development	120	7.76197	1.03172e-07	EPHB6, PRDM8, ANKLE2, SERPINE2, KNDC1, CELSR1, FGF2, SLC8A1, AQP1, RGS4, CDH2, DPYSL2, HOXA2, SOX8, SOX4, MNX1, SCN1B, MFSD2A, CDON, DYNC2H1, EPHA7, WNT5A, UNC5C, ISL1, DKK1, ALDH3A2, TWSG1, COL4A1, SELENOP, PADI2, ROR1, ROR2, TAGLN3, TOX, CSF1R, NOTCH3, SEMA7A, DLX2, PFKFB3, SHC3, SLC1A1, LPAR1, AK8, NPAS2, LDHA, PDGFC, MBP, NPTX1, TPPP, WNT2, FZD1, EGR2, TGFB1, ZFHX2, HSPA5, FZD4, ZBTB16, LIF, …	1289	1074	18780	1.62787	0.000579041	4.19716e-06	3.74186e-06
GOTERM_BP_5	GO:0050769~positive regulation of neurogenesis	68	4.39845	1.14728e-07	FOXA1, TENM3, SERPINE2, RNF112, DPYSL3, ENC1, CREB3L2, ANKRD1, SOX8, PLXNC1, SCN1B, ZNF365, CDON, TRPC5, SEMA6A, MMD, HGF, WNT5A, ISLR2, PAX6, NGF, TNFRSF1B, DKK1, ETV5, NME1, ASPM, MAP1B, KIT, RARA, ROR1, ITGA6, PPARG, KCTD11, ROR2, TOX, ASPA, SEMA7A, DLX2, CRABP2, SRF, LPAR1, NEDD4L, SOCS2, BRINP2, MAP6, GPC2, ALKAL1, WNT2, SKIL, FZD1, EGR2, TGFB1, HSPA5, BDNF, IL34, LIMK1, LIF, FN1, BMP6, ELL3…	1289	502	18780	1.97355	0.000643875	4.63369e-06	4.13103e-06
GOTERM_BP_5	GO:0001558~regulation of cell growth	62	4.01035	1.40922e-07	ACVRL1, DRAXIN, SERPINE2, TNC, JADE1, TMEM97, CXCL16, NPPB, RGS4, DPYSL2, RPS6KA1, ENPP1, CCN3, MFSD2A, MINAR1, TRPC5, EDN1, EPHA7, SEMA6A, IGFBP5, IGFBP3, SPHK1, WNT5A, ISLR2, NGF, TGFBR1, GREM1, SFRP1, CEACAM1, MAP1B, PPARG, SGK1, PAPPA2, HBEGF, SEMA7A, CAMK2D, SEMA3C, CRABP2, SRF, NEDD4L, FSTL4, SOCS2, WNT11, SPP1, SPOCK1, MSX1, TGFB2, TGFB1, CDKN2C, SMAD3, CDKN2A, BDNF, SEMA4B, LIMK1, FN1, EA…	1289	443	18780	2.03906	0.000790826	5.65099e-06	5.03798e-06
GOTERM_BP_5	GO:0051254~positive regulation of RNA metabolic process	179	11.5783	1.48839e-07	FOXA1, RASL11A, SERPINE1, JADE1, SCX, FGF1, HOXA13, FGF2, HMGN5, RPS6KA5, RPS6KA1, CREB3L2, HOXA2, SOX8, JUNB, SOX4, HOXA5, CDON, ACVR1, HGF, ACTN1, SLC11A1, OSR1, NANOS3, ZNF281, WNT5A, MRTFA, LMO7, MITF, ISL1, RUNX1, JMJD6, SFRP1, PADI2, ROR2, ATF3, NOTCH3, ZNF395, DLX2, CBFB, GLIS3, GATA6, TWIST1, FOXO1, ZFP36L2, MED12L, NPAS2, NPAS3, PLAC8, SEC14L2, HIVEP3, WNT2, NKX2-3, FZD1, WWTR1, CBX7, TF…	1289	1788	18780	1.45857	0.000835236	5.92613e-06	5.28327e-06
GOTERM_BP_5	GO:0070252~actin-mediated cell contraction	26	1.68176	1.6917e-07	RYR2, CAMK2D, NEDD4L, CACNA1C, CACNA1G, SGCD, PDPN, KCNN2, SCN5A, KCNJ2, SCN1B, DSP, LIMCH1, KCND3, TPM1, EMP2, ANK2, CACNB2, ACTA1, DLG1, ACTC1, DES, FRMD6, NOS1AP, FGF13, SCN4B	1289	114	18780	3.32285	0.00094927	6.68817e-06	5.96265e-06
GOTERM_BP_5	GO:0061041~regulation of wound healing	35	2.26391	1.72655e-07	FOXC2, SERPINE2, SERPINE1, TNFAIP3, PDGFA, PLAT, F11R, FGF2, THBS1, UBASH3B, ADAMTS18, ABI3BP, PDPN, EMILIN2, MYOZ1, PRKG1, SLC12A2, EDN1, DMTN, SMAD3, TNFRSF12A, PLAUR, PLA2G4A, F3, HOPX, ACTA2, IL6, CEACAM1, FAP, F2RL1, EPPK1, PPARG, ADTRP, HPSE, HBEGF	1289	188	18780	2.71239	0.000968816	6.77822e-06	6.04292e-06
GOTERM_BP_5	GO:0017015~regulation of transforming growth factor beta receptor signaling pathway	29	1.87581	1.7932e-07	CITED2, NREP, LDLRAD4, THBS1, LTBP1, SPRED3, CHST11, PEG10, ZNF703, ADAMTSL2, PMEPA1, SKIL, CDKN2B, TGFB1, SMAD3, HSPA5, TGFB3, SMAD6, TGFBR1, SMAD7, TGFBR3, ZEB2, LOX, BAMBI, VEPH1, MIR17HG, ITGA8, SPRY1, PPARG	1289	138	18780	3.06169	0.0010062	6.99101e-06	6.23263e-06
GOTERM_BP_5	GO:0048562~embryonic organ morphogenesis	48	3.10479	1.93167e-07	RIPOR2, RYR2, FOXC2, DLX2, C2CD3, CITED2, PTPRQ, SRF, SIX1, TCF21, TWIST1, CELSR1, GLI1, SLC9A3R1, WNT11, CHST11, MTHFD1L, RDH10, HOXA3, SLITRK6, LRIG1, HOXA2, MSX1, HOXA6, HOXA5, CTHRC1, STRA6, ACVR1, EDN1, SMAD3, PRRX1, TGFB3, OSR1, NOG, WNT5A, MICAL2, FUZ, PAX6, TTC39C, TGFBR1, TBX18, DLG1, ID2, HAND2, MFAP2, ITGA8, ROR2, MDFI	1289	308	18780	2.27056	0.00108385	7.4789e-06	6.6676e-06
GOTERM_BP_5	GO:0046942~carboxylic acid transport	55	3.55757	2.04599e-07	SLC7A14, RGS4, DPYSL2, SLCO2B1, BDKRB2, SLC16A7, SLC16A2, MFSD2A, SLC16A5, EDN1, ACSL1, SLC11A1, OSR1, PLA2G4A, ACSL5, SLC51B, MFSD12, SLC7A5, CEACAM1, SLCO2A1, PPARG, PLIN2, SLC27A3, PTGES, PRKAA2, SLC47A1, ABCB1, SLC43A2, CRABP2, SLC1A1, STK39, SLC1A4, SLC7A1, THBS1, SLC7A2, SLC7A3, SLC9A3R1, RXRA, PDPN, LRRC8C, LRRC8D, SLC38A6, LRRC8A, SLC38A5, SLC38A4, SLC19A2, STRA6, SNCA, MAP2K6, SLC12A2, A…	1289	377	18780	2.12551	0.00114796	7.86726e-06	7.01383e-06
GOTERM_BP_5	GO:0010975~regulation of neuron projection development	70	4.52781	2.37422e-07	DRAXIN, SNAP25, TENM3, LRRK2, KNDC1, SIPA1L1, CDH2, DPYSL2, DPYSL3, ENC1, CREB3L2, ANKRD1, KIF1A, PLXNC1, LZTS1, SCN1B, MFSD2A, ZNF365, MINAR1, TRPC5, EPHA7, SEMA6A, HGF, WNT5A, ISLR2, NGF, DKK1, NME1, DNM3, SFRP1, RTN4RL1, MAP1B, ROR1, ITGA6, TNIK, ROR2, TOX, SEMA7A, SEMA3C, CRABP2, SRF, LPAR1, NEDD4L, FSTL4, EFNB2, CHN1, SPP1, MAP6, SPOCK1, GPC2, MBP, ALKAL1, ZSWIM4, PDLIM5, SKIL, FZD1, PRRX1, …	1289	533	18780	1.91343	0.001332	9.06724e-06	8.08364e-06
GOTERM_BP_5	GO:0015849~organic acid transport	55	3.55757	2.42814e-07	SLC7A14, RGS4, DPYSL2, SLCO2B1, BDKRB2, SLC16A7, SLC16A2, MFSD2A, SLC16A5, EDN1, ACSL1, SLC11A1, OSR1, PLA2G4A, ACSL5, SLC51B, MFSD12, SLC7A5, CEACAM1, SLCO2A1, PPARG, PLIN2, SLC27A3, PTGES, PRKAA2, SLC47A1, ABCB1, SLC43A2, CRABP2, SLC1A1, STK39, SLC1A4, SLC7A1, THBS1, SLC7A2, SLC7A3, SLC9A3R1, RXRA, PDPN, LRRC8C, LRRC8D, SLC38A6, LRRC8A, SLC38A5, SLC38A4, SLC19A2, STRA6, SNCA, MAP2K6, SLC12A2, A…	1289	379	18780	2.1143	0.00136223	9.21051e-06	8.21136e-06
GOTERM_BP_5	GO:0048844~artery morphogenesis	21	1.35834	2.45132e-07	ACVRL1, NOTCH3, FOXC2, TGFB2, EDN1, PRRX1, CITED2, SRF, NOG, SIX1, PRDM1, HOXA13, TGFBR1, SMAD7, EFNB2, COMP, WNT11, HAND2, ADAMTS9, SOX4, STRA6	1289	79	18780	3.87289	0.00137523	9.23605e-06	8.23414e-06
GOTERM_BP_5	GO:0002685~regulation of leukocyte migration	39	2.52264	2.66823e-07	RIPOR2, CSF1R, CXCL8, TNFAIP6, SERPINE1, STK39, CXCL14, THBS1, THBS4, ICAM1, DPP4, PDGFD, CCL2, CCN3, LGALS9, IL6R, ELANE, CMKLR1, TNFSF18, IL33, EDN1, TGFB1, IL1R1, IL34, ITGA2, DAPK2, MST1, WNT5A, MTUS1, MSN, PGF, XG, GREM1, KITLG, IL6, F2RL1, PADI2, ADTRP, CHST2	1289	227	18780	2.50312	0.00149683	9.98631e-06	8.90301e-06
GOTERM_BP_5	GO:0048667~cell morphogenesis involved in neuron differentiation	77	4.9806	2.82905e-07	EPHB6, RIPOR2, DRAXIN, CNTNAP1, PTPRQ, LRRK2, DOCK10, RPS6KA5, SIPA1L1, CHL1, TUBB3, DPYSL2, HOXA2, KIF1A, PLXNC1, SCN1B, MFSD2A, ZNF365, TRPC5, EDN1, EPHA7, SEMA6A, NOG, WNT5A, ISLR2, UNC5C, ETV1, PAX6, GAB2, NGF, ISL1, ENAH, DNM3, ACTBL2, PALLD, MAP1B, ANOS1, CSF1R, NOTCH3, SEMA7A, SHC3, SEMA3C, LAMA2, CRABP2, PLPPR4, SRF, LAMA3, NRXN3, NEXN, FSTL4, EFNB2, SLC9A3R1, FLRT3, CHN1, SPP1, SLITRK6, …	1289	610	18780	1.83909	0.00158697	1.05181e-05	9.37709e-06
GOTERM_BP_5	GO:1903844~regulation of cellular response to transforming growth factor beta stimulus	29	1.87581	2.86787e-07	CITED2, NREP, LDLRAD4, THBS1, LTBP1, SPRED3, CHST11, PEG10, ZNF703, ADAMTSL2, PMEPA1, SKIL, CDKN2B, TGFB1, SMAD3, HSPA5, TGFB3, SMAD6, TGFBR1, SMAD7, TGFBR3, ZEB2, LOX, BAMBI, VEPH1, MIR17HG, ITGA8, SPRY1, PPARG	1289	141	18780	2.99655	0.00160873	1.05922e-05	9.44321e-06
GOTERM_BP_5	GO:0045165~cell fate commitment	44	2.84605	2.89225e-07	FOXA1, NOTCH3, FOXC2, DLX2, WNT2B, GATA6, SIX1, PRDM1, FGF2, HOXA13, WNT11, PDPN, HOXA2, SOX8, STAT6, WNT2, IL6R, MNX1, CDON, ACVR1, KDM6B, TNFSF18, EDN1, WNT5B, PRRX1, EYA2, WNT5A, PAX6, MITF, MIAT, KLF4, ISL1, DKK1, TGFBR1, TBX18, GDF7, SFRP1, IL6, ID2, RARA, PPARG, ROR2, FGF13, TOX	1289	274	18780	2.33962	0.00162239	1.06125e-05	9.46127e-06
GOTERM_BP_5	GO:1903034~regulation of response to wounding	38	2.45796	3.01387e-07	FOXC2, SERPINE2, SERPINE1, TNFAIP3, PDGFA, PLAT, F11R, FGF2, THBS1, UBASH3B, ADAMTS18, ABI3BP, PDPN, SPP1, EMILIN2, MYOZ1, PRKG1, SLC12A2, EDN1, DMTN, SMAD3, TNFRSF12A, PLAUR, PLA2G4A, KLF4, F3, HOPX, ACTA2, IL6, CEACAM1, FAP, RTN4RL1, F2RL1, EPPK1, PPARG, ADTRP, HPSE, HBEGF	1289	219	18780	2.52803	0.00169056	1.09869e-05	9.79509e-06
GOTERM_BP_5	GO:0061035~regulation of cartilage development	20	1.29366	3.05206e-07	ACVRL1, TGFB1, PKDCC, SMAD3, ZBTB16, WNT5A, NOG, RFLNB, SCX, AXIN2, TGFBR1, BMP6, PTHLH, SMAD7, GREM1, WNT11, FGF18, RARA, SNAI2, CCN2	1289	73	18780	3.99163	0.00171196	1.10544e-05	9.8552e-06
GOTERM_BP_5	GO:0003279~cardiac septum development	25	1.61708	3.28467e-07	SEMA3C, CITED2, GATA6, PRDM1, HOXA13, FGFRL1, WNT11, XIRP2, SOX4, ADAMTS6, STRA6, FZD1, ACVR1, TGFB2, NOG, WNT5A, ANK2, SMAD6, ISL1, TGFBR1, SMAD7, TGFBR3, HEYL, MIR17HG, RARA	1289	110	18780	3.31123	0.00184232	1.18206e-05	1.05383e-05
GOTERM_BP_5	GO:0003002~regionalization	52	3.36352	3.39592e-07	ACVRL1, FOXA1, WNT2B, CITED2, CELSR1, GLI1, MEOX1, LFNG, LRP5L, HOXA3, HOXA2, HOXA6, HOXA5, NKX3-1, CDON, DYNC2H1, ACVR1, HES6, EDN1, OSR1, NOG, WNT5A, PAX6, AXIN2, DKK1, ISL1, TGFBR1, GREM1, SFRP1, GPR161, ROR2, MDFI, FOXC2, DLX2, SEMA3C, SRF, LEF1, NKD1, WNT11, MSX1, WNT2, EGR2, SMAD3, ZBTB16, PBX3, FUZ, TDRD6, SMAD6, TBX18, HEYL, BHLHE40, SNAI1	1289	353	18780	2.14621	0.00190465	1.21431e-05	1.08258e-05
GOTERM_BP_5	GO:0045667~regulation of osteoblast differentiation	29	1.87581	3.88794e-07	TNFAIP6, TWIST1, GLI1, FGF2, SCUBE2, NOCT, HOXA2, IL6R, PDLIM7, CTHRC1, ACVR1, WWTR1, SMAD3, IGFBP5, HGF, NOG, IGF1, TENT5A, AXIN2, SMAD6, BMP6, GREM1, TWSG1, SFRP1, IL6, BAMBI, HAND2, SNAI2, PPARG	1289	143	18780	2.95464	0.00218031	1.38145e-05	1.23159e-05
GOTERM_BP_5	GO:0031328~positive regulation of cellular biosynthetic process	205	13.26	4.04817e-07	SERPINE1, SCX, ICAM1, RPS6KA5, RPS6KA1, CREB3L2, HOXA2, SOX8, JUNB, SOX4, HOXA5, CDON, MFSD2A, ACVR1, ACTN1, SLC11A1, ZNF281, MRTFA, SLC51B, ISL1, JMJD6, RUNX1, PPP1R3G, SFRP1, PADI2, ATF3, ZNF395, GATA6, TWIST1, MED12L, PLAC8, SEC14L2, RDH10, HIVEP3, NKX2-3, FZD1, WWTR1, EGR2, FZD4, EAF2, LIF, PBX3, NFATC2, MICAL2, IGF1, TRERF1, LARP6, ELL3, GDF7, MLLT11, COL1A1, ID2, CREBRF, ID4, SNAI1, NOX4, A…	1289	2140	18780	1.39567	0.00227006	1.42933e-05	1.27428e-05
GOTERM_BP_5	GO:0007369~gastrulation	34	2.19922	4.12799e-07	FOXC2, SRF, ITGB3, LAMA3, LEF1, GATA6, SCX, WNT11, LRP5L, ATOH8, MBP, ACVR1, KDM6B, DUSP5, SMAD3, WNT5B, EYA2, OSR1, MMP2, ITGA2, NOG, WNT5A, FN1, HMGA2, INHBA, KLF4, DKK1, APLN, TWSG1, SFRP1, COL5A1, COL7A1, ITGA8, SNAI1	1289	186	18780	2.66323	0.00231477	1.44841e-05	1.29129e-05
GOTERM_BP_5	GO:0061572~actin filament bundle organization	32	2.06986	4.31911e-07	SRF, ELN, GPR65, TACSTD2, LPAR1, NEDD9, F11R, ARHGAP6, LIMA1, BAIAP2L1, WNT11, CALD1, DPYSL3, PLS3, CCN2, CGNL1, DMTN, SMAD3, TGFB3, LIMCH1, ACTN1, TPM1, LIMK1, RFLNB, TGFBR1, MTSS1, SFRP1, DLC1, SPIRE2, ZYX, NOX4, RAPGEF3	1289	169	18780	2.75871	0.00242181	1.50606e-05	1.34268e-05
GOTERM_BP_5	GO:1902533~positive regulation of intracellular signal transduction	126	8.15006	4.51821e-07	GPR65, F11R, FGF1, FGF2, ICAM1, NR3C2, CDH2, DHX58, LGALS9, CCN2, IL6R, CDON, GUCY1A1, IGFBP5, HGF, IGFBP3, WNT5A, ISL1, DKK1, MID1, ROR1, TRIB3, TNIK, ROR2, LRRC59, CSF1R, SEMA7A, SHC2, LPAR1, STK39, PDGFA, SLC9A3R1, IRAK2, PDGFD, PDGFC, PMAIP1, BMF, SKIL, ELANE, MAP2K6, TNFSF18, TGFB2, TGFB1, GADD45B, TSLP, FZD4, TGFB3, FN1, LIF, FZD8, ABCA7, IGF1, GPR137C, IL6, LIN28A, GPR183, FGF18, NOX4, HPS…	1289	1175	18780	1.56234	0.00253331	1.56575e-05	1.3959e-05
GOTERM_BP_5	GO:0043010~camera-type eye development	50	3.23415	4.74258e-07	BCAR3, ACVRL1, ACHE, TENM3, WNT2B, CITED2, CRYBG3, FGF2, SPRED3, LRP5L, PPP1R13L, SOX8, VSTM4, MFSD2A, CDON, WNT5B, WNT5A, SHROOM2, MITF, PAX6, TGFBR1, JMJD6, TWSG1, COL4A1, RARA, FJX1, FOXC2, DLX2, SRF, SLC1A1, TWIST1, CACNA1C, RDH10, SLITRK6, WNT2, SKIL, STRA6, TUB, TGFB2, TGFB1, SMAD3, FZD4, LIMK2, INHBA, KLF4, SDK1, DLG1, CYP1A1, SPRY1, FAT3	1289	337	18780	2.16164	0.00265895	1.63343e-05	1.45624e-05
GOTERM_BP_5	GO:0001707~mesoderm formation	20	1.29366	4.82113e-07	ACVR1, KDM6B, FOXC2, SMAD3, EYA2, SRF, ITGB3, ITGA2, LEF1, WNT5A, NOG, SCX, HMGA2, INHBA, KLF4, DKK1, TWSG1, WNT11, ITGA8, SNAI1	1289	75	18780	3.88518	0.00270293	1.65036e-05	1.47133e-05
GOTERM_BP_5	GO:0060326~cell chemotaxis	49	3.16947	5.11414e-07	RIPOR2, CXCL8, TNFAIP6, SERPINE1, HSPB1, CXCL1, FGF1, FGF2, CXCL14, LYST, CXCL16, CCN3, LGALS9, IL6R, CMKLR1, EDN1, HGF, DAPK2, MST1, WNT5A, ITGA1, MTUS1, PGF, GREM1, LOX, KIT, PADI2, SCG2, HBEGF, ITGA9, CSF1R, LEF1, STK39, LPAR1, THBS1, THBS4, DPP4, TRPM2, PDGFD, CCL2, SLC12A2, TNFSF18, TGFB2, VCAM1, IL34, IL6, GPR183, FGF18, F2RL1	1289	328	18780	2.17653	0.00286696	1.74005e-05	1.55129e-05
GOTERM_BP_5	GO:0042476~odontogenesis	28	1.81113	5.45064e-07	DLX2, SLC24A4, TUFT1, LEF1, SERPINE1, GATA6, TNC, TWIST1, APCDD1, AQP3, FOXO1, AQP1, ADAMTS5, RSPO2, MSX1, SCN5A, NKX2-3, TGFB2, EDN1, TGFB1, TGFB3, OSR1, FST, INHBA, AXIN2, COL1A1, HAND2, ALPL	1289	137	18780	2.97769	0.00305532	1.84337e-05	1.6434e-05
GOTERM_BP_5	GO:0007411~axon guidance	45	2.91074	5.55654e-07	EPHB6, CSF1R, DRAXIN, NOTCH3, SEMA7A, SHC3, LAMA2, SEMA3C, LAMA3, NRXN3, NEXN, EFNB2, RPS6KA5, CHL1, TUBB3, FLRT3, DPYSL2, CHN1, HOXA2, PLXNC1, PDLIM7, SCN1B, VASP, EGR2, EDN1, EPHA7, SEMA6A, BDNF, SEMA4B, NOG, WNT5A, ETV1, PAX6, UNC5C, GAB2, ISL1, GDF7, ENAH, KLF7, NFASC, GDNF, PALLD, ANOS1, CNTN4, CDK5R1	1289	290	18780	2.26077	0.00311458	1.86793e-05	1.6653e-05
GOTERM_BP_5	GO:0097485~neuron projection guidance	45	2.91074	6.10752e-07	EPHB6, CSF1R, DRAXIN, NOTCH3, SEMA7A, SHC3, LAMA2, SEMA3C, LAMA3, NRXN3, NEXN, EFNB2, RPS6KA5, CHL1, TUBB3, FLRT3, DPYSL2, CHN1, HOXA2, PLXNC1, PDLIM7, SCN1B, VASP, EGR2, EDN1, EPHA7, SEMA6A, BDNF, SEMA4B, NOG, WNT5A, ETV1, PAX6, UNC5C, GAB2, ISL1, GDF7, ENAH, KLF7, NFASC, GDNF, PALLD, ANOS1, CNTN4, CDK5R1	1289	291	18780	2.25301	0.00342289	2.04093e-05	1.81953e-05
GOTERM_BP_5	GO:0061564~axon development	70	4.52781	6.34751e-07	EPHB6, DRAXIN, CNTNAP1, TNC, RPS6KA5, CHL1, TUBB3, DPYSL2, HOXA2, PLXNC1, SCN1B, TRPC5, EDN1, EPHA7, SEMA6A, MMP2, NOG, WNT5A, ISLR2, UNC5C, ETV1, PAX6, GAB2, NGF, ISL1, ENAH, ACTBL2, RTN4RL1, PALLD, MAP1B, ANOS1, CSF1R, NOTCH3, SEMA7A, SHC3, SEMA3C, LAMA2, CRABP2, PLPPR4, SRF, LAMA3, NRXN3, NEXN, NREP, FSTL4, EFNB2, FLRT3, CHN1, SPP1, SLITRK6, MAP6, MBP, NPTX1, ZSWIM4, SKIL, PDLIM7, VASP, EGR2, …	1289	547	18780	1.86446	0.00355715	2.10858e-05	1.87984e-05
GOTERM_BP_5	GO:0060317~cardiac epithelial to mesenchymal transition	13	0.84088	6.40676e-07	ACVR1, TGFB2, NOG, TWIST1, TGFBR1, TGFBR3, HEYL, SNAI1, HAS2, SNAI2, SPRY1, MSX1, WNT2	1289	32	18780	5.91883	0.00359029	2.11574e-05	1.88623e-05
GOTERM_BP_5	GO:0002688~regulation of leukocyte chemotaxis	27	1.74644	6.53688e-07	RIPOR2, CSF1R, CXCL8, TNFAIP6, SERPINE1, STK39, CXCL14, THBS1, THBS4, DPP4, CCL2, CCN3, LGALS9, IL6R, CMKLR1, TNFSF18, EDN1, IL34, DAPK2, MST1, WNT5A, MTUS1, PGF, GREM1, IL6, F2RL1, PADI2	1289	130	18780	3.02596	0.00366308	2.14609e-05	1.91328e-05
GOTERM_BP_5	GO:0009792~embryo development ending in birth or egg hatching	82	5.30401	7.34844e-07	ACVRL1, FOXA1, C2CD3, CITED2, ARHGDIG, XYLT1, SIX1, SCX, SMG9, PRDM1, CELSR1, HS6ST1, FGF2, MEOX1, LFNG, SH3PXD2A, HOXA3, HOXA2, SOX8, PHLDA2, HOXA6, JUNB, HOXA5, SOX4, DACT1, NKX3-1, ACVR1, EDN1, OSR1, NOG, WNT5A, PAX6, AXIN2, DKK1, ISL1, TGFBR1, SFRP1, PLPP4, GPR161, HAND2, RARA, ROR2, MDFI, FOXC2, DLX2, SEMA3C, SRF, LEF1, GATA6, TWIST1, PCDH12, NKD1, STOX2, WNT11, MTHFD1L, CHST11, RDH10, MSX1,…	1289	680	18780	1.7569	0.00411692	2.3985e-05	2.13831e-05
GOTERM_BP_5	GO:0048332~mesoderm morphogenesis	20	1.29366	7.48149e-07	ACVR1, KDM6B, FOXC2, SMAD3, EYA2, SRF, ITGB3, ITGA2, LEF1, WNT5A, NOG, SCX, HMGA2, INHBA, KLF4, DKK1, TWSG1, WNT11, ITGA8, SNAI1	1289	77	18780	3.78427	0.0041913	2.42781e-05	2.16444e-05
GOTERM_BP_5	GO:0050921~positive regulation of chemotaxis	29	1.87581	8.08211e-07	RIPOR2, CSF1R, CXCL8, SERPINE1, STK39, LPAR1, HSPB1, FGF2, CXCL14, THBS1, THBS4, PDGFD, LGALS9, IL6R, CMKLR1, TNFSF18, EDN1, TGFB1, SMAD3, IL34, ITGA2, DAPK2, WNT5A, F3, PGF, IL6, FGF18, F2RL1, SCG2	1289	148	18780	2.85482	0.00452702	2.59274e-05	2.31148e-05
GOTERM_BP_5	GO:0072006~nephron development	29	1.87581	8.08211e-07	NOTCH3, FOXC2, WNT2B, TACSTD2, SIX1, TCF21, FMN1, FGF1, NID1, FGF2, ADAMTS16, WNT11, PODXL, PDGFD, SOX8, IL6R, WWTR1, TGFB1, OSR1, NOG, LIF, KLF15, MTSS1, GREM1, ACTA2, HEYL, DLG1, GDNF, CD24	1289	148	18780	2.85482	0.00452702	2.59274e-05	2.31148e-05
GOTERM_BP_5	GO:0016055~Wnt signaling pathway	69	4.46313	8.71846e-07	DRAXIN, WNT2B, LRRK2, JADE1, TNFAIP3, TMEM131L, CELSR1, GLI1, CPZ, FGF2, CDH2, RSPO2, FAM53B, RAC3, SOX4, DACT1, EDN1, TLE1, WNT5B, NOG, WNT5A, MITF, SHISA3, KREMEN2, SHISA2, AXIN2, DKK1, ISL1, DKK2, GREM1, ASPM, SFRP1, ZEB2, DAAM1, PSME4, ROR1, TNIK, ROR2, TRABD2B, MDFI, PRKAA2, TCF7, LEF1, APCDD1, FOXO1, NKD1, SLC9A3R1, ZNRF3, WNT11, ZNF703, WNT2, CTHRC1, FZD1, WWTR1, TCF7L1, TGFB1, SMAD3, FZD4…	1289	541	18780	1.85821	0.00488259	2.77145e-05	2.47081e-05
GOTERM_BP_5	GO:0030279~negative regulation of ossification	21	1.35834	8.73791e-07	TGFB1, SMAD3, IGFBP5, TNFAIP6, NOG, RFLNB, TWIST1, KREMEN2, AXIN2, SMAD6, DKK1, SMAD7, GREM1, TWSG1, SFRP1, BAMBI, HAND2, NOCT, ENPP1, HOXA2, PPARG	1289	85	18780	3.59951	0.00489345	2.77145e-05	2.47081e-05
GOTERM_BP_5	GO:0045995~regulation of embryonic development	28	1.81113	9.87654e-07	PHLDB1, WNT2B, LAMA2, LAMA3, SIX1, SCX, CELSR1, NKD1, LFNG, TDG, NOCT, MBP, PHLDA2, WNT2, FZD1, WNT5B, OSR1, WNT5A, FUZ, IGF1, KLF4, DKK1, TBX18, SFRP1, COL5A1, GDNF, GPR161, SNAI1	1289	141	18780	2.89322	0.00552935	3.11499e-05	2.77708e-05
GOTERM_BP_5	GO:0050678~regulation of epithelial cell proliferation	55	3.55757	1.07889e-06	ACVRL1, PTPRN, ITGB3, HTR2B, TNFAIP3, SIX1, GLI1, FGF1, FGF2, SCN5A, HOXA5, NKX3-1, OSR1, MST1, NOG, WNT5A, GPBAR1, PAX6, ISL1, F3, TGFBR1, MTSS1, PGF, NME1, TGFBR3, SFRP1, CEACAM1, PPARG, SCG2, UHRF1, TACSTD2, TWIST1, THBS1, THBS4, EFNB2, ZNF703, ATOH8, CCL2, HAS2, WNT2, STAT5A, TGFB2, CDKN2B, TGFB1, SMAD3, VDR, TNFSF12, EAF2, IGF1, BMP6, APLN, PDCL3, DLG1, SNAI2, EPPK1	1289	397	18780	2.01844	0.00603859	3.38374e-05	3.01667e-05
GOTERM_BP_5	GO:0015711~organic anion transport	68	4.39845	1.11688e-06	ATP8A1, SLC7A14, SLC2A3, SLC4A4, AQP1, RGS4, DPYSL2, SLCO2B1, BDKRB2, SLC16A7, TNFAIP8L3, SLC16A2, MFSD2A, SLC16A5, SLC2A14, EDN1, ACSL1, SLC11A1, OSR1, PLA2G4A, ACSL5, SLC51B, MFSD12, SLC7A5, CEACAM1, PITPNM2, SLCO2A1, PPARG, PLIN2, SLC27A3, PTGES, PRKAA2, SLC47A1, ABCB1, SLC43A2, CRABP2, SLC1A1, STK39, ATP10A, SLC1A4, SLC7A1, THBS1, SLC7A2, SLC7A3, SLC9A3R1, RXRA, SLC17A9, PDPN, LRRC8C, LRRC8D,…	1289	534	18780	1.85528	0.00625054	3.48342e-05	3.10554e-05
GOTERM_BP_5	GO:0060993~kidney morphogenesis	22	1.42303	1.40603e-06	WWTR1, TGFB1, WNT2B, OSR1, LRRK2, NOG, GCNT1, TACSTD2, LIF, SIX1, TCF21, FMN1, FGF1, FGF2, ADAMTS16, GREM1, DLG1, FRAS1, WNT11, GDNF, SOX8, SOX4	1289	95	18780	3.37397	0.00786236	4.36101e-05	3.88793e-05
GOTERM_BP_5	GO:0060411~cardiac septum morphogenesis	19	1.22898	1.47281e-06	FZD1, ACVR1, TGFB2, SEMA3C, CITED2, WNT5A, NOG, GATA6, SMAD6, ISL1, TGFBR1, FGFRL1, SMAD7, TGFBR3, HEYL, WNT11, MIR17HG, RARA, SOX4	1289	73	18780	3.79204	0.00823426	4.54304e-05	4.05022e-05
GOTERM_BP_5	GO:0051347~positive regulation of transferase activity	83	5.36869	1.54107e-06	EPHB6, FLT3, LRRK2, ITGB3, HTR2B, FGF1, FGF2, GHR, TNFAIP8L3, IL6R, DUSP5, EDN1, EPHA7, MUSK, ACSL1, MMD, HGF, SLC11A1, WNT5A, ITGA1, EMP2, AXIN2, NGF, DKK1, TGFBR1, MOB3B, CDC25B, GREM1, PPP1R3G, DOK7, KIT, TRIB3, ROR1, TNIK, ROR2, TLR3, HBEGF, CSF1R, SHC2, CEMIP, PARM1, SLC1A1, STK39, LPAR1, NEDD9, PDGFA, ADCY3, THBS1, CAMKK1, WNT11, IRAK2, PRKAR2B, PDGFD, PDGFC, ALKAL1, ELANE, SNCA, MAP2K6, GI…	1289	704	18780	1.7177	0.00861426	4.72764e-05	4.21479e-05
GOTERM_BP_5	GO:0048864~stem cell development	21	1.35834	1.5701e-06	ACVR1, FOXC2, SEMA7A, EDN1, SEMA6A, SEMA3C, CITED2, SEMA4B, HTR2B, FN1, TWIST1, MSI2, FGF2, ISL1, KITLG, CDH2, GDNF, RDH10, HAND2, SNAI2, SOX8	1289	88	18780	3.4768	0.00877583	4.79052e-05	4.27085e-05
GOTERM_BP_5	GO:0010769~regulation of cell morphogenesis involved in differentiation	47	3.0401	1.5916e-06	DRAXIN, SEMA7A, SEMA3C, CRABP2, SRF, LRRK2, TACSTD2, NEDD9, NEDD4L, KNDC1, FSTL4, SIPA1L1, CDH2, DPYSL2, PDPN, CHN1, SPP1, HAS2, MAP6, RAC3, MBP, KIF1A, PLXNC1, ZSWIM4, PDLIM5, GBP1, SKIL, LZTS1, TRPC5, EPHA7, SEMA6A, DMTN, BDNF, SEMA4B, LIMK1, WNT5A, FN1, ISLR2, NGF, DNM3, MAP1B, CSPG5, TNIK, MELTF, FGF13, CDK5R1, LIMS1	1289	321	18780	2.13322	0.00889543	4.82985e-05	4.30591e-05
GOTERM_BP_5	GO:0061326~renal tubule development	22	1.42303	1.68478e-06	WWTR1, TGFB1, WNT2B, OSR1, NOG, TACSTD2, LIF, SIX1, TCF21, FMN1, FGF1, FGF2, MTSS1, ADAMTS16, GREM1, HEYL, DLG1, WNT11, GDNF, COL4A1, SOX8, CD24	1289	96	18780	3.33883	0.00941379	5.08515e-05	4.53352e-05
GOTERM_BP_5	GO:0003281~ventricular septum development	19	1.22898	1.82263e-06	FZD1, ACVR1, TGFB2, CITED2, WNT5A, NOG, PRDM1, SMAD6, HOXA13, TGFBR1, FGFRL1, SMAD7, TGFBR3, HEYL, WNT11, MIR17HG, XIRP2, SOX4, STRA6	1289	74	18780	3.7408	0.0101801	5.44268e-05	4.85226e-05
GOTERM_BP_5	GO:0086001~cardiac muscle cell action potential	19	1.22898	1.82263e-06	DSP, RYR2, CAMK2D, KCND3, NEDD4L, ANK2, CACNA1C, TBX18, SLC8A1, CACNA1G, CACNB2, DLG1, NOS1AP, KCNN2, SCN5A, FGF13, SCN4B, KCNJ2, SCN1B	1289	74	18780	3.7408	0.0101801	5.44268e-05	4.85226e-05
GOTERM_BP_5	GO:0030097~hemopoiesis	107	6.92109	1.89961e-06	GPR68, PRDM1, TMEM131L, DOCK10, UBASH3B, LGALS9, JUNB, IL6R, SOX4, HOXA5, ACTN1, FST, WNT5A, ENTPD7, MITF, PUS7, RUNX1, JMJD6, SFRP1, TWSG1, LOX, PSME4, ROR2, TOX, TRIB1, MYL9, CSF1R, CBFB, FAXDC2, TCF7, CD1D, ZFP36L2, TRPM2, SGPL1, SOCS1, NKX2-3, TNFSF18, TGFB2, TGFB1, VCAM1, ZBTB16, LIF, FZD8, NFATC2, INHBA, SMAD7, IL6, FES, ID2, GPR183, TNFSF4, IL7R, EZH2, WNT2B, TNFAIP6, FLT3, CITED2, PTPRQ, …	1289	983	18780	1.58589	0.0106077	5.64253e-05	5.03044e-05
GOTERM_BP_5	GO:0030193~regulation of blood coagulation	22	1.42303	2.01302e-06	EDN1, DMTN, SERPINE2, SERPINE1, PLAUR, PDGFA, PLA2G4A, PLAT, F11R, F3, THBS1, IL6, CEACAM1, FAP, UBASH3B, ADAMTS18, PDPN, EMILIN2, F2RL1, HPSE, ADTRP, PRKG1	1289	97	18780	3.30441	0.0112375	5.94795e-05	5.30272e-05
GOTERM_BP_5	GO:0032526~response to retinoic acid	25	1.61708	2.0331e-06	GATA6, TNC, PDGFA, AQP3, AQP1, BRINP2, RXRA, WNT11, HOXA2, WNT2, STRA6, WNT5B, FZD4, OSR1, MMP2, WNT5A, KLF4, DKK1, GDAP1, BMP6, COL1A1, HAND2, RARA, PPARG, PTGES	1289	121	18780	3.01021	0.0113489	5.97582e-05	5.32757e-05
GOTERM_BP_5	GO:0003151~outflow tract morphogenesis	20	1.29366	2.09041e-06	FZD1, FOXC2, TGFB2, EDN1, SEMA3C, CITED2, ELN, WNT5A, NOG, GATA6, TWIST1, SIX1, SMAD6, ISL1, TGFBR3, HEYL, WNT11, HAND2, MIR17HG, RARA	1289	82	18780	3.55352	0.011667	6.11226e-05	5.44921e-05
GOTERM_BP_5	GO:0071345~cellular response to cytokine stimulus	124	8.0207	2.17484e-06	RIPOR2, MT1X, IFIT1, FGF2, ICAM1, IFIT2, MT2A, RPS6KA5, DPYSL3, SIRPA, LGALS9, JUNB, IL6R, CMKLR1, DAPK1, ACSL1, IL1R1, HGF, WNT5A, GPR75, LIFR, MID1, SFRP1, LOX, PSME4, PADI2, CSF1R, SHMT1, TCF7, SLC1A1, STK39, TWIST1, CSF2RB, FOXO1, ZFP36L2, SOCS2, SYNGR1, ADAMTS13, SOCS1, IRAK2, MSC, TNFSF18, STAT5A, TGFB1, VCAM1, SMAD3, TSLP, HSPA5, FZD4, TNFSF12, GFPT2, FN1, LIF, MSN, SMAD7, COL1A1, IL6, TNF…	1289	1187	18780	1.522	0.0121353	6.3262e-05	5.63994e-05
GOTERM_BP_5	GO:0045935~positive regulation of nucleobase-containing compound metabolic process	195	12.6132	2.24421e-06	SERPINE1, SCX, SLC4A4, RPS6KA5, RPS6KA1, CREB3L2, HOXA2, SOX8, JUNB, SOX4, HOXA5, CDON, ACVR1, ACTN1, SLC11A1, ZNF281, MRTFA, ISL1, JMJD6, RUNX1, SFRP1, PADI2, ATF3, ZNF395, GATA6, TWIST1, MED12L, PLAC8, SEC14L2, HIVEP3, NKX2-3, FZD1, WWTR1, EGR2, FZD4, EAF2, LIF, PBX3, NFATC2, MICAL2, IGF1, TRERF1, ELL3, GDF7, MLLT11, COL1A1, TNFSF4, ID2, CREBRF, ID4, SNAI1, NOX4, ACVRL1, CSRNP1, CITED2, PTPRN, …	1289	2066	18780	1.37514	0.01252	6.48885e-05	5.78495e-05
GOTERM_BP_5	GO:1902105~regulation of leukocyte differentiation	45	2.91074	2.25388e-06	TNFAIP6, CBFB, GPR68, TCF7, LEF1, FGL2, TMEM131L, PRDM1, SH3RF1, ZFP36L2, VSIR, FSTL3, SOCS1, UBASH3B, LGALS9, SOX4, KLF10, TNFSF18, TGFB1, CDKN2A, IL34, ZBTB16, TMEM176A, LIF, NFATC2, MITF, INHBA, RUNX1, NME1, SMAD7, ZAP70, SFRP1, KITLG, CEACAM1, FES, ID2, CAMK4, TNFSF4, MIR17HG, RARA, ROR2, TOX, TRIB1, IL7R, TLR3	1289	305	18780	2.14959	0.0125736	6.48885e-05	5.78495e-05
GOTERM_BP_5	GO:0048706~embryonic skeletal system development	26	1.68176	2.26951e-06	FOXC2, DLX2, XYLT1, SIX1, SCX, TWIST1, WNT11, CHST11, MTHFD1L, RDH10, HOXA3, HOXA2, HOXA6, HOXA5, SMAD3, PRRX1, TGFB3, OSR1, NOG, WNT5A, FUZ, TGFBR1, COL1A1, DLG1, HAND2, MDFI	1289	130	18780	2.91389	0.0126602	6.50054e-05	5.79537e-05
GOTERM_BP_5	GO:0072009~nephron epithelium development	24	1.55239	2.43094e-06	WWTR1, FOXC2, TGFB1, WNT2B, OSR1, NOG, TACSTD2, LIF, SIX1, TCF21, FMN1, FGF1, KLF15, FGF2, MTSS1, ADAMTS16, GREM1, HEYL, DLG1, WNT11, GDNF, PODXL, SOX8, CD24	1289	114	18780	3.06725	0.0135546	6.90455e-05	6.15555e-05
GOTERM_BP_5	GO:0022409~positive regulation of cell-cell adhesion	45	2.91074	2.43516e-06	EPHB6, FOXA1, CD274, CBFB, CITED2, LEF1, CD1D, F11R, SLC7A1, VSIR, FSTL3, ICAM1, DPP4, EFNB2, SOCS1, PODXL, PDPN, GCNT2, EMILIN2, CCL2, SIRPA, HAS2, LGALS9, SOX4, CD55, ELANE, ICOSLG, TGFB1, VCAM1, DMTN, ZBTB16, WNT5A, PLAUR, IGF1, PDCD1LG2, RUNX1, SMAD7, ADAM19, ZAP70, IL6, TNFSF4, RARA, CD24, IL7R, CHST2	1289	306	18780	2.14256	0.013578	6.90455e-05	6.15555e-05
GOTERM_BP_5	GO:0046903~secretion	152	9.83182	2.4558e-06	CHRM3, SERPINE2, ATP8A1, EXOC3L4, FRMPD3, GPR68, RAB3D, CHRM5, SERPINE1, AQP1, NPPB, COMP, DPYSL2, SIRPA, CCN3, LGALS9, CCN2, PRSS3, SLC16A2, HADH, SOX4, PPFIA3, HGF, ACTN1, SLC11A1, SLC51B, SYTL5, ISL1, CACNB2, SFRP1, OLFM2, SCNN1B, SELENOP, NAAA, PADI2, ADTRP, SCG2, PTGES, NPR3, STK39, CACNA1A, ILDR2, PDGFA, LIN7A, LTBP2, CACNA1C, CACNA1G, DPP4, PLAC8, SOCS2, TRPM2, SLC9A3R1, SYNGR1, ALDH3B1, K…	1289	1530	18780	1.44742	0.0136923	6.92807e-05	6.17652e-05
GOTERM_BP_5	GO:0048017~inositol lipid-mediated signaling	32	2.06986	2.54026e-06	CSF1R, SERPINE2, FLT3, NPR3, HTR2B, PDGFA, TWIST1, PRR5L, FGF2, SLC9A3R1, PDGFD, PDGFC, TNFAIP8L3, NKX3-1, KCNH1, TGFB2, EDN1, HGF, FN1, IGF1, GAB2, NGF, KLF4, PLCB4, PITPNM2, CAT, KIT, F2RL1, ROR1, ROR2, PIK3AP1, PLCD4	1289	183	18780	2.54766	0.0141598	7.1305e-05	6.35699e-05
GOTERM_BP_5	GO:0060412~ventricular septum morphogenesis	14	0.905563	2.73064e-06	FZD1, ACVR1, TGFB2, CITED2, WNT5A, NOG, TGFBR1, FGFRL1, SMAD7, TGFBR3, HEYL, WNT11, MIR17HG, SOX4	1289	42	18780	4.85648	0.0152129	7.62677e-05	6.79943e-05
GOTERM_BP_5	GO:0035051~cardiocyte differentiation	30	1.94049	2.81529e-06	SEMA3C, CITED2, SRF, GATA6, TWIST1, SLC8A1, EFNB2, RGS4, SGCD, ABI3BP, MYH11, PDLIM5, ACVR1, KDM6B, TGFB2, EDN1, TGFB1, VCAM1, IGF1, ISL1, DKK1, TBX18, TGFBR3, GREM1, ACTC1, HAND2, RARA, NOX4, SPRY1, SIK1	1289	166	18780	2.63303	0.0156808	7.82428e-05	6.97551e-05
GOTERM_BP_5	GO:0043066~negative regulation of apoptotic process	105	6.79172	2.84873e-06	ANKLE2, SERPINE1, SCX, ICAM1, AQP1, COMP, HMGN5, RPS6KA1, PDK4, SOX8, IER3, ACVR1, TLE1, DAPK1, HGF, OSR1, NANOS3, WNT5A, MITF, ISL1, DKK1, SFRP1, SCG2, CSF1R, SLC1A1, GATA6, TWIST1, FOXO1, PLAC8, SOCS2, NUAK2, CHST11, GRIA4, TXNDC5, TNFSF18, PLK3, SMAD3, TSLP, HSPA5, BDNF, TGFB3, HMGA2, IGF1, SMAD6, ELL3, IL6, GDNF, WNK3, SNAI1, SNAI2, HYOU1, IL7R, DRAXIN, SYCP2, CITED2, LRRK2, HTR2B, SLC40A1, S…	1289	968	18780	1.58036	0.0158656	7.82653e-05	6.97752e-05
GOTERM_BP_5	GO:0006941~striated muscle contraction	32	2.06986	2.85792e-06	CHRNA1, RYR2, SYNM, CAMK2D, NEDD4L, CACNA1C, ADRA1B, SLC8A1, CACNA1G, PLN, SGCD, PPP1R13L, KCNN2, TMEM38A, CCN2, SCN5A, KCNJ2, SCN1B, MAP2K6, DSP, DTNA, HOMER1, KCND3, TPM1, ANK2, SMAD7, CACNB2, DLG1, ACTC1, NOS1AP, FGF13, SCN4B	1289	184	18780	2.53381	0.0159164	7.82653e-05	6.97752e-05
GOTERM_BP_5	GO:0060173~limb development	32	2.06986	2.85792e-06	PKDCC, SEMA3C, C2CD3, CRABP2, LEF1, SCX, TWIST1, FMN1, CACNA1C, HOXA13, COMP, ZNRF3, CHST11, RDH10, RSPO2, MSX1, SOX4, DYNC2H1, TGFB2, PRRX1, OSR1, ZBTB16, NOG, WNT5A, KREMEN2, DKK1, GREM1, FRAS1, HAND2, RARA, ITGA6, ROR2	1289	184	18780	2.53381	0.0159164	7.82653e-05	6.97752e-05
GOTERM_BP_5	GO:0070371~ERK1 and ERK2 cascade	47	3.0401	3.15884e-06	CSF1R, SEMA7A, PSCA, HTR2B, PDGFA, FGF1, FGF2, ZFP36L2, ICAM1, SPRED3, SLC9A3R1, GLIPR2, CAMK2N1, PDGFD, PDGFC, P2RY1, GCNT2, CCL2, SIRPA, TIMP3, TNFAIP8L3, CCN2, ALKAL1, LGALS9, GBP1, DUSP5, EDN1, TGFB1, SEMA6A, LIF, GPBAR1, ABCA7, IGF1, DUSP26, KLF4, ACTA2, DLG1, GPR183, HAND2, FGF18, CNKSR3, NOX4, F2RL1, SPRY1, FGFR4, FGFR3, ATF3	1289	329	18780	2.08135	0.0175774	8.6086e-05	7.67475e-05
GOTERM_BP_5	GO:0048858~cell projection morphogenesis	80	5.17464	3.19727e-06	EPHB6, DRAXIN, CNTNAP1, LRRK2, DOCK10, RPS6KA5, SIPA1L1, CHL1, TUBB3, DPYSL2, ENPP2, HOXA2, KIF1A, PLXNC1, MNX1, SCN1B, ZNF365, TRPC5, EDN1, EPHA7, SEMA6A, NOG, WNT5A, ITGA1, ISLR2, UNC5C, ETV1, PAX6, GAB2, NGF, ISL1, ENAH, DNM3, ACTBL2, PALLD, MAP1B, ANOS1, TNIK, SGK1, CSF1R, NOTCH3, SEMA7A, SHC3, SEMA3C, LAMA2, CRABP2, PLPPR4, SRF, LAMA3, NRXN3, NEDD4L, NEXN, FSTL4, EFNB2, FLRT3, CHN1, SPP1, SL…	1289	683	18780	1.70652	0.0177894	8.67124e-05	7.7306e-05
GOTERM_BP_5	GO:0030512~negative regulation of transforming growth factor beta receptor signaling pathway	21	1.35834	3.27688e-06	TGFB1, SMAD3, HSPA5, TGFB3, LDLRAD4, SMAD6, LTBP1, TGFBR1, SMAD7, TGFBR3, SPRED3, CHST11, BAMBI, PEG10, VEPH1, MIR17HG, ADAMTSL2, PMEPA1, SPRY1, PPARG, SKIL	1289	92	18780	3.32563	0.0182283	8.84443e-05	7.885e-05
GOTERM_BP_5	GO:1905114~cell surface receptor signaling pathway involved in cell-cell signaling	76	4.91591	3.29452e-06	DRAXIN, WNT2B, LRRK2, JADE1, TNFAIP3, TMEM131L, GRIK2, CELSR1, GLI1, CPZ, FGF2, RGS4, CDH2, RSPO2, FAM53B, RAC3, SOX4, DACT1, EDN1, TLE1, WNT5B, NOG, WNT5A, INSYN1, MITF, SHISA3, KREMEN2, SHISA2, AXIN2, DKK1, ISL1, DKK2, GREM1, ASPM, SFRP1, ZEB2, DAAM1, PSME4, ROR1, TNIK, ROR2, TRABD2B, MDFI, CHRNA1, PRKAA2, TCF7, LEF1, APCDD1, FOXO1, NKD1, SLC9A3R1, ZNRF3, WNT11, ZNF703, WNT2, CTHRC1, SNCA, FZD1…	1289	639	18780	1.73283	0.0183255	8.8495e-05	7.88952e-05
GOTERM_BP_5	GO:0006820~anion transport	80	5.17464	3.35421e-06	CLIC3, ATP8A1, SLC7A14, SLC2A3, SLC4A4, AQP1, RGS4, DPYSL2, SLCO2B1, BDKRB2, ENPP1, SLC16A7, TNFAIP8L3, SLC16A2, MFSD2A, SLC16A5, SLC2A14, EDN1, ACSL1, SLC11A1, OSR1, PLA2G4A, ACSL5, SLC51B, SLC39A14, MFSD12, ANO1, SLC7A5, CEACAM1, PITPNM2, SLC9A9, SLCO2A1, PPARG, PLIN2, SLC27A3, PTGES, PCYOX1, SLC24A4, PRKAA2, SLC47A1, ABCB1, SLC43A2, TTYH2, CRABP2, SLC20A1, SLC1A1, STK39, ATP10A, SLC1A4, SLC7A1…	1289	684	18780	1.70403	0.0186544	8.96693e-05	7.99421e-05
GOTERM_BP_5	GO:0030178~negative regulation of Wnt signaling pathway	37	2.39327	3.42986e-06	DRAXIN, JADE1, TMEM131L, APCDD1, GLI1, FOXO1, NKD1, SLC9A3R1, ZNRF3, WNT11, CDH2, CTHRC1, DACT1, FZD1, WWTR1, TLE1, FZD4, NOG, WNT5A, APCDD1L, FUZ, SHISA3, SHISA2, KREMEN2, AXIN2, ISL1, DKK1, TBX18, DKK2, GREM1, SFRP1, PSME4, SNAI2, NOTUM, ROR2, TRABD2B, MDFI	1289	232	18780	2.32357	0.0190711	9.12572e-05	8.13577e-05
GOTERM_BP_5	GO:0045137~development of primary sexual characteristics	39	2.52264	3.73975e-06	WNT2B, TNFAIP6, CITED2, PTPRN, GATA6, TCF21, PDGFA, SCX, FSTL3, ICAM1, LFNG, SGPL1, ADAMTS1, RDH10, SOX8, NKX3-1, TGFB2, TFAP2C, HSPA5, FZD4, OSR1, MMP2, FST, TEX11, WNT5A, AKR1C3, LHFPL2, INHBA, TGFBR1, ASPM, SFRP1, KITLG, DMRTA1, KIT, RARA, PTX3, MAMLD1, TLR3, UMODL1	1289	252	18780	2.25479	0.0207761	9.90328e-05	8.82898e-05
GOTERM_BP_5	GO:0002687~positive regulation of leukocyte migration	28	1.81113	3.89989e-06	RIPOR2, CSF1R, CXCL8, SERPINE1, STK39, CXCL14, THBS1, THBS4, ICAM1, PDGFD, LGALS9, IL6R, ELANE, CMKLR1, TNFSF18, EDN1, TGFB1, IL1R1, IL34, ITGA2, DAPK2, WNT5A, PGF, XG, KITLG, IL6, F2RL1, CHST2	1289	151	18780	2.70162	0.0216561	0.000102541	9.14172e-05
GOTERM_BP_5	GO:0072080~nephron tubule development	21	1.35834	3.90875e-06	WWTR1, TGFB1, WNT2B, OSR1, NOG, TACSTD2, LIF, SIX1, TCF21, FMN1, FGF1, FGF2, MTSS1, ADAMTS16, GREM1, HEYL, DLG1, WNT11, GDNF, SOX8, CD24	1289	93	18780	3.28987	0.0217047	0.000102541	9.14172e-05
GOTERM_BP_5	GO:0051050~positive regulation of transport	107	6.92109	3.96833e-06	ATP8A1, GPR68, RAB3D, SERPINE1, MLC1, AQP1, NPPB, CDH2, DPYSL2, SIRPA, RGS9, SOX4, SCN1B, ACSL1, SLC11A1, WNT5A, ACSL5, ANK2, SLC51B, ISL1, CACNB2, PTGES, CEMIP, ABCB1, STK39, NEDD4L, CACNA1G, TRPM2, SLC9A3R1, CLTCL1, KCNMB4, PMAIP1, KCNN2, KCNN4, EXPH5, MAP2K6, PLK3, TGFB2, TGFB1, SMAD3, ABCA5, HOMER1, TGFB3, RASL10B, MSN, ABCA7, RAB27B, INHBA, IGF1, BMP6, DLG1, FGF14, GDNF, WNK3, CREBRF, PCSK1,…	1289	999	18780	1.56049	0.0220319	0.00010362	9.23791e-05
GOTERM_BP_5	GO:0043068~positive regulation of programmed cell death	82	5.30401	4.27651e-06	FOXA1, LRRK2, GRIK2, HOXA13, ICAM1, IFIT2, ADAMTSL4, ANKRD1, TIMP3, EMILIN2, CCN2, LGALS9, PHLDA2, HOXA5, SOX4, NKX3-1, EPHA7, TNFRSF12A, DAPK1, IGFBP3, DAPK2, MMP2, WNT5A, ITGA1, PLAUR, UNC5C, NGF, TNFRSF1B, F3, TGFBR1, SFRP1, GAL, ITGA6, SIK1, PPARG, TLR3, ATF3, CD274, CAMK2D, SLC1A1, GATA6, LPAR1, THBS1, UACA, FOXO1, SLC9A3R1, LDHA, WNT11, CCL2, PMAIP1, BMF, E2F3, MSX1, NLRP1, SKIL, SNCA, MAP2…	1289	711	18780	1.6803	0.0237225	0.00011115	9.90924e-05
GOTERM_BP_5	GO:0043069~negative regulation of programmed cell death	106	6.8564	4.36655e-06	ANKLE2, SERPINE1, SCX, ICAM1, AQP1, COMP, HMGN5, RPS6KA1, PDK4, SOX8, IER3, ACVR1, TLE1, DAPK1, HGF, OSR1, NANOS3, WNT5A, MITF, ISL1, DKK1, SFRP1, SCG2, CSF1R, SLC1A1, GATA6, TWIST1, FOXO1, PLAC8, SOCS2, NUAK2, CHST11, GRIA4, TXNDC5, TNFSF18, PLK3, SMAD3, TSLP, HSPA5, BDNF, TGFB3, HMGA2, IGF1, SMAD6, ELL3, IL6, GDNF, WNK3, SNAI1, SNAI2, HYOU1, IL7R, DRAXIN, SYCP2, CITED2, LRRK2, HTR2B, SLC40A1, S…	1289	989	18780	1.56154	0.0242158	0.000112967	0.000100712
GOTERM_BP_5	GO:1903825~organic acid transmembrane transport	24	1.55239	4.49766e-06	SLC47A1, ABCB1, PRKAA2, SLC43A2, ACSL1, OSR1, SLC1A1, SLC7A14, STK39, ACSL5, SLC1A4, SLC7A1, MFSD12, THBS1, SLC7A2, SLC7A3, SLC7A5, PDPN, SLC16A7, SLC38A6, SLC16A2, SLC38A5, SLC38A4, STRA6	1289	118	18780	2.96327	0.0249338	0.000115825	0.00010326
GOTERM_BP_5	GO:0048015~phosphatidylinositol-mediated signaling	31	2.00517	4.58463e-06	CSF1R, SERPINE2, FLT3, NPR3, HTR2B, PDGFA, TWIST1, PRR5L, FGF2, SLC9A3R1, PDGFD, PDGFC, NKX3-1, KCNH1, TGFB2, EDN1, HGF, FN1, IGF1, GAB2, NGF, KLF4, PLCB4, PITPNM2, CAT, KIT, F2RL1, ROR1, ROR2, PIK3AP1, PLCD4	1289	179	18780	2.5232	0.0254098	0.00011701	0.000104317
GOTERM_BP_5	GO:0090183~regulation of kidney development	16	1.03493	4.58536e-06	WWTR1, TGFB1, WNT2B, OSR1, NOG, TACSTD2, LIF, PDGFA, SIX1, GREM1, LIN28A, GDNF, PDGFD, SOX8, CD24, IL6R	1289	57	18780	4.08967	0.0254137	0.00011701	0.000104317
GOTERM_BP_5	GO:0048812~neuron projection morphogenesis	78	5.04528	4.7331e-06	EPHB6, DRAXIN, CNTNAP1, LRRK2, DOCK10, RPS6KA5, SIPA1L1, CHL1, TUBB3, DPYSL2, HOXA2, KIF1A, PLXNC1, MNX1, SCN1B, ZNF365, TRPC5, EDN1, EPHA7, SEMA6A, NOG, WNT5A, ITGA1, ISLR2, UNC5C, ETV1, PAX6, GAB2, NGF, ISL1, ENAH, DNM3, ACTBL2, PALLD, MAP1B, ANOS1, TNIK, SGK1, CSF1R, NOTCH3, SEMA7A, SHC3, SEMA3C, LAMA2, CRABP2, PLPPR4, SRF, LAMA3, NRXN3, NEDD4L, NEXN, FSTL4, EFNB2, FLRT3, CHN1, SPP1, SLITRK6, …	1289	668	18780	1.70122	0.0262218	0.000120234	0.000107191
GOTERM_BP_5	GO:0060325~face morphogenesis	12	0.776197	5.095e-06	COL1A1, CSRNP1, SGPL1, TGFB1, TGFB3, MMP2, LEF1, NOG, SCX, MSX1, DKK1, STRA6	1289	32	18780	5.46354	0.0281982	0.000127899	0.000114025
GOTERM_BP_5	GO:0034765~regulation of ion transmembrane transport	65	4.2044	5.09774e-06	KCNG1, CHRM3, RYR2, CLIC3, SLC8A1, RGS4, JPH2, UBASH3B, SCN9A, SCN5A, TMEM38A, RGS9, SCN1B, KCNH1, EDN1, ACSL1, KCND3, DAPK1, TRPC1, OSR1, ACSL5, ANK2, CACNB2, TMEM37, GAL, CNKSR3, NOS1AP, KCNQ3, SCN4B, CAMK2D, CEMIP, ABCB1, AHNAK, STK39, OPRL1, CACNA1A, NEDD4L, CACNA1C, THBS1, NALCN, CACNA1G, SLC9A3R1, PLN, CCL2, KCNMB4, KCNN2, KCNN4, KCNJ2, GRIA4, SNCA, PRRT1, KCNF1, TGFB1, HOMER1, KCNB1, NETO2…	1289	525	18780	1.80383	0.0282131	0.000127899	0.000114025
GOTERM_BP_5	GO:0043065~positive regulation of apoptotic process	81	5.23933	5.1032e-06	FOXA1, GRIK2, HOXA13, ICAM1, IFIT2, ADAMTSL4, ANKRD1, TIMP3, EMILIN2, CCN2, LGALS9, PHLDA2, HOXA5, SOX4, NKX3-1, EPHA7, TNFRSF12A, DAPK1, IGFBP3, DAPK2, MMP2, WNT5A, ITGA1, PLAUR, UNC5C, NGF, TNFRSF1B, F3, TGFBR1, SFRP1, GAL, ITGA6, SIK1, PPARG, TLR3, ATF3, CD274, CAMK2D, SLC1A1, GATA6, LPAR1, THBS1, UACA, FOXO1, SLC9A3R1, LDHA, WNT11, CCL2, PMAIP1, BMF, E2F3, MSX1, NLRP1, SKIL, SNCA, MAP2K6, TGF…	1289	703	18780	1.6787	0.028243	0.000127899	0.000114025
GOTERM_BP_5	GO:0060548~negative regulation of cell death	115	7.43855	5.27504e-06	ANKLE2, SERPINE1, SCX, FGF2, ICAM1, AQP1, COMP, HMGN5, RPS6KA1, PDK4, SOX8, CCN3, CCN2, SOX4, IER3, ACVR1, TLE1, DAPK1, HGF, OSR1, NANOS3, WNT5A, MITF, ISL1, DKK1, SFRP1, SCG2, CSF1R, SLC1A1, GATA6, TWIST1, FOXO1, NPAS2, PLAC8, SOCS2, NUAK2, CHST11, GRIA4, TXNDC5, TNFSF18, FZD1, PLK3, SMAD3, TSLP, HSPA5, BDNF, TGFB3, HMGA2, PYCR1, IGF1, SMAD6, ELL3, IL6, GDNF, WNK3, SNAI1, SNAI2, HYOU1, IL7R, DRA…	1289	1100	18780	1.52317	0.02918	0.000131618	0.00011734
GOTERM_BP_5	GO:0008406~gonad development	38	2.45796	5.30771e-06	WNT2B, TNFAIP6, CITED2, PTPRN, GATA6, TCF21, PDGFA, SCX, FSTL3, ICAM1, LFNG, SGPL1, ADAMTS1, RDH10, SOX8, NKX3-1, TGFB2, TFAP2C, HSPA5, FZD4, OSR1, MMP2, FST, TEX11, WNT5A, AKR1C3, INHBA, TGFBR1, ASPM, SFRP1, KITLG, DMRTA1, KIT, RARA, PTX3, MAMLD1, TLR3, UMODL1	1289	246	18780	2.25056	0.029358	0.000131847	0.000117545
GOTERM_BP_5	GO:0043269~regulation of ion transport	86	5.56274	5.36929e-06	KCNG1, CHRM3, RYR2, CLIC3, SERPINE2, ATP8A1, ITGB3, SLC8A1, ICAM1, RGS4, JPH2, UBASH3B, DPYSL2, SCN9A, SCN5A, TMEM38A, RGS9, SCN1B, KCNH1, EDN1, ACSL1, KCND3, DAPK1, TRPC1, OSR1, PLA2G4A, ACSL5, ANK2, CACNB2, TMEM37, GAL, PLPP4, CNKSR3, NOS1AP, KCNQ3, SIK1, SCN4B, PTGES, CAMK2D, PXK, CEMIP, ABCB1, SLC43A2, AHNAK, STK39, OPRL1, CACNA1A, NEDD4L, TWIST1, CACNA1C, THBS1, NALCN, CACNA1G, SLC9A3R1, NKA…	1289	761	18780	1.64648	0.0296935	0.000132789	0.000118385
GOTERM_BP_5	GO:1903845~negative regulation of cellular response to transforming growth factor beta stimulus	21	1.35834	5.51375e-06	TGFB1, SMAD3, HSPA5, TGFB3, LDLRAD4, SMAD6, LTBP1, TGFBR1, SMAD7, TGFBR3, SPRED3, CHST11, BAMBI, PEG10, VEPH1, MIR17HG, ADAMTSL2, PMEPA1, SPRY1, PPARG, SKIL	1289	95	18780	3.22061	0.0304801	0.000135672	0.000120955
GOTERM_BP_5	GO:1903035~negative regulation of response to wounding	22	1.42303	5.5342e-06	SLC12A2, EDN1, SMAD3, SERPINE2, SERPINE1, PLAUR, PDGFA, PLAT, FGF2, F3, THBS1, CEACAM1, UBASH3B, RTN4RL1, ABI3BP, ADAMTS18, SPP1, EPPK1, PPARG, ADTRP, MYOZ1, PRKG1	1289	103	18780	3.11192	0.0305914	0.000135672	0.000120955
GOTERM_BP_5	GO:0048645~animal organ formation	17	1.09961	5.72525e-06	WNT2B, WNT5A, NOG, GATA6, SIX1, AXIN2, FGF1, FGF2, ISL1, DKK1, WNT11, GDNF, RDH10, HAND2, HOXA3, SPRY1, WNT2	1289	65	18780	3.81047	0.0316306	0.000139746	0.000124586
GOTERM_BP_5	GO:0051173~positive regulation of nitrogen compound metabolic process	207	13.3894	5.76163e-06	SERPINE1, SCX, SLC4A4, ICAM1, RPS6KA5, RPS6KA1, CREB3L2, HOXA2, SOX8, JUNB, SOX4, HOXA5, CDON, ACVR1, ACTN1, SLC11A1, ZNF281, MRTFA, ISL1, JMJD6, RUNX1, SFRP1, PADI2, ATF3, ZNF395, GATA6, TWIST1, MED12L, PLAC8, SEC14L2, HIVEP3, NKX2-3, FZD1, PLK3, WWTR1, EGR2, FZD4, EAF2, LIF, PBX3, NFATC2, MICAL2, IGF1, TRERF1, LARP6, ELL3, GDF7, MLLT11, COL1A1, TNFSF4, ID2, CREBRF, ID4, SNAI1, NOX4, ACVRL1, CSR…	1289	2251	18780	1.33979	0.0318284	0.000140025	0.000124835
GOTERM_BP_5	GO:0097191~extrinsic apoptotic signaling pathway	36	2.32859	5.96515e-06	SERPINE1, TNFAIP3, THBS1, SH3RF1, ICAM1, TIMP3, PMAIP1, SKIL, IL6R, ACVR1, IL33, TGFB2, TGFB1, SMAD3, TNFRSF12A, DAPK1, EYA2, HGF, TNFSF12, IGF1, INHBA, NGF, TNFRSF1B, TGFBR1, MLLT11, P2RX7, SFRP1, KITLG, KRT18, GDNF, SNAI2, ITGA6, FGFR3, SCG2, ATF3, TLR3	1289	228	18780	2.30044	0.0329339	0.000144346	0.000128688
GOTERM_BP_5	GO:0010942~positive regulation of cell death	87	5.62743	6.09827e-06	FOXA1, LRRK2, GRIK2, HOXA13, ICAM1, IFIT2, ADAMTSL4, ANKRD1, TIMP3, EMILIN2, CCN2, LGALS9, PHLDA2, HOXA5, SOX4, NKX3-1, EPHA7, TNFRSF12A, DAPK1, IGFBP3, DAPK2, MMP2, WNT5A, ITGA1, PLAUR, UNC5C, AXIN2, NGF, TNFRSF1B, DKK1, F3, TGFBR1, SFRP1, GAL, ACOX2, ITGA6, SIK1, PPARG, TLR3, ATF3, CD274, CAMK2D, SLC1A1, GATA6, LPAR1, THBS1, UACA, FOXO1, EFNB2, SLC9A3R1, TRPM2, LDHA, WNT11, CCL2, PMAIP1, BMF, E…	1289	775	18780	1.63554	0.0336564	0.000146934	0.000130995
GOTERM_BP_5	GO:0007159~leukocyte cell-cell adhesion	57	3.68693	6.28879e-06	EPHB6, RIPOR2, TMEM131L, PRDM1, F11R, LRRC32, SH3RF1, VSIR, ICAM1, SIRPA, LGALS9, SOX4, ICOSLG, PDCD1LG2, TNFRSF1B, RUNX1, ZAP70, TWSG1, CEACAM1, RARA, ADTRP, TOX, CHST2, CD274, SELPLG, CBFB, TCF7, GCNT1, LEF1, FGL2, ILDR2, CD1D, SLC7A1, DPP4, EFNB2, SOCS1, CCL2, HAS2, PAG1, CD55, ELANE, TNFSF18, TGFB1, VCAM1, CDKN2A, ZBTB16, NFATC2, MSN, IGF1, KLF4, SMAD7, DLG1, IL6, CAMK4, TNFSF4, CD24, IL7R	1289	442	18780	1.87886	0.0346894	0.000150877	0.00013451
GOTERM_BP_5	GO:1905330~regulation of morphogenesis of an epithelium	32	2.06986	6.32902e-06	WNT2B, TACSTD2, SIX1, PDGFA, FGF1, CELSR1, FGF2, NKD1, ZNRF3, WNT11, SOX8, WNT2, CTHRC1, DACT1, FZD1, TGFB1, WNT5B, FZD4, HGF, NOG, WNT5A, LIF, PLEKHA4, DKK1, GREM1, SFRP1, DAAM1, GDNF, PSME4, SNAI2, ROR1, ROR2	1289	191	18780	2.44095	0.0349074	0.000151196	0.000134795
GOTERM_BP_5	GO:0014031~mesenchymal cell development	20	1.29366	6.37204e-06	ACVR1, FOXC2, SEMA7A, EDN1, SEMA6A, SEMA3C, CITED2, SEMA4B, HTR2B, FN1, TWIST1, ISL1, HEYL, KITLG, CDH2, GDNF, RDH10, HAND2, SNAI2, SOX8	1289	88	18780	3.31123	0.0351405	0.000151579	0.000135136
GOTERM_BP_5	GO:0030595~leukocyte chemotaxis	38	2.45796	6.41926e-06	RIPOR2, CSF1R, CXCL8, TNFAIP6, SERPINE1, STK39, CXCL1, CXCL14, THBS1, LYST, THBS4, CXCL16, DPP4, TRPM2, CCL2, CCN3, LGALS9, IL6R, CMKLR1, SLC12A2, TNFSF18, TGFB2, EDN1, IL34, DAPK2, MST1, ITGA1, WNT5A, MTUS1, PGF, GREM1, IL6, GPR183, KIT, F2RL1, PADI2, SCG2, ITGA9	1289	248	18780	2.23241	0.0353962	0.000152058	0.000135563
GOTERM_BP_5	GO:0035270~endocrine system development	26	1.68176	6.92383e-06	PCSK1, CITED2, SRF, GATA6, SIX1, GLI1, FGF2, FSTL3, WNT11, CDH2, HOXA3, MSX1, IL6R, HOXA5, SOX4, MNX1, STRA6, EDN1, SMAD3, NOG, WNT5A, PAX6, ISL1, TGFBR1, BMP6, IL6	1289	138	18780	2.74497	0.0381247	0.000163321	0.000145604
GOTERM_BP_5	GO:0003156~regulation of animal organ formation	13	0.84088	7.07909e-06	WNT2B, CITED2, WNT5A, SIX1, FGF1, FGF2, ISL1, DKK1, WNT11, GDNF, HAND2, SPRY1, WNT2	1289	39	18780	4.85648	0.0389628	0.000166285	0.000148246
GOTERM_BP_5	GO:0030500~regulation of bone mineralization	19	1.22898	7.24008e-06	ACVR1, TGFB1, PKDCC, SMAD3, TGFB3, OSR1, RFLNB, TWIST1, TENT5A, BMP6, SLC8A1, P2RX7, GREM1, COMP, PHOSPHO1, ANKH, MGP, ENPP1, NOTUM	1289	81	18780	3.41752	0.039831	0.000169277	0.000150914
GOTERM_BP_5	GO:0045444~fat cell differentiation	36	2.32859	7.26678e-06	RNASEL, PEX11A, SIX1, SLC2A4, FOXO1, ZFP36L2, PLAC8, SOCS1, NOCT, LRRC8C, ENPP1, SOX8, CMKLR1, RUNX1T1, IL11, WWTR1, EGR2, TGFB1, SMAD3, WNT5B, ZBTB16, WNT5A, DIO2, HMGA2, KLF4, SOD2, SMAD6, FNDC5, ARL4A, SFRP1, IL6, ID2, ID4, SNAI2, PPARG, TRIB3	1289	230	18780	2.28043	0.0399749	0.000169277	0.000150914
GOTERM_BP_5	GO:0050900~leukocyte migration	66	4.26908	8.2818e-06	RIPOR2, CXCL8, TNFAIP6, ITGB3, SERPINE1, CXCL1, F11R, CXCL14, LYST, ICAM1, CXCL16, SIRPA, CCN3, LGALS9, IL6R, CMKLR1, EDN1, IL1R1, DAPK2, ITGA2, MST1, WNT5A, ITGA1, MTUS1, PGF, GREM1, SLC7A5, ZAP70, CEACAM1, KIT, PADI2, ITGA6, ROR2, ADTRP, SCG2, CHST2, ITGA9, CSF1R, SELPLG, GCNT1, STK39, THBS1, THBS4, DPP4, TRPM2, PDGFD, CCL2, NKX2-3, ELANE, SLC12A2, TNFSF18, IL33, TGFB2, TGFB1, VCAM1, IL34, FN1,…	1289	544	18780	1.76762	0.0454299	0.000191339	0.000170583
GOTERM_BP_5	GO:1904018~positive regulation of vasculature development	37	2.39327	8.28204e-06	ACVRL1, FOXC2, CXCL8, SERPINE1, GATA6, HSPB1, TWIST1, FGF1, FGF2, THBS1, AQP1, EFNB2, SRPX2, PDGFD, EMILIN2, IL6R, CCBE1, HGF, TNFSF12, SPHK1, WNT5A, HMGA2, KLF4, SOD2, ISL1, F3, PGF, RUNX1, GREM1, PDCL3, CEACAM1, CTH, ADAM12, KIT, FGF18, RAPGEF3, TLR3	1289	241	18780	2.2368	0.0454312	0.000191339	0.000170583
GOTERM_BP_5	GO:0032990~cell part morphogenesis	80	5.17464	8.35468e-06	EPHB6, DRAXIN, CNTNAP1, LRRK2, DOCK10, RPS6KA5, SIPA1L1, CHL1, TUBB3, DPYSL2, ENPP2, HOXA2, KIF1A, PLXNC1, MNX1, SCN1B, ZNF365, TRPC5, EDN1, EPHA7, SEMA6A, NOG, WNT5A, ITGA1, ISLR2, UNC5C, ETV1, PAX6, GAB2, NGF, ISL1, ENAH, DNM3, ACTBL2, PALLD, MAP1B, ANOS1, TNIK, SGK1, CSF1R, NOTCH3, SEMA7A, SHC3, SEMA3C, LAMA2, CRABP2, PLPPR4, SRF, LAMA3, NRXN3, NEDD4L, NEXN, FSTL4, EFNB2, FLRT3, CHN1, SPP1, SL…	1289	701	18780	1.6627	0.0458204	0.000192226	0.000171374
GOTERM_BP_5	GO:0022408~negative regulation of cell-cell adhesion	33	2.13454	8.43925e-06	CD274, RIPOR2, SERPINE2, CBFB, LEF1, FGL2, ILDR2, TMEM131L, LRRC32, VSIR, SOCS1, UBASH3B, PODXL, ADAMTS18, ZNF703, MBP, LGALS9, B4GALNT2, PAG1, PRKG1, TNFSF18, TGFB1, CDKN2A, PDCD1LG2, KLF4, BMP6, RUNX1, SMAD7, DLG1, TWSG1, CEACAM1, TNFSF4, ADTRP	1289	203	18780	2.36843	0.0462733	0.000193379	0.000172402
GOTERM_BP_5	GO:0060828~regulation of canonical Wnt signaling pathway	45	2.91074	8.57496e-06	DRAXIN, LRRK2, JADE1, TMEM131L, GLI1, FGF2, FOXO1, NKD1, SLC9A3R1, ZNRF3, WNT11, CDH2, ZNF703, RSPO2, FAM53B, SOX4, CTHRC1, DACT1, FZD1, WWTR1, TGFB1, TLE1, SMAD3, FZD4, NOG, WNT5A, FUZ, SHISA3, PLEKHA4, KREMEN2, AXIN2, ISL1, DKK1, TBX18, DKK2, GREM1, COL1A1, ASPM, SFRP1, ZEB2, BAMBI, PSME4, SNAI2, NOTUM, ROR2	1289	321	18780	2.04244	0.0469997	0.00019569	0.000174462
GOTERM_BP_5	GO:0061045~negative regulation of wound healing	20	1.29366	9.00644e-06	SLC12A2, EDN1, SMAD3, SERPINE2, SERPINE1, PLAUR, PDGFA, PLAT, FGF2, F3, THBS1, CEACAM1, UBASH3B, ABI3BP, ADAMTS18, EPPK1, PPARG, ADTRP, MYOZ1, PRKG1	1289	90	18780	3.23765	0.0493054	0.000202478	0.000180513
GOTERM_BP_5	GO:0007015~actin filament organization	58	3.75162	9.03408e-06	GPR65, ELN, FMN1, F11R, ARHGAP6, ICAM1, BAIAP2L1, DPYSL3, PLS3, RAC3, HMCN1, CCN2, CGNL1, GAS2L3, LIMCH1, ACTN1, TPM1, TMOD2, SHROOM2, EMP2, TGFBR1, MTSS1, ENAH, ACTA1, SFRP1, CDC42EP4, TMSB15B, RAPGEF3, KANK4, KANK3, SRF, TACSTD2, LPAR1, NEDD9, LIMA1, WNT11, SH3BP1, CALD1, XIRP2, VILL, VASP, MARCKSL1, DMTN, SMAD3, TGFB3, LIMK1, RFLNB, MICAL2, SSH2, SSH3, MYO1D, DLG1, ACTC1, DLC1, SPIRE2, ZYX, NO…	1289	458	18780	1.84504	0.0494529	0.000202478	0.000180513
GOTERM_BP_5	GO:0032964~collagen biosynthetic process	15	0.970246	9.05272e-06	TGFB1, TGFB3, ITGA2, SCX, P3H4, CYGB, LARP6, RUNX1, RCN3, COL1A1, IL6, COL5A1, PPARG, CCN2, IL6R	1289	53	18780	4.12342	0.0495524	0.000202478	0.000180513
GOTERM_BP_5	GO:0060688~regulation of morphogenesis of a branching structure	15	0.970246	9.05272e-06	TGFB1, WNT2B, HGF, LRRK2, WNT5A, NOG, TACSTD2, PDGFA, SIX1, GREM1, SFRP1, GDNF, SNAI2, SOX8, WNT2	1289	53	18780	4.12342	0.0495524	0.000202478	0.000180513
GOTERM_BP_5	GO:0045668~negative regulation of osteoblast differentiation	15	0.970246	9.05272e-06	SMAD3, IGFBP5, TNFAIP6, NOG, TWIST1, AXIN2, SMAD6, GREM1, TWSG1, SFRP1, BAMBI, HAND2, NOCT, HOXA2, PPARG	1289	53	18780	4.12342	0.0495524	0.000202478	0.000180513
GOTERM_BP_5	GO:1903522~regulation of blood circulation	44	2.84605	9.40601e-06	CHRM3, RYR2, CAMK2D, CELF2, PTGER2, SLC1A1, HSPB7, CACNA1C, ADRA1B, SLC8A1, CACNA1G, ICAM1, RGS4, PLN, BDKRB2, KCNMB4, KCNN2, TMEM38A, CCN2, SCN5A, KCNJ2, SCN1B, DSP, TGFB2, EDN1, KCND3, MMP2, TRPC1, TPM1, ANK2, ISL1, TBX18, HOPX, APLN, SMAD7, CACNB2, DLG1, DES, GJD3, NOS1AP, F2RL1, FGF13, SCN4B, HBEGF	1289	312	18780	2.05466	0.0514356	0.000209545	0.000186814
GOTERM_BP_5	GO:0060047~heart contraction	40	2.58732	9.63982e-06	CHRM3, RYR2, CAMK2D, SLC1A1, GATA6, NEDD4L, CACNA1C, ADRA1B, SLC8A1, CACNA1G, RGS4, PLN, SGCD, PPP1R13L, KCNN2, TMEM38A, CCN2, SCN5A, KCNJ2, SCN1B, MAP2K6, DSP, TGFB2, EDN1, KCND3, TRPC1, TPM1, ANK2, ISL1, TBX18, APLN, SMAD7, CACNB2, DLG1, MYL7, ACTC1, GJD3, NOS1AP, FGF13, SCN4B	1289	272	18780	2.14256	0.0526799	0.000213905	0.000190701
GOTERM_BP_5	GO:1903037~regulation of leukocyte cell-cell adhesion	53	3.4282	9.84527e-06	EPHB6, RIPOR2, TMEM131L, PRDM1, LRRC32, SH3RF1, VSIR, ICAM1, SIRPA, LGALS9, SOX4, ICOSLG, PDCD1LG2, TNFRSF1B, RUNX1, ZAP70, TWSG1, CEACAM1, RARA, ADTRP, TOX, CHST2, CD274, CBFB, TCF7, LEF1, FGL2, ILDR2, CD1D, SLC7A1, DPP4, EFNB2, SOCS1, CCL2, HAS2, PAG1, CD55, ELANE, TNFSF18, TGFB1, VCAM1, CDKN2A, ZBTB16, NFATC2, IGF1, KLF4, SMAD7, DLG1, IL6, CAMK4, TNFSF4, CD24, IL7R	1289	406	18780	1.90192	0.0537719	0.000217604	0.000193998
GOTERM_BP_5	GO:0030217~T cell differentiation	39	2.52264	1.03429e-05	CBFB, SRF, TCF7, LEF1, FGL2, TMEM131L, CD1D, PRDM1, SH3RF1, ZFP36L2, VSIR, LFNG, SOCS1, STAT6, LGALS9, IL6R, NKX2-3, SOX4, TNFSF18, TGFB1, CDKN2A, ZBTB16, ENTPD7, FZD8, NFATC2, RUNX1, JMJD6, SMAD7, ZAP70, IL6, GPR183, CAMK4, TNFSF4, KIT, RARA, DOCK2, TOX, IL7R, IL18R1	1289	263	18780	2.16049	0.0564116	0.000227705	0.000203004
GOTERM_BP_5	GO:0014032~neural crest cell development	19	1.22898	1.03915e-05	ACVR1, FOXC2, SEMA7A, EDN1, SEMA6A, SEMA3C, CITED2, SEMA4B, HTR2B, FN1, TWIST1, ISL1, KITLG, CDH2, GDNF, RDH10, HAND2, SNAI2, SOX8	1289	83	18780	3.33517	0.056669	0.000227882	0.000203161
GOTERM_BP_5	GO:0019932~second-messenger-mediated signaling	45	2.91074	1.10135e-05	CHRM3, RYR2, SLC24A4, CAMK2D, MCTP1, GUCY1B1, CXCL8, DYRK2, PTGDR2, LRRK2, HTR2B, LPAR1, OPRL1, CACNA1C, THBS1, SLC8A1, NCALD, AQP1, NPPB, SLC9A3R1, TRPM2, JPH2, PDE11A, RASD1, PLN, SGCD, TMEM38A, MYOZ1, LMCD1, PRKG1, GUCY1A1, EDN1, VCAM1, DMTN, SPHK1, NFATC2, ANK2, IGF1, P2RX7, ZAP70, GAL, NOS1AP, EFHB, PDE7B, RAPGEF3	1289	324	18780	2.02353	0.0599576	0.000240584	0.000214485
GOTERM_BP_5	GO:0055008~cardiac muscle tissue morphogenesis	16	1.03493	1.13095e-05	DSP, RYR2, FOXC2, TGFB2, TGFB1, TPM1, WNT5A, NOG, ISL1, TGFBR1, SMAD7, TGFBR3, ACTC1, ANKRD1, XIRP2, WNT2	1289	61	18780	3.82149	0.0615181	0.000246091	0.000219395
GOTERM_BP_5	GO:0060348~bone development	35	2.26391	1.13791e-05	CITED2, GPR68, SRF, XYLT1, SCX, TWIST1, GHR, SCUBE2, COMP, LRP5L, PDGFC, HAS2, PLS3, MSX1, MAP2K6, TGFB1, TGFB3, ZBTB16, RFLNB, BGN, IGF1, FOXN3, AXIN2, BMP6, GREM1, COL1A1, TTC9, PHOSPHO1, KIT, FGF18, RARA, ALPL, NOTUM, FGFR3, PAPPA2	1289	225	18780	2.26636	0.0618847	0.000246649	0.000219893
GOTERM_BP_5	GO:0034762~regulation of transmembrane transport	66	4.26908	1.18208e-05	KCNG1, CHRM3, RYR2, CLIC3, SLC8A1, RGS4, JPH2, UBASH3B, SCN9A, SCN5A, TMEM38A, RGS9, SCN1B, KCNH1, EDN1, ACSL1, KCND3, DAPK1, TRPC1, OSR1, ACSL5, ANK2, CACNB2, TMEM37, GAL, CNKSR3, NOS1AP, KCNQ3, SCN4B, CAMK2D, CEMIP, ABCB1, AHNAK, STK39, OPRL1, CACNA1A, NEDD4L, TWIST1, CACNA1C, THBS1, NALCN, CACNA1G, SLC9A3R1, PLN, CCL2, KCNMB4, KCNN2, KCNN4, KCNJ2, GRIA4, SNCA, PRRT1, KCNF1, TGFB1, HOMER1, KCNB…	1289	550	18780	1.74833	0.0642082	0.000255238	0.00022755
GOTERM_BP_5	GO:0051047~positive regulation of secretion	46	2.97542	1.24468e-05	PCSK1, ACHE, GPR68, RAB3D, OPRL1, CACNA1G, AQP1, NPPB, TRPM2, CAMK2N1, DPYSL2, P2RY1, MYO18A, SPP1, ANKRD1, LRRC8A, KCNN4, SOX4, NKX3-1, SNCA, MAP2K6, EXPH5, SLC12A2, TGFB2, EDN1, TGFB1, TGFB3, RASL10B, KCNB1, PLA2G4A, RAB27B, IGF1, INHBA, GAB2, ISL1, BMP6, APLN, P2RX7, KISS1, ANO1, CACNB2, GAL, GDNF, F2RL1, PPARG, PTGES	1289	336	18780	1.99462	0.0674911	0.000267725	0.000238682
GOTERM_BP_5	GO:0090184~positive regulation of kidney development	13	0.84088	1.25778e-05	TGFB1, WNT2B, NOG, LIF, PDGFA, SIX1, GREM1, LIN28A, GDNF, PDGFD, SOX8, CD24, IL6R	1289	41	18780	4.61958	0.0681769	0.000269511	0.000240275
GOTERM_BP_5	GO:0030308~negative regulation of cell growth	32	2.06986	1.33438e-05	ACVRL1, DRAXIN, SEMA7A, SEMA3C, SERPINE2, JADE1, FSTL4, NPPB, RGS4, WNT11, SPP1, ENPP1, CCN3, MSX1, MINAR1, TGFB2, EPHA7, TGFB1, CDKN2C, SEMA6A, SMAD3, CDKN2A, SEMA4B, WNT5A, EAF2, OSGIN2, INHBA, GREM1, SFRP1, PPARG, FGF13, CDK5R1	1289	198	18780	2.35466	0.0721753	0.000283687	0.000252913
GOTERM_BP_5	GO:0008016~regulation of heart contraction	38	2.45796	1.33615e-05	CHRM3, RYR2, CAMK2D, CELF2, SLC1A1, HSPB7, CACNA1C, ADRA1B, SLC8A1, CACNA1G, RGS4, PLN, KCNN2, TMEM38A, CCN2, SCN5A, KCNJ2, SCN1B, DSP, TGFB2, EDN1, KCND3, TRPC1, TPM1, ANK2, ISL1, TBX18, HOPX, APLN, SMAD7, CACNB2, DLG1, DES, GJD3, NOS1AP, FGF13, SCN4B, HBEGF	1289	256	18780	2.16265	0.0722677	0.000283687	0.000252913
GOTERM_BP_5	GO:0030855~epithelial cell differentiation	90	5.82147	1.3391e-05	ACVRL1, FOXA1, RIPOR2, PTPRQ, SERPINE1, TCF21, SIX1, SCX, PRDM1, F11R, GLI1, HOXA13, FGF2, AQP3, ICAM1, SPRED3, CDH2, ADAMTSL4, KRTAP1-5, SOX8, HOXA5, SOX4, DSP, ACVR1, KDM6B, WNT5B, OSR1, ITGA2, WNT5A, KRT7, KRT34, PAX6, ETV4, KLF15, MTSS1, RUNX1, ACTA2, GREM1, MYCL, CEACAM1, FRMD6, COL4A1, PALLD, MAP1B, RARA, PPARG, RAPGEF3, FOXC2, TAGLN, KRT80, CBFB, GATA6, FOXO1, SLC9A3R1, WNT11, SH3BP1, PODX…	1289	826	18780	1.58747	0.0724212	0.000283687	0.000252913
GOTERM_BP_5	GO:0045778~positive regulation of ossification	22	1.42303	1.39292e-05	ACVR1, WWTR1, TGFB2, TGFB1, PKDCC, SMAD3, TGFB3, OSR1, HGF, ZBTB16, WNT5A, TENT5A, IGF1, FGF2, BMP6, SLC8A1, P2RX7, SCUBE2, IL6, IL6R, PDLIM7, CTHRC1	1289	109	18780	2.94062	0.0752197	0.00029398	0.000262089
GOTERM_BP_5	GO:0061333~renal tubule morphogenesis	18	1.16429	1.41522e-05	TGFB1, WNT2B, OSR1, NOG, TACSTD2, SIX1, TCF21, FMN1, FGF1, FGF2, MTSS1, ADAMTS16, GREM1, DLG1, WNT11, GDNF, COL4A1, SOX8	1289	77	18780	3.40584	0.0763769	0.000297568	0.000265288
GOTERM_BP_5	GO:0046661~male sex differentiation	30	1.94049	1.43837e-05	WNT2B, SYCP2, CITED2, GATA6, TCF21, PDGFA, SCX, HOXA13, FSTL3, ICAM1, SGPL1, SOX8, NKX3-1, TGFB2, TFAP2C, TEX11, WNT5A, AKR1C3, LHFPL2, INHBA, TGFBR1, BMP6, ASPM, SFRP1, KITLG, KIT, RARA, ROR2, MAMLD1, TLR3	1289	180	18780	2.42824	0.0775765	0.000301307	0.000268622
GOTERM_BP_5	GO:0016202~regulation of striated muscle tissue development	27	1.74644	1.50657e-05	CITED2, LEF1, GATA6, SIX1, TWIST1, GLI1, FGF2, EFNB2, RGS4, JPH2, WNT2, CDON, ACVR1, EDN1, TGFB1, SMAD3, NOG, IGF1, DKK1, TGFBR1, RUNX1, TGFBR3, GREM1, LOX, MIR17HG, TLL2, RBM24	1289	153	18780	2.57108	0.0811014	0.000314419	0.000280312
GOTERM_BP_5	GO:0008361~regulation of cell size	31	2.00517	1.54492e-05	DRAXIN, SEMA7A, SEMA3C, CRABP2, SRF, FSTL4, AQP1, SLC9A3R1, DPYSL2, SPP1, LRRC8A, KCNN4, SLC12A2, EDN1, TRPC5, EPHA7, SEMA6A, BDNF, SEMA4B, LIMK1, WNT5A, FN1, ISLR2, MSN, NGF, P2RX7, MAP1B, WNK3, FGF13, IL7R, CDK5R1	1289	190	18780	2.37712	0.0830778	0.000321229	0.000286383
GOTERM_BP_5	GO:1902106~negative regulation of leukocyte differentiation	22	1.42303	1.61193e-05	TNFSF18, CBFB, TNFAIP6, CDKN2A, GPR68, TMEM176A, FGL2, TMEM131L, INHBA, FSTL3, SMAD7, RUNX1, NME1, SFRP1, CEACAM1, SOCS1, UBASH3B, ID2, TNFSF4, RARA, TRIB1, TLR3	1289	110	18780	2.91389	0.0865207	0.000333926	0.000297702
GOTERM_BP_5	GO:0090090~negative regulation of canonical Wnt signaling pathway	32	2.06986	1.63737e-05	DRAXIN, JADE1, TMEM131L, GLI1, FOXO1, NKD1, SLC9A3R1, ZNRF3, WNT11, CDH2, CTHRC1, DACT1, FZD1, WWTR1, TLE1, FZD4, NOG, WNT5A, FUZ, SHISA3, KREMEN2, AXIN2, ISL1, DKK1, TBX18, DKK2, GREM1, SFRP1, PSME4, SNAI2, NOTUM, ROR2	1289	200	18780	2.33111	0.0878243	0.000337948	0.000301288
GOTERM_BP_5	GO:0001759~organ induction	10	0.646831	1.66243e-05	WNT11, WNT2B, GDNF, WNT5A, SIX1, SPRY1, FGF1, WNT2, FGF2, DKK1	1289	24	18780	6.0706	0.0891066	0.000341863	0.000304778
GOTERM_BP_5	GO:0048660~regulation of smooth muscle cell proliferation	31	2.00517	1.71486e-05	NOTCH3, ELN, NPR3, TNFAIP3, FGF2, THBS1, CNN1, ADAMTS1, PDGFD, LDLRAP1, IL6R, ELANE, PRKG1, PTGIR, EDN1, TGFB1, IGFBP5, TGFB3, MMP2, ITGA2, IGFBP3, TPM1, IGF1, KLF4, SOD2, APLN, IL6, ID2, PPARG, TRIB1, HBEGF	1289	191	18780	2.36467	0.0917842	0.000351359	0.000313244
GOTERM_BP_5	GO:0034109~homotypic cell-cell adhesion	20	1.29366	1.73829e-05	DSP, DMTN, SERPINE2, ITGB3, PLAUR, FN1, HSPB1, F11R, XG, COMP, IL6, CEACAM1, CSRP1, UBASH3B, ADAMTS18, PDPN, ZNF703, EMILIN2, MYL9, PRKG1	1289	94	18780	3.09988	0.0929778	0.000354864	0.000316368
GOTERM_BP_5	GO:0010721~negative regulation of cell development	47	3.0401	1.75719e-05	DRAXIN, NOTCH3, DLX2, SEMA7A, SEMA3C, LRRK2, TACSTD2, LPAR1, FSTL4, PTHLH, EFNB2, RGS4, DPYSL3, SPP1, SPOCK1, HOXA2, SOX8, MBP, GBP1, ZNF365, MINAR1, CDKN2B, TRPC5, EPHA7, TGFB1, SEMA6A, DMTN, SEMA4B, NOG, WNT5A, RFLNB, PAX6, IGF1, ISL1, DKK1, DNM3, ASPM, IL6, LIN28A, RTN4RL1, PMP22, ID4, FAT3, CNTN4, MELTF, FGF13, CDK5R1	1289	351	18780	1.95089	0.0939398	0.000357423	0.00031865
GOTERM_BP_5	GO:0003229~ventricular cardiac muscle tissue development	15	0.970246	1.80058e-05	DSP, RYR2, FOXC2, TGFB2, TGFB1, TPM1, NOG, ISL1, TGFBR1, HOPX, SMAD7, TGFBR3, PPP1R13L, ID2, ADAMTS9	1289	56	18780	3.90253	0.0961445	0.000364927	0.00032534
GOTERM_BP_5	GO:0034110~regulation of homotypic cell-cell adhesion	12	0.776197	1.83883e-05	IL6, CEACAM1, DMTN, SERPINE2, UBASH3B, ADAMTS18, PDPN, ZNF703, PLAUR, EMILIN2, F11R, PRKG1	1289	36	18780	4.85648	0.0980831	0.000371338	0.000331055
GOTERM_BP_5	GO:0030038~contractile actin filament bundle assembly	21	1.35834	1.96454e-05	SMAD3, TGFB3, LIMCH1, SRF, ELN, GPR65, TPM1, LIMK1, TACSTD2, LPAR1, F11R, ARHGAP6, TGFBR1, SFRP1, WNT11, DLC1, ZYX, NOX4, CCN2, RAPGEF3, CGNL1	1289	103	18780	2.97047	0.104426	0.000393891	0.000351162
GOTERM_BP_5	GO:0070542~response to fatty acid	21	1.35834	1.96454e-05	PCSK1, EDN1, DGAT2, PRKAA2, ACSL1, PTGER2, AKR1C3, TNC, PLAT, FOXO1, NME1, TGFBR3, ALAD, SFRP1, SCD, TNFSF4, CAT, PDK4, MBP, PPARG, CCN2	1289	103	18780	2.97047	0.104426	0.000393891	0.000351162
GOTERM_BP_5	GO:2000826~regulation of heart morphogenesis	13	0.84088	2.14898e-05	ACVR1, FOXC2, TGFB2, SEMA3C, WNT5A, NOG, TWIST1, SIX1, ISL1, DKK1, TGFBR1, WNT11, HAND2	1289	43	18780	4.40471	0.113651	0.000427921	0.0003815
GOTERM_BP_5	GO:0009952~anterior/posterior pattern specification	34	2.19922	2.14951e-05	FOXC2, SEMA3C, SRF, LEF1, CELSR1, MEOX1, NKD1, LFNG, LRP5L, HOXA3, HOXA2, MSX1, HOXA6, HOXA5, NKX3-1, CDON, HES6, SMAD3, OSR1, ZBTB16, NOG, WNT5A, PBX3, FUZ, PAX6, TDRD6, AXIN2, DKK1, TGFBR1, TBX18, HEYL, SFRP1, BHLHE40, ROR2	1289	222	18780	2.23135	0.113678	0.000427921	0.0003815
GOTERM_BP_5	GO:0051271~negative regulation of cellular component movement	52	3.36352	2.16964e-05	ACVRL1, RIPOR2, MCTP1, TNFAIP6, CITED2, SERPINE1, LDLRAD4, FGF2, ARHGDIB, DPYSL3, EMILIN2, CCN3, TIMP1, ADAMTS9, PRKG1, SEMA6A, IGFBP5, LIMCH1, IGFBP3, ACTN1, TPM1, NOG, WNT5A, MITF, TGFBR3, GREM1, SFRP1, FRMD5, PADI2, PPARG, ADTRP, TRIB1, SEMA7A, SEMA3C, SRF, TACSTD2, THBS1, CYGB, DPP4, SLC9A3R1, WNT11, CCL2, SCAI, IL33, TGFB1, SEMA4B, FUZ, KLF4, SMAD7, DLC1, EPPK1, CNIH2	1289	407	18780	1.86145	0.114679	0.000430401	0.000383712
GOTERM_BP_5	GO:0010862~positive regulation of pathway-restricted SMAD protein phosphorylation	14	0.905563	2.26819e-05	ACVR1, ACVRL1, TGFB2, LEFTY1, TGFB1, TGFB3, INHBA, TGFBR1, BMP6, INHBE, GDF7, TWSG1, PPARG, LEFTY2	1289	50	18780	4.07944	0.119564	0.000448367	0.000399729
GOTERM_BP_5	GO:0060349~bone morphogenesis	21	1.35834	2.27772e-05	TGFB1, CITED2, TGFB3, SCX, TWIST1, FOXN3, AXIN2, BMP6, GHR, COL1A1, SCUBE2, COMP, PHOSPHO1, LRP5L, FGF18, RARA, ALPL, HAS2, MSX1, FGFR3, PAPPA2	1289	104	18780	2.9419	0.120034	0.00044867	0.000399999
GOTERM_BP_5	GO:0003208~cardiac ventricle morphogenesis	17	1.09961	2.30574e-05	DSP, RYR2, FOXC2, TGFB2, TGFB1, SEMA3C, TPM1, NOG, ISL1, TGFBR1, SMAD7, TGFBR3, HEYL, PPP1R13L, HAND2, MIR17HG, SOX4	1289	72	18780	3.44001	0.121418	0.000452602	0.000403505
GOTERM_BP_5	GO:0048704~embryonic skeletal system morphogenesis	20	1.29366	2.37625e-05	FOXC2, DLX2, SMAD3, PRRX1, TGFB3, OSR1, NOG, TWIST1, SIX1, FUZ, TGFBR1, DLG1, MTHFD1L, CHST11, RDH10, HOXA3, HOXA2, HOXA6, HOXA5, MDFI	1289	96	18780	3.0353	0.124889	0.000464817	0.000414394
GOTERM_BP_5	GO:0048634~regulation of muscle organ development	27	1.74644	2.40308e-05	CITED2, LEF1, GATA6, SIX1, TWIST1, GLI1, FGF2, EFNB2, RGS4, JPH2, WNT2, CDON, ACVR1, EDN1, TGFB1, SMAD3, NOG, IGF1, DKK1, TGFBR1, RUNX1, TGFBR3, GREM1, LOX, MIR17HG, TLL2, RBM24	1289	157	18780	2.50557	0.126206	0.000467652	0.000416922
GOTERM_BP_5	GO:0043583~ear development	35	2.26391	2.4074e-05	RIPOR2, PTPRQ, PLPPR4, SIX1, PDGFA, TWIST1, LIN7A, CELSR1, HOXA13, CXCL14, SLC25A27, SLC9A3R1, RDH10, SLITRK6, LRIG1, HOXA2, MSX1, CTHRC1, STRA6, TGFB2, EDN1, TGFB1, PRRX1, TGFB3, ATP8B1, OSR1, NOG, WNT5A, SHROOM2, TTC39C, TBX18, MYCL, ITGA8, ROR1, ROR2	1289	233	18780	2.18854	0.126418	0.000467652	0.000416922
GOTERM_BP_5	GO:0032370~positive regulation of lipid transport	19	1.22898	2.4253e-05	EDN1, ABCA5, ATP8A1, ACSL1, PLA2G4A, NR1H3, ACSL5, ABCA7, BMP6, P2RX7, GAL, RXRA, LPCAT3, SPP1, PPARG, LDLRAP1, PTGES, MAP2K6, NKX3-1	1289	88	18780	3.14567	0.127295	0.000469505	0.000418574
GOTERM_BP_5	GO:0033280~response to vitamin D	12	0.776197	2.45551e-05	MN1, SFRP1, RXRA, TGFB1, FES, VDR, SPP1, TNC, ALPL, SNAI2, AQP3, GDAP1	1289	37	18780	4.72522	0.128774	0.000473719	0.000422331
GOTERM_BP_5	GO:0003170~heart valve development	16	1.03493	2.56516e-05	ACVR1, TGFB2, TGFB1, ELN, SCX, TWIST1, PRDM1, SMAD6, TNFRSF1B, FGFRL1, HEYL, SNAI1, SNAI2, ADAMTS9, SOX4, STRA6	1289	65	18780	3.58632	0.134121	0.000489824	0.000436689
GOTERM_BP_5	GO:0072171~mesonephric tubule morphogenesis	16	1.03493	2.56516e-05	TGFB1, WNT2B, OSR1, NOG, TACSTD2, SIX1, TCF21, FMN1, FGF1, FGF2, ADAMTS16, GREM1, DLG1, WNT11, GDNF, SOX8	1289	65	18780	3.58632	0.134121	0.000489824	0.000436689
GOTERM_BP_5	GO:0070527~platelet aggregation	16	1.03493	2.56516e-05	DMTN, SERPINE2, ITGB3, FN1, HSPB1, F11R, COMP, IL6, CEACAM1, CSRP1, UBASH3B, ADAMTS18, PDPN, EMILIN2, MYL9, PRKG1	1289	65	18780	3.58632	0.134121	0.000489824	0.000436689
GOTERM_BP_5	GO:0035108~limb morphogenesis	26	1.68176	2.72657e-05	PKDCC, SEMA3C, C2CD3, CRABP2, LEF1, TWIST1, FMN1, CACNA1C, HOXA13, CHST11, RDH10, RSPO2, MSX1, SOX4, DYNC2H1, TGFB2, PRRX1, OSR1, ZBTB16, NOG, WNT5A, DKK1, GREM1, FRAS1, HAND2, ROR2	1289	149	18780	2.54232	0.141932	0.000517128	0.000461031
GOTERM_BP_5	GO:0035107~appendage morphogenesis	26	1.68176	2.72657e-05	PKDCC, SEMA3C, C2CD3, CRABP2, LEF1, TWIST1, FMN1, CACNA1C, HOXA13, CHST11, RDH10, RSPO2, MSX1, SOX4, DYNC2H1, TGFB2, PRRX1, OSR1, ZBTB16, NOG, WNT5A, DKK1, GREM1, FRAS1, HAND2, ROR2	1289	149	18780	2.54232	0.141932	0.000517128	0.000461031
GOTERM_BP_5	GO:0032956~regulation of actin cytoskeleton organization	49	3.16947	2.85052e-05	GPR65, ELN, FMN1, CELSR1, F11R, ARHGAP6, ICAM1, BAIAP2L1, ARHGDIB, RAC3, CCN2, CGNL1, EDN1, LIMCH1, TPM1, TMOD2, TGFBR1, MTSS1, CIT, SFRP1, CDC42EP4, TMSB15B, RAPGEF3, KANK4, KANK3, CSF1R, TACSTD2, LPAR1, PDGFA, LIMA1, TRPM2, WNT11, SH3BP1, VILL, VASP, TGFB1, DMTN, SMAD3, TGFB3, LIMK1, SSH2, SSH3, DLG1, FES, DLC1, SPIRE2, NOX4, F2RL1, CDK5R1	1289	379	18780	1.88365	0.147882	0.000536019	0.000477872
GOTERM_BP_5	GO:1903053~regulation of extracellular matrix organization	14	0.905563	2.85461e-05	PHLDB1, TGFB1, TNXB, SMAD3, TNFRSF1B, RUNX1, DPP4, IL6, FAP, PDPN, HAS2, MELTF, ADTRP, FGFR4	1289	51	18780	3.99945	0.148078	0.000536019	0.000477872
GOTERM_BP_5	GO:0048644~muscle organ morphogenesis	18	1.16429	2.85482e-05	FZD1, DSP, RYR2, FOXC2, TGFB2, TGFB1, TPM1, WNT5A, NOG, LIF, ISL1, TGFBR1, SMAD7, TGFBR3, ACTC1, ANKRD1, XIRP2, WNT2	1289	81	18780	3.23765	0.148088	0.000536019	0.000477872
GOTERM_BP_5	GO:1901342~regulation of vasculature development	55	3.55757	2.91695e-05	ACVRL1, CXCL8, SERPINE1, TNFAIP3, HSPB1, FGF1, FGF2, AQP1, NPPB, ADAMTS1, ENPP2, EMILIN2, ADAMTS9, IL6R, HOXA5, MINAR1, CCBE1, SEMA6A, CEMIP2, HGF, SPHK1, WNT5A, EMP2, ISL1, F3, PGF, RUNX1, GREM1, SFRP1, CEACAM1, ADAM12, KIT, PPARG, RAPGEF3, TLR3, FOXC2, GATA6, TWIST1, THBS2, THBS1, THBS4, EFNB2, SRPX2, PDGFD, SLC12A2, TGFB2, TNFSF12, HMGA2, NFATC2, KLF4, SOD2, PDCL3, IL6, CTH, FGF18	1289	444	18780	1.80477	0.151054	0.000545859	0.000486645
GOTERM_BP_5	GO:0006865~amino acid transport	27	1.74644	3.01218e-05	SLC47A1, SLC43A2, SLC1A1, STK39, SLC7A14, SLC1A4, SLC7A1, SLC7A2, SLC7A3, RGS4, SLC9A3R1, DPYSL2, PDPN, LRRC8C, LRRC8D, SLC38A6, LRRC8A, SLC16A2, SLC38A5, SNCA, SLC38A4, SLC12A2, OSR1, SLC11A1, MFSD12, P2RX7, SLC7A5	1289	159	18780	2.47405	0.155581	0.000561806	0.000500862
GOTERM_BP_5	GO:0090257~regulation of muscle system process	38	2.45796	3.15288e-05	CHRM3, RYR2, CAMK2D, SRF, CACNA1C, ADRA1B, FOXO1, SLC8A1, RGS4, CNN1, PLN, TMEM38A, CCN2, SCN5A, LMCD1, PRKG1, KCNJ2, DSP, GUCY1A1, EDN1, SMAD3, IGFBP5, ITGA2, SPHK1, TPM1, ANK2, IGF1, TNFRSF1B, KLF4, SMAD7, DLG1, HAND2, MIR17HG, KIT, NOS1AP, PPARG, FGF13, MYL9	1289	266	18780	2.08135	0.162225	0.000586102	0.000522523
GOTERM_BP_5	GO:0060323~head morphogenesis	12	0.776197	3.24301e-05	COL1A1, CSRNP1, SGPL1, TGFB1, TGFB3, MMP2, LEF1, NOG, SCX, MSX1, DKK1, STRA6	1289	38	18780	4.60087	0.166453	0.000600867	0.000535686
GOTERM_BP_5	GO:0060415~muscle tissue morphogenesis	17	1.09961	3.30828e-05	FZD1, DSP, RYR2, FOXC2, TGFB2, TGFB1, TPM1, WNT5A, NOG, ISL1, TGFBR1, SMAD7, TGFBR3, ACTC1, ANKRD1, XIRP2, WNT2	1289	74	18780	3.34703	0.169502	0.000610944	0.00054467
GOTERM_BP_5	GO:0090596~sensory organ morphogenesis	39	2.52264	3.66468e-05	BCAR3, RIPOR2, TENM3, WNT2B, CITED2, PTPRQ, SLC1A1, SIX1, TWIST1, PRDM1, CELSR1, NKD1, SLC9A3R1, SLITRK6, LRIG1, HOXA2, SOX8, MSX1, WNT2, CTHRC1, MFSD2A, STRA6, CDON, EDN1, PRRX1, OSR1, NOG, WNT5A, SHROOM2, PAX6, TTC39C, TBX18, SDK1, COL5A1, MFAP2, ITGA8, FAT3, ROR2, FJX1	1289	278	18780	2.04391	0.185954	0.000674542	0.000601368
GOTERM_BP_5	GO:0086091~regulation of heart rate by cardiac conduction	12	0.776197	4.23894e-05	DSP, CACNB2, CAMK2D, KCND3, ANK2, CACNA1C, SCN5A, ISL1, SCN4B, SCN1B, KCNJ2, CACNA1G	1289	39	18780	4.4829	0.211781	0.000777694	0.000693331
GOTERM_BP_5	GO:0050863~regulation of T cell activation	47	3.0401	4.39873e-05	EPHB6, CD274, RIPOR2, CBFB, TCF7, LEF1, FGL2, ILDR2, TMEM131L, CD1D, PRDM1, LRRC32, SLC7A1, SH3RF1, VSIR, DPP4, EFNB2, SOCS1, CCL2, SIRPA, LGALS9, SOX4, CD55, ICOSLG, PAG1, TNFSF18, TGFB1, VCAM1, CDKN2A, ZBTB16, NFATC2, IGF1, PDCD1LG2, TNFRSF1B, RUNX1, SMAD7, ZAP70, DLG1, TWSG1, IL6, CEACAM1, CAMK4, TNFSF4, RARA, CD24, TOX, IL7R	1289	364	18780	1.88122	0.21882	0.00080438	0.000717122
GOTERM_BP_5	GO:0032330~regulation of chondrocyte differentiation	14	0.905563	4.43505e-05	ACVRL1, PKDCC, SMAD3, ZBTB16, RFLNB, AXIN2, TGFBR1, BMP6, PTHLH, SMAD7, GREM1, FGF18, SNAI2, CCN2	1289	53	18780	3.84853	0.220412	0.000808389	0.000720696
GOTERM_BP_5	GO:0060394~negative regulation of pathway-restricted SMAD protein phosphorylation	8	0.517464	4.63138e-05	GREM1, NOG, PMEPA1, PPARG, LDLRAD4, SMAD6, DKK1, SMAD7	1289	16	18780	7.28472	0.228958	0.000841443	0.000750164
GOTERM_BP_5	GO:0072088~nephron epithelium morphogenesis	17	1.09961	4.67791e-05	TGFB1, WNT2B, OSR1, NOG, TACSTD2, LIF, SIX1, TCF21, FMN1, FGF1, FGF2, ADAMTS16, GREM1, DLG1, WNT11, GDNF, SOX8	1289	76	18780	3.25895	0.230969	0.000847154	0.000755256
GOTERM_BP_5	GO:0051046~regulation of secretion	75	4.85123	4.88017e-05	PCSK1, ACHE, SNAP25, MCTP1, GPR68, LRRK2, RAB3D, AQP1, NPPB, LRP5L, DPYSL2, ANKRD1, MYO18A, CCN3, LGALS9, HADH, SOX4, NKX3-1, IL11, EDN1, SIRT4, PLA2G4A, GAB2, TNFRSF1B, ISL1, CACNB2, ANO1, SFRP1, CEACAM1, GAL, PPARG, ADTRP, SGK1, RAPGEF3, PTGES, STK39, OPRL1, CACNA1A, CACNA1C, CACNA1G, DPP4, SLC9A3R1, TRPM2, CAMK2N1, P2RY1, SPP1, KCNMB4, LRRC8A, KCNN4, EXPH5, SNCA, MAP2K6, SLC12A2, TGFB2, TGFB1,…	1289	679	18780	1.60929	0.239652	0.000880941	0.000785378
GOTERM_BP_5	GO:0006939~smooth muscle contraction	20	1.29366	4.97229e-05	CHRM3, GUCY1A1, EDN1, SRF, SPHK1, ITGA2, HTR1D, HTR2B, SLC8A1, GRIP2, ACTA2, COMP, DLG1, SMTN, GDNF, SCNN1B, KIT, BDKRB2, MYH11, PRKG1	1289	101	18780	2.88504	0.243574	0.000894693	0.000797638
GOTERM_BP_5	GO:0050866~negative regulation of cell activation	33	2.13454	5.26294e-05	CD274, RIPOR2, SERPINE2, CBFB, FGL2, ILDR2, TNFAIP3, PDGFA, TMEM131L, LRRC32, CYGB, VSIR, SOCS1, UBASH3B, ADAMTS18, LGALS9, PAG1, PRKG1, TNFSF18, TGFB1, CDKN2A, NR1H3, INHBA, PDCD1LG2, RUNX1, SMAD7, DLG1, TWSG1, SFRP1, CEACAM1, GAL, ID2, TNFSF4	1289	222	18780	2.16573	0.255818	0.000940646	0.000838606
GOTERM_BP_5	GO:0030199~collagen fibril organization	21	1.35834	5.28578e-05	FOXC2, TGFB2, TNXB, COL14A1, PTPRQ, LAMA3, SCX, PLOD2, P3H4, TGFBR1, LOXL1, GREM1, COL1A1, COMP, COL5A1, LOX, COL4A1, P4HA3, COL7A1, TLL2, ITGA6	1289	110	18780	2.78144	0.256771	0.000940646	0.000838606
GOTERM_BP_5	GO:0045665~negative regulation of neuron differentiation	34	2.19922	5.2947e-05	DRAXIN, NOTCH3, DLX2, SEMA7A, SEMA3C, LRRK2, LPAR1, FSTL4, EFNB2, DPYSL3, SPP1, SPOCK1, HOXA2, SOX8, MBP, ZNF365, MINAR1, TRPC5, EPHA7, SEMA6A, SEMA4B, WNT5A, PAX6, ISL1, DKK1, DNM3, ASPM, RTN4RL1, PMP22, ID4, FAT3, CNTN4, FGF13, CDK5R1	1289	232	18780	2.13518	0.257143	0.000940646	0.000838606
GOTERM_BP_5	GO:0097529~myeloid leukocyte migration	34	2.19922	5.2947e-05	RIPOR2, CSF1R, CXCL8, TNFAIP6, SERPINE1, CXCL1, THBS1, THBS4, DPP4, PDGFD, CCL2, SIRPA, CCN3, IL6R, CMKLR1, TNFSF18, TGFB2, EDN1, IL1R1, IL34, DAPK2, MST1, ITGA1, MTUS1, MCOLN2, PGF, XG, GREM1, IL6, KIT, ROR2, SCG2, ITGA9, UMODL1	1289	232	18780	2.13518	0.257143	0.000940646	0.000838606
GOTERM_BP_5	GO:0048640~negative regulation of developmental growth	22	1.42303	5.48268e-05	DRAXIN, SEMA7A, EPHA7, SEMA6A, SEMA3C, CITED2, SEMA4B, WNT5A, NOG, FSTL4, NKD1, SOCS2, RGS4, PLAC8, SFRP1, MIR17HG, SPP1, TLL2, MYOZ1, FGF13, FGFR3, CDK5R1	1289	119	18780	2.69351	0.264942	0.000970971	0.000865641
GOTERM_BP_5	GO:0003197~endocardial cushion development	13	0.84088	5.66881e-05	ACVR1, ACVRL1, TGFB2, CITED2, NOG, TWIST1, ISL1, TGFBR1, HEYL, SNAI1, SNAI2, MSX1, RBM24	1289	47	18780	4.02984	0.272583	0.000997639	0.000889416
GOTERM_BP_5	GO:0048286~lung alveolus development	13	0.84088	5.66881e-05	FOXA1, TGFB1, PKDCC, IGFBP5, TGFB3, GATA6, LIF, PDGFA, TCF21, HS6ST1, HOPX, HOXA5, STRA6	1289	47	18780	4.02984	0.272583	0.000997639	0.000889416
GOTERM_BP_5	GO:0007229~integrin-mediated signaling pathway	22	1.42303	6.22325e-05	SEMA7A, DMTN, ITGB3, ITGA2, LAMA3, ITGA1, FN1, NEDD9, EMP2, ADAMTS10, CEACAM1, ADAMTS13, ADAMTS1, ADAMTS18, ADAM12, ITGA11, ITGA8, ZYX, ITGA6, CCN2, ITGA9, LIMS1	1289	120	18780	2.67106	0.294878	0.0010914	0.000973006
GOTERM_BP_5	GO:0001666~response to hypoxia	48	3.10479	6.24046e-05	ACVRL1, RYR2, CITED2, SRF, GATA6, PDGFA, TWIST1, PLAT, PLOD2, SLC2A4, THBS1, AQP3, CYGB, SLC8A1, AQP1, ICAM1, DPP4, ALAD, LDHA, UCP3, ANKRD1, PMAIP1, NKX3-1, PLK3, TGFB2, EGLN3, EDN1, TGFB1, VCAM1, SMAD3, TGFB3, MMP2, ITGA2, MST1, SIRT4, SOD2, PGF, TGFBR3, SFRP1, CAT, PSME4, CYP1A1, NOX4, PPARG, HYOU1, MGARP, CD24, SCN2A	1289	380	18780	1.84035	0.295559	0.0010914	0.000973006
GOTERM_BP_5	GO:0002761~regulation of myeloid leukocyte differentiation	23	1.48771	6.29333e-05	KLF10, TGFB1, TNFAIP6, GPR68, IL34, LEF1, LIF, MITF, INHBA, FSTL3, RUNX1, NME1, SFRP1, CEACAM1, KITLG, UBASH3B, FES, ID2, CAMK4, RARA, ROR2, TRIB1, TLR3	1289	129	18780	2.59765	0.297647	0.00109723	0.000978203
GOTERM_BP_5	GO:0061053~somite development	18	1.16429	6.38762e-05	FOXC2, SMAD3, SEMA3C, LEF1, WNT5A, NOG, SCX, SIX1, AXIN2, MEOX1, DKK1, TBX18, NKD1, LFNG, SFRP1, WNT11, ROR2, NKX3-1	1289	86	18780	3.04942	0.301355	0.00111022	0.000989784
GOTERM_BP_5	GO:0030514~negative regulation of BMP signaling pathway	16	1.03493	6.45652e-05	FZD1, TNFAIP6, WNT5A, NOG, SMAD9, SMAD6, CHRDL1, DKK1, FSTL3, SMAD7, GREM1, TWSG1, SFRP1, BAMBI, PPARG, SKIL	1289	70	18780	3.33016	0.304052	0.00111873	0.000997373
GOTERM_BP_5	GO:0046546~development of primary male sexual characteristics	26	1.68176	6.66468e-05	WNT2B, CITED2, GATA6, TCF21, PDGFA, SCX, FSTL3, ICAM1, SGPL1, SOX8, NKX3-1, TGFB2, TFAP2C, TEX11, WNT5A, AKR1C3, LHFPL2, INHBA, TGFBR1, ASPM, SFRP1, KITLG, KIT, RARA, MAMLD1, TLR3	1289	157	18780	2.41277	0.312138	0.00115125	0.00102636
GOTERM_BP_5	GO:1900047~negative regulation of hemostasis	14	0.905563	6.72775e-05	EDN1, SERPINE2, SERPINE1, PLAUR, PDGFA, PLAT, F3, THBS1, COMP, CEACAM1, UBASH3B, ADAMTS18, ADTRP, PRKG1	1289	55	18780	3.70858	0.31457	0.00115503	0.00102974
GOTERM_BP_5	GO:0003179~heart valve morphogenesis	14	0.905563	6.72775e-05	ACVR1, TGFB2, TGFB1, ELN, SCX, TWIST1, SMAD6, FGFRL1, HEYL, SNAI1, SNAI2, ADAMTS9, SOX4, STRA6	1289	55	18780	3.70858	0.31457	0.00115503	0.00102974
GOTERM_BP_5	GO:0090330~regulation of platelet aggregation	10	0.646831	6.83742e-05	IL6, CEACAM1, DMTN, SERPINE2, UBASH3B, ADAMTS18, PDPN, EMILIN2, F11R, PRKG1	1289	28	18780	5.20337	0.318777	0.00117028	0.00104333
GOTERM_BP_5	GO:0036211~protein modification process	361	23.3506	6.91566e-05	EPHB6, ANKLE2, CCNJ, LDLRAD4, ICAM1, RNF112, RPS6KA5, EVA1A, UBASH3B, RPS6KA1, PDK4, LGALS9, CCN2, SOX4, CDON, ACVR1, EPHA7, MUSK, DAPK1, ACSL1, NHLRC4, LIMCH1, DAPK2, SLC11A1, P3H4, SLC51B, HASPIN, ISL1, DKK1, JMJD6, PLPP6, TWSG1, SFRP1, RNF128, PSME4, PADI2, SIK1, KCTD11, TRIB3, MPPE1, TRIB1, ATF3, RNF121, FICD, FAXDC2, SHMT1, LPAR1, PDGFA, TWIST1, NEDD4L, NUAK1, NUAK2, PRKAR2B, PDGFD, RNF217, …	1289	4412	18780	1.1921	0.321763	0.0011765	0.00104888
GOTERM_BP_5	GO:0006464~cellular protein modification process	361	23.3506	6.91566e-05	EPHB6, ANKLE2, CCNJ, LDLRAD4, ICAM1, RNF112, RPS6KA5, EVA1A, UBASH3B, RPS6KA1, PDK4, LGALS9, CCN2, SOX4, CDON, ACVR1, EPHA7, MUSK, DAPK1, ACSL1, NHLRC4, LIMCH1, DAPK2, SLC11A1, P3H4, SLC51B, HASPIN, ISL1, DKK1, JMJD6, PLPP6, TWSG1, SFRP1, RNF128, PSME4, PADI2, SIK1, KCTD11, TRIB3, MPPE1, TRIB1, ATF3, RNF121, FICD, FAXDC2, SHMT1, LPAR1, PDGFA, TWIST1, NEDD4L, NUAK1, NUAK2, PRKAR2B, PDGFD, RNF217, …	1289	4412	18780	1.1921	0.321763	0.0011765	0.00104888
GOTERM_BP_5	GO:0060395~SMAD protein signal transduction	15	0.970246	7.38297e-05	TGFB2, LEFTY1, TGFB1, SMAD3, TGFB3, SMAD9, INHBA, SMAD6, BMP6, INHBE, GDF7, SMAD7, ATOH8, ROR2, LEFTY2	1289	63	18780	3.46891	0.339326	0.00124948	0.00111394
GOTERM_BP_5	GO:0003198~epithelial to mesenchymal transition involved in endocardial cushion formation	8	0.517464	7.40752e-05	ACVR1, HEYL, TGFB2, NOG, SNAI1, SNAI2, MSX1, TGFBR1	1289	17	18780	6.8562	0.340236	0.00124948	0.00111394
GOTERM_BP_5	GO:0008360~regulation of cell shape	26	1.68176	7.41141e-05	CSF1R, LPAR1, ATP10A, F11R, SYNE3, ICAM1, SLC9A3R1, STRIP2, PALMD, PDPN, P2RY1, CCL2, RAC3, PLXNC1, DMTN, TPM1, FN1, MSN, FMNL3, DLG1, FES, BAMBI, DLC1, CDC42EP4, KIT, RHOU	1289	158	18780	2.3975	0.34038	0.00124948	0.00111394
GOTERM_BP_5	GO:0045666~positive regulation of neuron differentiation	49	3.16947	7.5977e-05	FOXA1, TENM3, RNF112, DPYSL3, ENC1, CREB3L2, ANKRD1, PLXNC1, SCN1B, CDON, TRPC5, MMD, HGF, WNT5A, ISLR2, NGF, DKK1, ETV5, NME1, MAP1B, RARA, ROR1, ITGA6, KCTD11, ROR2, TOX, SEMA7A, DLX2, CRABP2, SRF, LPAR1, NEDD4L, SOCS2, BRINP2, MAP6, GPC2, ALKAL1, SKIL, FZD1, HSPA5, BDNF, LIMK1, FN1, BMP6, GDF7, HEYL, LIN28A, FES, EZH2	1289	394	18780	1.81193	0.347244	0.00127705	0.00113852
GOTERM_BP_5	GO:0072028~nephron morphogenesis	17	1.09961	7.66723e-05	TGFB1, WNT2B, OSR1, NOG, TACSTD2, LIF, SIX1, TCF21, FMN1, FGF1, FGF2, ADAMTS16, GREM1, DLG1, WNT11, GDNF, SOX8	1289	79	18780	3.13519	0.349787	0.00127907	0.00114032
GOTERM_BP_5	GO:0035296~regulation of tube diameter	25	1.61708	7.67807e-05	CHRM3, FOXC2, NPR3, HTR2B, ADRA1B, SLC8A1, ICAM1, NPPB, COMP, P2RY1, BDKRB2, KCNMB4, VSTM4, PRKG1, GUCY1A1, EDN1, MMP2, HTR1D, ITGA1, SOD2, GRIP2, APLN, ACTA2, SCNN1B, F2RL1	1289	149	18780	2.44454	0.350182	0.00127907	0.00114032
GOTERM_BP_5	GO:0050880~regulation of blood vessel size	25	1.61708	7.67807e-05	CHRM3, FOXC2, NPR3, HTR2B, ADRA1B, SLC8A1, ICAM1, NPPB, COMP, P2RY1, BDKRB2, KCNMB4, VSTM4, PRKG1, GUCY1A1, EDN1, MMP2, HTR1D, ITGA1, SOD2, GRIP2, APLN, ACTA2, SCNN1B, F2RL1	1289	149	18780	2.44454	0.350182	0.00127907	0.00114032
GOTERM_BP_5	GO:0032940~secretion by cell	132	8.53816	8.03138e-05	SERPINE2, ATP8A1, EXOC3L4, FRMPD3, GPR68, RAB3D, SERPINE1, COMP, DPYSL2, SIRPA, CCN3, LGALS9, CCN2, PRSS3, SLC16A2, HADH, SOX4, PPFIA3, HGF, ACTN1, SLC11A1, SYTL5, ISL1, CACNB2, SFRP1, OLFM2, SELENOP, NAAA, PADI2, ADTRP, SCG2, CACNA1A, ILDR2, PDGFA, LIN7A, LTBP2, CACNA1C, CACNA1G, DPP4, PLAC8, TRPM2, SYNGR1, ALDH3B1, KCNMB4, KCNN4, ELANE, EXPH5, TXNDC5, ATP8B4, TGFB2, TGFB1, FZD4, TGFB3, RASL10B,…	1289	1382	18780	1.39158	0.362945	0.00133397	0.00118926
GOTERM_BP_5	GO:0086010~membrane depolarization during action potential	11	0.711514	8.37107e-05	CACNB2, SCN9A, ANK2, CACNA1C, SCN5A, SCN2A, SCN4B, SLC8A1, SCN1B, KCNJ2, CACNA1G	1289	35	18780	4.57896	0.37498	0.00138607	0.00123571
GOTERM_BP_5	GO:0032103~positive regulation of response to external stimulus	46	2.97542	8.39447e-05	RIPOR2, CSF1R, CXCL8, SERPINE1, STK39, LPAR1, HSPB1, FGF2, CXCL14, THBS1, THBS4, RXRA, CAMK2N1, PDGFD, DHX58, EMILIN2, NLRP1, LGALS9, IL6R, CMKLR1, SNCA, TNFSF18, IL33, EDN1, TRIM62, TGFB1, SMAD3, TSLP, VDR, IL34, ITGA2, DAPK2, WNT5A, F3, BMP6, PGF, MN1, IL6, NLRP10, TNFSF4, ALOX5AP, FGF18, F2RL1, SCG2, IL17B, TLR3	1289	363	18780	1.84626	0.3758	0.00138607	0.00123571
GOTERM_BP_5	GO:0002694~regulation of leukocyte activation	73	4.72186	8.70388e-05	EPHB6, RIPOR2, LRRK2, TNFAIP3, TMEM131L, PRDM1, LRRC32, SH3RF1, VSIR, TRBC2, MYO18A, SIRPA, LGALS9, SOX4, ICOSLG, SPHK1, WNT5A, PLA2G4A, GAB2, PDCD1LG2, TNFRSF1B, RUNX1, ZAP70, PLPP6, SFRP1, TWSG1, CEACAM1, GAL, MIR17HG, RARA, TOX, CD274, CBFB, TCF7, LEF1, FGL2, ILDR2, CD1D, SLC7A1, THBS1, ZFP36L2, DPP4, EFNB2, SOCS1, CCL2, STAT6, PAG1, CD55, SNCA, TNFSF18, IL33, TGFB1, VCAM1, TSLP, CDKN2A, ZBTB1…	1289	668	18780	1.59217	0.38655	0.00143295	0.0012775
GOTERM_BP_5	GO:0010712~regulation of collagen metabolic process	13	0.84088	8.81015e-05	TGFB1, TGFB3, ITGA2, SCX, CYGB, LARP6, RUNX1, MFAP4, IL6, FAP, PPARG, CCN2, IL6R	1289	49	18780	3.86536	0.3902	0.0014462	0.00128932
GOTERM_BP_5	GO:0061387~regulation of extent of cell growth	21	1.35834	8.89925e-05	DRAXIN, SEMA7A, TRPC5, EPHA7, SEMA6A, CRABP2, SEMA3C, BDNF, SRF, SEMA4B, LIMK1, WNT5A, FN1, ISLR2, NGF, FSTL4, MAP1B, DPYSL2, SPP1, FGF13, CDK5R1	1289	114	18780	2.68384	0.393243	0.00145657	0.00129856
GOTERM_BP_5	GO:0072175~epithelial tube formation	24	1.55239	9.84353e-05	FZD1, VASP, TGFB2, TGFB1, CITED2, OSR1, WNT5A, NOG, TWIST1, SIX1, FUZ, CELSR1, FGF2, GDF7, GREM1, SFRP1, GDNF, MTHFD1L, PODXL, DLC1, RARA, SOX8, SOX4, CTHRC1	1289	142	18780	2.46244	0.424573	0.00160644	0.00143218
GOTERM_BP_5	GO:0022602~ovulation cycle process	18	1.16429	0.000100065	TGFB2, HSPA5, TNFAIP6, FZD4, TGFB3, PTPRN, MMP2, INHBA, ICAM1, KISS1, LFNG, SGPL1, KITLG, ADAMTS1, DMRTA1, KIT, PTX3, MAP2K6	1289	89	18780	2.94663	0.429814	0.0016283	0.00145167
GOTERM_BP_5	GO:0030510~regulation of BMP signaling pathway	21	1.35834	0.000100899	FZD1, ACVRL1, TNFAIP6, FST, WNT5A, NOG, GATA6, SMAD9, SMAD6, HOXA13, CHRDL1, DKK1, FSTL3, SMAD7, GREM1, TWSG1, SFRP1, BAMBI, PPARG, MSX1, SKIL	1289	115	18780	2.66051	0.432477	0.00163712	0.00145953
GOTERM_BP_5	GO:0090100~positive regulation of transmembrane receptor protein serine/threonine kinase signaling pathway	22	1.42303	0.000101556	ACVR1, ACVRL1, TGFB2, CDKN2B, LEFTY1, TGFB1, CITED2, TGFB3, GATA6, INHBA, THBS1, TGFBR1, BMP6, INHBE, GDF7, TGFBR3, ZEB2, TWSG1, ITGA8, PPARG, MSX1, LEFTY2	1289	124	18780	2.5849	0.434569	0.00164305	0.00146481
GOTERM_BP_5	GO:0030900~forebrain development	50	3.23415	0.000103587	PCSK1, DRAXIN, WNT2B, LRRK2, GLI1, FGF2, SLC8A1, SYNE2, AQP1, CDH2, DPYSL2, RAC3, KIF1A, SCN5A, PRKG1, MFSD2A, CDON, DYNC2H1, KDM6B, NOG, WNT5A, PAX6, DKK1, ISL1, NME1, ASPM, TWSG1, RTN4RL1, RARA, TOX, CSF1R, NOTCH3, SEMA7A, DLX2, SRF, LEF1, LPAR1, CCDC85C, MSX1, PCDH9, DCLK2, INHBA, GDF7, MYO1D, DLC1, ID2, ID4, FGF13, CDK5R1, EZH2	1289	410	18780	1.77676	0.440979	0.00167109	0.00148981
GOTERM_BP_5	GO:0072078~nephron tubule morphogenesis	16	1.03493	0.0001072	TGFB1, WNT2B, OSR1, NOG, TACSTD2, SIX1, TCF21, FMN1, FGF1, FGF2, ADAMTS16, GREM1, DLG1, WNT11, GDNF, SOX8	1289	73	18780	3.1933	0.452204	0.00172273	0.00153585
GOTERM_BP_5	GO:0002690~positive regulation of leukocyte chemotaxis	19	1.22898	0.000107402	TNFSF18, RIPOR2, CSF1R, EDN1, CXCL8, IL34, DAPK2, WNT5A, SERPINE1, STK39, CXCL14, THBS1, PGF, THBS4, IL6, F2RL1, LGALS9, IL6R, CMKLR1	1289	98	18780	2.82469	0.452826	0.00172273	0.00153585
GOTERM_BP_5	GO:0006812~cation transport	118	7.6326	0.000112005	KCNG1, SERPINE2, ATP8A1, CHRM5, FGF2, SLC4A4, SLC8A1, ICAM1, AQP1, NIPAL4, RGS4, UBASH3B, SCN9A, PIEZO2, TMEM38A, CCN2, RGS9, SCN1B, KCNH1, ATP6V1G1, SCARA5, DAPK1, SLC11A1, OSR1, ANK2, MFSD12, CACNB2, PLPP4, SCNN1B, SLC9A9, KCNQ3, SIK1, CHRNA1, CEMIP, SLC41A2, SLC1A1, STK39, CACNA1A, NEDD4L, TWIST1, SLC41A1, SLC1A4, CACNA1C, NALCN, CACNA1G, TRPM2, SLC9A3R1, NKAIN4, KCNMB4, SLC38A6, KCNN2, KCNN4,…	1289	1217	18780	1.41265	0.466787	0.00178475	0.00159114
GOTERM_BP_5	GO:0007584~response to nutrient	29	1.87581	0.000112222	SRF, TNC, AQP3, SLC8A1, ALAD, LDHA, RXRA, UCP3, SPP1, CDKN2B, TGFB1, VCAM1, ACSL1, VDR, ITGA2, AKR1C3, SOD2, GDAP1, COL1A1, MN1, SFRP1, FES, MAP1B, CAT, CYP1A1, RARA, ALPL, SNAI2, PPARG	1289	191	18780	2.21211	0.467436	0.00178475	0.00159114
GOTERM_BP_5	GO:0055001~muscle cell development	29	1.87581	0.000112222	RIPOR2, CNTNAP1, SRF, DYSF, SIX1, SLC8A1, COMP, RGS4, SGCD, CSRP2, CSRP1, ANKRD1, MYH11, MYOZ1, PDLIM5, EDN1, HOMER1, ACTN1, TPM1, TMOD2, NFATC2, ANK2, IGF1, ISL1, TBX18, ACTA1, ACTC1, LOX, MYL9	1289	191	18780	2.21211	0.467436	0.00178475	0.00159114
GOTERM_BP_5	GO:0048565~digestive tract development	23	1.48771	0.000112741	TGFB2, TGFB1, PKDCC, CXCL8, SMAD3, TGFB3, WNT5A, GATA6, TCF21, FOXL1, PRDM1, GLI1, HOXA13, SFRP1, WNT11, ID2, PDGFC, KIT, CYP1A1, HOXA5, NKX2-3, DACT1, STRA6	1289	134	18780	2.50072	0.468985	0.00178485	0.00159123
GOTERM_BP_5	GO:0031670~cellular response to nutrient	12	0.776197	0.000112865	COL1A1, MN1, CDKN2B, SFRP1, RXRA, FES, VDR, SRF, TNC, SNAI2, PPARG, GDAP1	1289	43	18780	4.06589	0.469353	0.00178485	0.00159123
GOTERM_BP_5	GO:0035113~embryonic appendage morphogenesis	22	1.42303	0.000114313	DYNC2H1, TGFB2, CRABP2, PRRX1, C2CD3, OSR1, ZBTB16, LEF1, WNT5A, NOG, TWIST1, CACNA1C, HOXA13, DKK1, GREM1, FRAS1, CHST11, RDH10, HAND2, RSPO2, MSX1, ROR2	1289	125	18780	2.56422	0.473649	0.00179762	0.00160262
GOTERM_BP_5	GO:0030326~embryonic limb morphogenesis	22	1.42303	0.000114313	DYNC2H1, TGFB2, CRABP2, PRRX1, C2CD3, OSR1, ZBTB16, LEF1, WNT5A, NOG, TWIST1, CACNA1C, HOXA13, DKK1, GREM1, FRAS1, CHST11, RDH10, HAND2, RSPO2, MSX1, ROR2	1289	125	18780	2.56422	0.473649	0.00179762	0.00160262
GOTERM_BP_5	GO:0045619~regulation of lymphocyte differentiation	29	1.87581	0.000122964	CBFB, TCF7, LEF1, FGL2, TMEM131L, PRDM1, SH3RF1, ZFP36L2, VSIR, SOCS1, LGALS9, SOX4, TNFSF18, TGFB1, CDKN2A, ZBTB16, NFATC2, INHBA, RUNX1, SMAD7, ZAP70, SFRP1, ID2, CAMK4, TNFSF4, MIR17HG, RARA, TOX, IL7R	1289	192	18780	2.20059	0.498607	0.00192827	0.0017191
GOTERM_BP_5	GO:0046631~alpha-beta T cell activation	26	1.68176	0.000123886	CD274, CBFB, LEF1, PRDM1, SH3RF1, VSIR, SOCS1, STAT6, LGALS9, IL6R, NKX2-3, CD55, TNFSF18, ZBTB16, ENTPD7, RUNX1, SMAD7, ZAP70, TWSG1, IL6, GPR183, TNFSF4, RARA, DOCK2, TOX, IL18R1	1289	163	18780	2.32396	0.501195	0.00193732	0.00172716
GOTERM_BP_5	GO:0032835~glomerulus development	15	0.970246	0.000126021	WWTR1, NOTCH3, FOXC2, OSR1, NOG, TCF21, NID1, KLF15, MTSS1, ACTA2, HEYL, PODXL, PDGFD, CD24, IL6R	1289	66	18780	3.31123	0.507138	0.00196522	0.00175204
GOTERM_BP_5	GO:0046649~lymphocyte activation	87	5.62743	0.000132642	EPHB6, RIPOR2, FLT3, TNFAIP3, TMEM131L, PRDM1, LRRC32, SH3RF1, VSIR, ICAM1, DOCK10, LFNG, LYL1, TRBC2, SIRPA, LGALS9, IL6R, SOX4, ICOSLG, IL11, SLC11A1, ENTPD7, CTPS1, PDCD1LG2, TNFRSF1B, JMJD6, RUNX1, ZAP70, SFRP1, TWSG1, CEACAM1, GAL, IFNE, MIR17HG, KIT, RARA, IRF8, DOCK2, TOX, CD274, CBFB, SRF, TCF7, LEF1, FGL2, ILDR2, CD1D, SLC7A1, ZFP36L2, DPP4, EFNB2, SOCS1, IL21R, CCL2, DNAJB9, LRRC8A, STA…	1289	844	18780	1.50183	0.525125	0.00206275	0.00183899
GOTERM_BP_5	GO:0060425~lung morphogenesis	13	0.84088	0.000133442	FOXA1, WNT2B, SRF, NOG, LIF, TNC, TCF21, CELSR1, RDH10, RSPO2, SPRY1, WNT2, HOXA5	1289	51	18780	3.71378	0.527251	0.00206945	0.00184496
GOTERM_BP_5	GO:0030099~myeloid cell differentiation	53	3.4282	0.000137021	TNFAIP6, CITED2, GPR68, SH3PXD2A, UBASH3B, JUNB, HOXA5, KLF10, IL11, BATF2, ACTN1, MITF, BPGM, GAB2, JMJD6, RUNX1, NME1, TGFBR3, SFRP1, CEACAM1, LOX, KIT, RARA, IRF8, PPARG, ROR2, RAB7B, TRIB1, MYL9, TLR3, CSF1R, CBFB, SRF, FAXDC2, LEF1, THBS1, FSTL3, RXRA, NKX2-3, CDKN2B, TGFB1, DMTN, IL34, ZBTB16, LIF, INHBA, MEIS2, KITLG, FES, CAMK4, ID2, GPR183, F2RL1	1289	448	18780	1.72362	0.536658	0.00211911	0.00188923
GOTERM_BP_5	GO:0003203~endocardial cushion morphogenesis	11	0.711514	0.000140049	ACVR1, ACVRL1, HEYL, TGFB2, NOG, SNAI1, TWIST1, SNAI2, MSX1, ISL1, TGFBR1	1289	37	18780	4.33145	0.544469	0.00215999	0.00192568
GOTERM_BP_5	GO:0048545~response to steroid hormone	50	3.23415	0.000141328	FOXA1, PCSK1, FLT3, TCF21, PLAT, ICAM1, NR3C2, AQP1, GHR, ALAD, PMEPA1, CCN2, NKX3-1, PAQR8, ACVR1, EDN1, ISL1, RUNX1, ACTA1, SFRP1, LOX, SCNN1B, PAPPA, PADI2, ADTRP, MGARP, SGK1, CBFB, PTGER2, THBS1, FOXO1, ZFP36L2, PGRMC2, RXRA, UCP3, SPP1, MBP, TGFB2, TGFB1, TGFB3, AKR1C3, NR1H3, TRERF1, BMP6, COL1A1, HEYL, IL6, TFAP4, FOSB, ALPL	1289	415	18780	1.75535	0.547728	0.00217374	0.00193793
GOTERM_BP_5	GO:0001755~neural crest cell migration	14	0.905563	0.000145201	ACVR1, SEMA7A, EDN1, SEMA6A, SEMA3C, SEMA4B, HTR2B, FN1, TWIST1, ISL1, KITLG, GDNF, HAND2, SOX8	1289	59	18780	3.45715	0.557457	0.00222721	0.0019856
GOTERM_BP_5	GO:0071248~cellular response to metal ion	30	1.94049	0.000148145	CAMK2D, PRKAA2, LRRK2, SLC1A1, SLC40A1, SLC41A1, MT1X, FSTL3, AQP1, ALAD, TRPM2, MT2A, CPNE2, NPTX1, SCN5A, JUNB, SNCA, KCNH1, SLC12A2, EDN1, DMTN, HSPA5, WNT5A, AKR1C3, BMP6, SYT12, ALOX5AP, CYP1A1, FOSB, MT1E	1289	204	18780	2.14256	0.564713	0.0022633	0.00201778
GOTERM_BP_5	GO:0007420~brain development	84	5.43338	0.00014836	PCSK1, DRAXIN, WNT2B, C2CD3, SERPINE2, LRRK2, KNDC1, SMG9, GLI1, FGF2, SLC8A1, SYNE2, AQP1, RGS4, CDH2, DPYSL2, RAC3, HOXA2, CCIN, KIF1A, SCN5A, PRKG1, MFSD2A, ZNF365, CDON, DYNC2H1, KDM6B, EPHA7, SPHK1, NOG, WNT5A, SHROOM2, UNC5C, PAX6, DKK1, ISL1, NME1, ASPM, TWSG1, COL4A1, RTN4RL1, SELENOP, RARA, ITGA8, PADI2, TOX, CSF1R, NOTCH3, SEMA7A, DLX2, PFKFB3, SRF, LEF1, SLC1A1, AMIGO2, LPAR1, AK8, LDH…	1289	809	18780	1.51277	0.565238	0.0022633	0.00201778
GOTERM_BP_5	GO:0045936~negative regulation of phosphate metabolic process	68	4.39845	0.000149158	ANKLE2, PSCA, PTPRQ, LRRK2, SLC7A14, TNFAIP3, HSPB1, LDLRAD4, ELFN1, SLC8A1, RGS4, SPRED3, UBASH3B, BDKRB2, TIMP3, ENPP1, SIRPA, PMEPA1, DACT1, DUSP5, SEMA6A, HGF, IGFBP3, NOG, IRAK3, PAX6, DUSP26, DKK1, GREM1, SPOCD1, SFRP1, CEACAM1, CNKSR3, TRIB3, PPARG, TRIB1, ATF3, NPR3, PDGFA, TWIST1, PRR5L, FOXO1, SLC9A3R1, SOCS1, CAMK2N1, PRKAR2B, GBP1, SNCA, WWTR1, TGFB2, CDKN2B, TGFB1, CDKN2C, DMTN, GADD…	1289	621	18780	1.59536	0.56718	0.0022693	0.00202313
GOTERM_BP_5	GO:1903532~positive regulation of secretion by cell	39	2.52264	0.000151888	PCSK1, ACHE, GPR68, RAB3D, CACNA1G, TRPM2, CAMK2N1, DPYSL2, P2RY1, MYO18A, ANKRD1, LRRC8A, KCNN4, SOX4, NKX3-1, SNCA, EXPH5, SLC12A2, TGFB2, EDN1, TGFB1, TGFB3, RASL10B, KCNB1, RAB27B, IGF1, INHBA, GAB2, ISL1, BMP6, APLN, P2RX7, KISS1, ANO1, CACNB2, GAL, GDNF, F2RL1, PPARG	1289	297	18780	1.91316	0.573766	0.0023046	0.0020546
GOTERM_BP_5	GO:0010563~negative regulation of phosphorus metabolic process	68	4.39845	0.000155501	ANKLE2, PSCA, PTPRQ, LRRK2, SLC7A14, TNFAIP3, HSPB1, LDLRAD4, ELFN1, SLC8A1, RGS4, SPRED3, UBASH3B, BDKRB2, TIMP3, ENPP1, SIRPA, PMEPA1, DACT1, DUSP5, SEMA6A, HGF, IGFBP3, NOG, IRAK3, PAX6, DUSP26, DKK1, GREM1, SPOCD1, SFRP1, CEACAM1, CNKSR3, TRIB3, PPARG, TRIB1, ATF3, NPR3, PDGFA, TWIST1, PRR5L, FOXO1, SLC9A3R1, SOCS1, CAMK2N1, PRKAR2B, GBP1, SNCA, WWTR1, TGFB2, CDKN2B, TGFB1, CDKN2C, DMTN, GADD…	1289	622	18780	1.5928	0.582325	0.00235306	0.0020978
GOTERM_BP_5	GO:0008584~male gonad development	25	1.61708	0.000159847	WNT2B, CITED2, GATA6, TCF21, PDGFA, SCX, FSTL3, ICAM1, SGPL1, SOX8, NKX3-1, TGFB2, TFAP2C, TEX11, WNT5A, AKR1C3, INHBA, TGFBR1, ASPM, SFRP1, KITLG, KIT, RARA, MAMLD1, TLR3	1289	156	18780	2.33485	0.592393	0.00240493	0.00214405
GOTERM_BP_5	GO:0070167~regulation of biomineral tissue development	19	1.22898	0.000160215	ACVR1, TGFB1, PKDCC, SMAD3, TGFB3, OSR1, RFLNB, TWIST1, TENT5A, BMP6, SLC8A1, P2RX7, GREM1, COMP, PHOSPHO1, ANKH, MGP, ENPP1, NOTUM	1289	101	18780	2.74078	0.593234	0.00240493	0.00214405
GOTERM_BP_5	GO:1901655~cellular response to ketone	19	1.22898	0.000160215	TGFB1, PRKAA2, PTGER2, ADCY3, MSN, PLAT, KLF4, TRERF1, FOXO1, GNAI1, AQP1, ICAM1, SFRP1, TFAP4, SCNN1B, TNFSF4, SPP1, PPARG, SGK1	1289	101	18780	2.74078	0.593234	0.00240493	0.00214405
GOTERM_BP_5	GO:0071295~cellular response to vitamin	10	0.646831	0.000165502	COL1A1, MN1, SFRP1, RXRA, FES, VDR, TNC, SNAI2, PPARG, GDAP1	1289	31	18780	4.69982	0.605132	0.00247108	0.00220302
GOTERM_BP_5	GO:0061311~cell surface receptor signaling pathway involved in heart development	10	0.646831	0.000165502	ACVR1, HEYL, TGFB1, WNT11, WNT5A, NOG, SNAI1, SNAI2, MSX1, DKK1	1289	31	18780	4.69982	0.605132	0.00247108	0.00220302
GOTERM_BP_5	GO:0035904~aorta development	14	0.905563	0.000173867	ACVRL1, TGFB2, EGR2, SRF, SIX1, PRDM1, SMAD6, LOXL1, EFNB2, LOX, ADAMTS9, SOX4, ADAMTS6, NKX3-1	1289	60	18780	3.39953	0.623251	0.0025891	0.00230824
GOTERM_BP_5	GO:0031669~cellular response to nutrient levels	35	2.26391	0.000174865	WNT2B, PRKAA2, SRF, LRRK2, TNC, AQP3, FOXO1, ICAM1, NUAK1, RXRA, NUAK2, MAP1LC3C, UCN2, PDK4, PMAIP1, UPP1, RNF152, MFSD2A, KLF10, CDKN2B, ATP6V1G1, ATP6V0B, HSPA5, KCNB1, VDR, AKR1C3, GDAP1, COL1A1, MN1, SFRP1, FES, SNAI2, SIK1, PPARG, ATF3	1289	257	18780	1.98416	0.625355	0.0025939	0.00231252
GOTERM_BP_5	GO:0014066~regulation of phosphatidylinositol 3-kinase signaling	23	1.48771	0.000175114	TGFB2, SERPINE2, FLT3, HGF, FN1, PDGFA, TWIST1, PRR5L, IGF1, KLF4, FGF2, SLC9A3R1, CEACAM1, PDGFD, PDGFC, KIT, CAT, F2RL1, ROR1, ROR2, PIK3AP1, IER3, NKX3-1	1289	138	18780	2.42824	0.625878	0.0025939	0.00231252
GOTERM_BP_5	GO:0035148~tube formation	25	1.61708	0.000176665	CITED2, SIX1, TWIST1, CELSR1, FGF2, MTHFD1L, PODXL, ATOH8, SOX8, SOX4, CTHRC1, FZD1, VASP, TGFB2, TGFB1, OSR1, NOG, WNT5A, FUZ, GDF7, GREM1, SFRP1, GDNF, DLC1, RARA	1289	157	18780	2.31997	0.629123	0.00260999	0.00232686
GOTERM_BP_5	GO:0009306~protein secretion	47	3.0401	0.000177793	PCSK1, SNAP25, ACHE, GPR68, RAB3D, PTPRN, CACNA1A, ILDR2, LTBP2, CACNA1C, DPP4, COMP, TRPM2, LRP5L, CAMK2N1, MYO18A, ANKRD1, LRRC8A, CCN3, KCNN4, HADH, SOX4, EXPH5, SLC12A2, TGFB2, TGFB1, DMTN, TGFB3, KCNB1, SIRT4, NR1H3, IGF1, ISL1, BMP6, P2RX7, RCN3, ANO1, KLF7, SFRP1, OLFM2, IL6, GAL, F2RL1, PPARG, ADTRP, SCG2, RAPGEF3	1289	386	18780	1.774	0.631465	0.00261977	0.00233558
GOTERM_BP_5	GO:0030206~chondroitin sulfate biosynthetic process	9	0.582147	0.000180486	VCAN, CHST7, CHST11, DSE, CSGALNACT2, BGN, CSPG5, XYLT1, CHSY3	1289	25	18780	5.245	0.636995	0.00264818	0.00236091
GOTERM_BP_5	GO:0001838~embryonic epithelial tube formation	22	1.42303	0.000180665	FZD1, VASP, TGFB2, TGFB1, CITED2, OSR1, WNT5A, NOG, TWIST1, SIX1, FUZ, CELSR1, GDF7, GREM1, SFRP1, GDNF, MTHFD1L, DLC1, RARA, SOX8, SOX4, CTHRC1	1289	129	18780	2.48471	0.63736	0.00264818	0.00236091
GOTERM_BP_5	GO:0032963~collagen metabolic process	20	1.29366	0.000184896	TGFB1, TNXB, TGFB3, MMP2, ITGA2, SCX, P3H4, CYGB, LARP6, MMP10, RUNX1, P2RX7, RCN3, COL1A1, IL6, COL5A1, FAP, PPARG, CCN2, IL6R	1289	111	18780	2.62512	0.645874	0.00270314	0.00240991
GOTERM_BP_5	GO:0050768~negative regulation of neurogenesis	39	2.52264	0.000186974	DRAXIN, NOTCH3, DLX2, SEMA7A, SEMA3C, LRRK2, LPAR1, FSTL4, EFNB2, DPYSL3, SPP1, SPOCK1, HOXA2, SOX8, MBP, ZNF365, MINAR1, CDKN2B, TRPC5, EPHA7, TGFB1, SEMA6A, SEMA4B, NOG, WNT5A, PAX6, ISL1, DKK1, DNM3, ASPM, IL6, LIN28A, RTN4RL1, PMP22, ID4, FAT3, CNTN4, FGF13, CDK5R1	1289	300	18780	1.89403	0.649981	0.00272642	0.00243066
GOTERM_BP_5	GO:0050679~positive regulation of epithelial cell proliferation	31	2.00517	0.000189948	ACVRL1, PTPRN, ITGB3, HTR2B, TNFAIP3, TWIST1, FGF1, FGF2, THBS4, ZNF703, HAS2, SCN5A, WNT2, STAT5A, TGFB1, OSR1, TNFSF12, MST1, NOG, WNT5A, GPBAR1, IGF1, F3, TGFBR1, BMP6, PGF, APLN, NME1, PDCL3, SFRP1, SCG2	1289	217	18780	2.08135	0.655779	0.00276262	0.00246293
GOTERM_BP_5	GO:0002790~peptide secretion	52	3.36352	0.000193479	PCSK1, ACHE, SNAP25, GPR68, PTPRN, RAB3D, COMP, LRP5L, ANKRD1, MYO18A, CCN3, SLC16A2, HADH, SOX4, EDN1, SIRT4, ISL1, RCN3, ANO1, SFRP1, OLFM2, GAL, PPARG, ADTRP, SCG2, RAPGEF3, CACNA1A, ILDR2, LTBP2, CACNA1C, DPP4, TRPM2, CAMK2N1, LRRC8A, KCNN4, EXPH5, SLC12A2, TGFB2, TGFB1, DMTN, TGFB3, KCNB1, RASL10B, NR1H3, IGF1, BMP6, APLN, P2RX7, KISS1, KLF7, IL6, F2RL1	1289	443	18780	1.71018	0.662536	0.0028067	0.00250223
GOTERM_BP_5	GO:0051250~negative regulation of lymphocyte activation	26	1.68176	0.000201502	CD274, RIPOR2, CBFB, FGL2, ILDR2, TNFAIP3, TMEM131L, LRRC32, VSIR, SOCS1, LGALS9, PAG1, TNFSF18, TGFB1, CDKN2A, INHBA, PDCD1LG2, RUNX1, SMAD7, DLG1, TWSG1, SFRP1, CEACAM1, GAL, ID2, TNFSF4	1289	168	18780	2.25479	0.677402	0.00291051	0.00259478
GOTERM_BP_5	GO:0010631~epithelial cell migration	45	2.91074	0.000201673	ACVRL1, FOXC2, SRF, ITGB3, TACSTD2, HSPB1, FGF1, FGF2, THBS1, DPP4, EFNB2, SRPX2, SH3BP1, GLIPR2, ATOH8, ENPP2, HAS2, CCN3, VSTM4, PRSS3, ADAMTS9, STAT5A, CCBE1, NUS1, TGFB2, EDN1, TGFB1, S100A2, ITGA2, TNFSF12, WNT5A, EMP2, KLF4, TGFBR1, GREM1, ZEB2, CEACAM1, FAP, KIT, FGF18, EPPK1, PPARG, ADTRP, SCG2, HBEGF	1289	366	18780	1.79132	0.67771	0.00291051	0.00259478
GOTERM_BP_5	GO:0010001~glial cell differentiation	32	2.06986	0.000202941	PRDM8, DLX2, CNTNAP1, LAMA2, SERPINE2, LEF1, LPAR1, FGF2, RNF112, SH3TC2, CDH2, SOX8, TPPP, SOX4, ZNF365, EGR2, TGFB1, CDKN2C, IL34, NOG, LIF, PAX6, TNFRSF1B, KLF15, LIN28A, ID2, CLCF1, ID4, PPARG, ROR1, ROR2, ASPA	1289	228	18780	2.04483	0.679998	0.00292132	0.00260441
GOTERM_BP_5	GO:0006937~regulation of muscle contraction	27	1.74644	0.000205855	CHRM3, RYR2, CAMK2D, SRF, CACNA1C, ADRA1B, SLC8A1, CNN1, PLN, TMEM38A, CCN2, SCN5A, PRKG1, KCNJ2, DSP, GUCY1A1, EDN1, ITGA2, SPHK1, TPM1, ANK2, SMAD7, DLG1, KIT, NOS1AP, FGF13, MYL9	1289	178	18780	2.20997	0.68519	0.00295567	0.00263505
GOTERM_BP_5	GO:1903115~regulation of actin filament-based movement	12	0.776197	0.00021648	DSP, RYR2, CAMK2D, DLG1, PLN, PDPN, NOS1AP, ANK2, CACNA1C, SCN5A, FGF13, KCNJ2	1289	46	18780	3.80072	0.703424	0.0031003	0.00276399
GOTERM_BP_5	GO:0006869~lipid transport	50	3.23415	0.00023303	ATP8A1, ITGB3, SLCO2B1, BDKRB2, TNFAIP8L3, LDLRAP1, MFSD2A, NKX3-1, EDN1, ACSL1, PLA2G4A, ACSL5, SLC51B, ABCA10, CEACAM1, GAL, PITPNM2, SLCO2A1, PPARG, PLIN2, SLC27A3, PTGES, GRAMD1B, PRKAA2, ABCB1, CRABP2, ATP10A, THBS1, LIMA1, SLC9A3R1, RXRA, NPC1L1, SPP1, KCNN4, STRA6, MAP2K6, NUS1, ATP8B4, ABCA5, FZD4, ABCA6, ATP8B1, NR1H3, ABCA7, INHBA, BMP6, GULP1, P2RX7, SLCO3A1, LPCAT3	1289	424	18780	1.71809	0.729744	0.00332225	0.00296185
GOTERM_BP_5	GO:0034308~primary alcohol metabolic process	16	1.03493	0.000233161	DHRS13, DGAT2, ACSS2, ADH1B, ADH1A, AKR1C3, IGF1, ALDH3A2, SULT1A1, ALDH1B1, RDH10, ALDH3B1, ALDH1A1, NAAA, CYP1A1, ACSS1	1289	78	18780	2.9886	0.729942	0.00332225	0.00296185
GOTERM_BP_5	GO:0030195~negative regulation of blood coagulation	13	0.84088	0.00023818	EDN1, SERPINE2, SERPINE1, PLAUR, PDGFA, PLAT, F3, THBS1, CEACAM1, UBASH3B, ADAMTS18, ADTRP, PRKG1	1289	54	18780	3.50746	0.737447	0.00338517	0.00301795
GOTERM_BP_5	GO:0045765~regulation of angiogenesis	48	3.10479	0.000240668	ACVRL1, FOXC2, CXCL8, SERPINE1, GATA6, TNFAIP3, HSPB1, TWIST1, FGF1, THBS2, FGF2, THBS1, THBS4, AQP1, NPPB, SRPX2, ADAMTS1, ENPP2, EMILIN2, ADAMTS9, HOXA5, MINAR1, SLC12A2, CCBE1, TGFB2, SEMA6A, CEMIP2, HGF, TNFSF12, SPHK1, WNT5A, HMGA2, EMP2, KLF4, ISL1, F3, PGF, RUNX1, GREM1, PDCL3, SFRP1, IL6, CEACAM1, ADAM12, FGF18, PPARG, RAPGEF3, TLR3	1289	402	18780	1.73963	0.74109	0.0034119	0.00304178
GOTERM_BP_5	GO:0032496~response to lipopolysaccharide	45	2.91074	0.000242133	PCSK1, CD274, SPON2, CXCL8, PTGER2, SERPINE1, TNFAIP3, CSF2RB, CXCL1, LOXL1, ICAM1, ALAD, EFNB2, ADAMTS13, IRAK2, NOCT, ANKRD1, CCL2, SIRPA, LGALS9, ELANE, SNCA, PTGIR, EDN1, TGFB1, VCAM1, SLC11A1, WNT5A, DIO2, NR1H3, IRAK3, PDCD1LG2, TNFRSF1B, SOD2, SMAD6, BMP6, P2RX7, IL6, TNFSF4, CYP1A1, RARA, IRF8, ALPL, TRIB1, PTGES	1289	369	18780	1.77676	0.743211	0.00342402	0.00305259
GOTERM_BP_5	GO:0060538~skeletal muscle organ development	27	1.74644	0.000246691	CHRNA1, RIPOR2, CNTNAP1, CITED2, ELN, SIX1, TCF21, SCX, TWIST1, FGFRL1, ANKRD1, HIVEP3, FLNB, SOX8, MSC, MYOZ1, SKIL, STRA6, CDON, EGR2, TGFB1, HOMER1, HEYL, ACTA1, TLL2, RBM24, ATF3	1289	180	18780	2.18542	0.7497	0.00347971	0.00310223
GOTERM_BP_5	GO:0055082~cellular chemical homeostasis	88	5.69211	0.000263641	RYR2, GPR68, GPR65, PTPRN, LRRK2, HTR2B, SLC40A1, CIB2, MT1X, GRIK2, ADRA1B, FGF2, SLC4A4, SLC8A1, ICAM1, AQP1, CALB2, MT2A, JPH2, UBASH3B, BDKRB2, ENPP1, TMEM38A, SOX4, CMKLR1, ATP6V0B, TRPC5, ATP6V1G1, PTGIR, EDN1, DGAT2, SCARA5, SLC11A1, TRPC1, WNT5A, ANK2, KLF15, SLC39A14, NME1, CACNB2, ANO1, SCNN1B, SLC9A9, RAB38, MT1E, SLC24A4, CAMK2D, CEMIP, PRKAA2, SRF, PTGER2, SLC1A1, LPAR1, OPRL1, CACNA…	1289	873	18780	1.46863	0.772425	0.00370695	0.00330482
GOTERM_BP_5	GO:1905954~positive regulation of lipid localization	20	1.29366	0.000264122	EDN1, ABCA5, ATP8A1, ACSL1, PLA2G4A, NR1H3, ACSL5, ABCA7, BMP6, P2RX7, GAL, RXRA, LPCAT3, SPP1, PLIN2, PPARG, LDLRAP1, PTGES, MAP2K6, NKX3-1	1289	114	18780	2.55604	0.773039	0.00370695	0.00330482
GOTERM_BP_5	GO:0055002~striated muscle cell development	26	1.68176	0.000266478	RIPOR2, CNTNAP1, SRF, SIX1, SLC8A1, COMP, RGS4, SGCD, CSRP2, CSRP1, ANKRD1, MYH11, MYOZ1, PDLIM5, EDN1, HOMER1, TPM1, TMOD2, NFATC2, IGF1, ISL1, TBX18, ACTA1, ACTC1, LOX, MYL9	1289	171	18780	2.21524	0.776021	0.00373069	0.00332599
GOTERM_BP_5	GO:0097696~STAT cascade	28	1.81113	0.000270576	CSF1R, FLT3, CSF2RB, GHR, SOCS2, SOCS1, STAT4, CCL2, STAT6, IL6R, TNFSF18, STAT5A, TGFB1, TSLP, MST1, LIF, IGF1, ISL1, IL6, IFNE, CLCF1, KIT, PPARG, OCIAD2, IL7R, FGFR3, CRLF1, CDK5R1	1289	191	18780	2.13583	0.781117	0.00377864	0.00336874
GOTERM_BP_5	GO:0051496~positive regulation of stress fiber assembly	13	0.84088	0.000285874	SMAD3, TGFB3, LIMCH1, GPR65, TPM1, LIMK1, LPAR1, TGFBR1, SFRP1, WNT11, NOX4, CCN2, RAPGEF3	1289	55	18780	3.44368	0.799136	0.00398237	0.00355037
GOTERM_BP_5	GO:0019722~calcium-mediated signaling	30	1.94049	0.000289088	CHRM3, RYR2, SLC24A4, CAMK2D, MCTP1, CXCL8, DYRK2, PTGDR2, LRRK2, HTR2B, CACNA1C, SLC8A1, NCALD, TRPM2, JPH2, PLN, SGCD, TMEM38A, MYOZ1, LMCD1, EDN1, VCAM1, DMTN, SPHK1, NFATC2, ANK2, IGF1, P2RX7, ZAP70, EFHB	1289	212	18780	2.06171	0.802729	0.00401718	0.0035814
GOTERM_BP_5	GO:0030856~regulation of epithelial cell differentiation	26	1.68176	0.000291918	ACVRL1, CBFB, SERPINE1, F11R, FGF2, AQP3, FOXO1, SPRED3, ATOH8, WWTR1, CDKN2B, VDR, OSR1, LIF, PAX6, GRHL1, ETV4, BMP6, RUNX1, MYCL, KLF7, CEACAM1, GDNF, SPRY1, CD24, EZH2	1289	172	18780	2.20236	0.805838	0.00404648	0.00360752
GOTERM_BP_5	GO:0016331~morphogenesis of embryonic epithelium	24	1.55239	0.000306434	FZD1, VASP, TGFB2, TGFB1, CITED2, OSR1, WNT5A, NOG, TWIST1, SIX1, FUZ, CELSR1, TBX18, GDF7, GREM1, SFRP1, GDNF, MTHFD1L, RDH10, DLC1, RARA, SOX8, SOX4, CTHRC1	1289	153	18780	2.2854	0.821038	0.00423021	0.00377132
GOTERM_BP_5	GO:0099537~trans-synaptic signaling	75	4.85123	0.000306679	ACHE, SNAP25, CHRM3, MCTP1, GUCY1B1, SERPINE2, LRRK2, CHRM5, HTR2B, PLAT, GRIK2, CALB2, RGS4, SIPA1L1, CDH2, RPS6KA1, RAC3, LZTS1, PPFIA3, GUCY1A1, EDN1, TMOD2, INSYN1, DKK1, CACNB2, MAP1B, NAAA, KIT, RARA, KCNQ3, ROR2, CHRNA1, LAMA2, PLPPR4, SRF, SLC1A1, CACNA1A, SLC1A4, LIN7A, CAMKK1, GNAI1, STX11, CACNA1G, SYNGR1, PRKAR2B, P2RY1, CCL2, KCNMB4, MBP, NPTX1, PDLIM4, GRIA4, SNCA, PRRT1, EGR2, DTNA…	1289	720	18780	1.51765	0.821285	0.00423021	0.00377132
GOTERM_BP_5	GO:0010543~regulation of platelet activation	12	0.776197	0.000323099	IL6, CEACAM1, DMTN, SERPINE2, UBASH3B, ADAMTS18, PDPN, PDGFA, EMILIN2, PLA2G4A, F11R, PRKG1	1289	48	18780	3.64236	0.837027	0.00444578	0.00396351
GOTERM_BP_5	GO:0060740~prostate gland epithelium morphogenesis	9	0.582147	0.000327538	FOXA1, SFRP1, MMP2, WNT5A, NOG, ID4, TNC, HOXA13, NKX3-1	1289	27	18780	4.85648	0.84104	0.00448487	0.00399836
GOTERM_BP_5	GO:0003401~axis elongation	9	0.582147	0.000327538	SFRP1, TGFB1, WNT11, RDH10, WNT5A, TNC, SPRY1, FGF1, NKD1	1289	27	18780	4.85648	0.84104	0.00448487	0.00399836
GOTERM_BP_5	GO:0051492~regulation of stress fiber assembly	18	1.16429	0.000336474	SMAD3, TGFB3, LIMCH1, GPR65, TPM1, LIMK1, TACSTD2, LPAR1, F11R, ARHGAP6, TGFBR1, SFRP1, WNT11, DLC1, NOX4, CCN2, RAPGEF3, CGNL1	1289	98	18780	2.67602	0.848819	0.00458486	0.0040875
GOTERM_BP_5	GO:0055024~regulation of cardiac muscle tissue development	18	1.16429	0.000336474	EDN1, TGFB1, CITED2, NOG, GATA6, IGF1, GLI1, FGF2, DKK1, TGFBR1, RUNX1, TGFBR3, RGS4, GREM1, EFNB2, JPH2, MIR17HG, WNT2	1289	98	18780	2.67602	0.848819	0.00458486	0.0040875
GOTERM_BP_5	GO:0071774~response to fibroblast growth factor	24	1.55239	0.000337338	CXCL8, WNT5A, NOG, TNC, FUZ, SHISA2, FGF1, FGF2, THBS1, ZFP36L2, FGFRL1, APLN, COL1A1, SFRP1, FLRT3, FGF18, ANOS1, CCL2, SHOC2, SPRY1, CCN2, FGFR4, FGFR3, SNCA	1289	154	18780	2.27056	0.849552	0.00458552	0.00408808
GOTERM_BP_5	GO:0045766~positive regulation of angiogenesis	30	1.94049	0.000339126	ACVRL1, FOXC2, CXCL8, SERPINE1, GATA6, HSPB1, TWIST1, FGF1, FGF2, THBS1, AQP1, SRPX2, EMILIN2, CCBE1, HGF, TNFSF12, SPHK1, WNT5A, HMGA2, KLF4, ISL1, F3, PGF, RUNX1, GREM1, PDCL3, ADAM12, FGF18, RAPGEF3, TLR3	1289	214	18780	2.04244	0.851055	0.00459868	0.00409982
GOTERM_BP_5	GO:0042098~T cell proliferation	29	1.87581	0.000344943	EPHB6, CD274, RIPOR2, TMEM131L, CD1D, LRRC32, SLC7A1, SH3RF1, VSIR, LGALS9, CD55, ICOSLG, TNFSF18, TGFB1, VCAM1, CDKN2A, SLC11A1, MSN, CTPS1, IGF1, PDCD1LG2, P2RX7, ZAP70, DLG1, TWSG1, IL6, TNFSF4, DOCK2, CD24	1289	204	18780	2.07114	0.855842	0.00465696	0.00415178
GOTERM_BP_5	GO:0010977~negative regulation of neuron projection development	25	1.61708	0.000345083	DRAXIN, SEMA7A, SEMA3C, LRRK2, LPAR1, FSTL4, EFNB2, DPYSL3, SPP1, SPOCK1, MBP, ZNF365, MINAR1, TRPC5, EPHA7, SEMA6A, SEMA4B, WNT5A, DKK1, DNM3, RTN4RL1, PMP22, FAT3, FGF13, CDK5R1	1289	164	18780	2.22095	0.855955	0.00465696	0.00415178
GOTERM_BP_5	GO:0086004~regulation of cardiac muscle cell contraction	11	0.711514	0.000350612	DSP, RYR2, CAMK2D, DLG1, PLN, NOS1AP, ANK2, CACNA1C, SCN5A, FGF13, KCNJ2	1289	41	18780	3.90887	0.860359	0.00472023	0.00420818
GOTERM_BP_5	GO:0051493~regulation of cytoskeleton organization	64	4.13972	0.000356555	RIPOR2, PHLDB1, PATJ, GPR65, ELN, FMN1, CELSR1, F11R, ARHGAP6, ICAM1, IQCJ-SCHIP1, BAIAP2L1, ARHGDIB, RAC3, CCN2, CGNL1, EDN1, LIMCH1, TPM1, TMOD2, MID1, TGFBR1, MTSS1, CIT, SFRP1, CDC42EP4, MAP1B, TMSB15B, RAPGEF3, KANK4, KANK3, CSF1R, PRKAA2, TACSTD2, LPAR1, PDGFA, NEXN, GNAI1, LIMA1, TRPM2, WNT11, SH3BP1, MAP6, VILL, TPPP, SNCA, VASP, TGFB1, DMTN, SMAD3, TGFB3, LIMK1, SSH2, SSH3, P2RX7, DLG1, …	1289	593	18780	1.57242	0.864943	0.00478655	0.00426731
GOTERM_BP_5	GO:0048333~mesodermal cell differentiation	10	0.646831	0.000357243	KDM6B, FOXC2, EYA2, ITGA2, ITGB3, ITGA8, HMGA2, INHBA, KLF4, DKK1	1289	34	18780	4.28513	0.865464	0.00478655	0.00426731
GOTERM_BP_5	GO:0051781~positive regulation of cell division	17	1.09961	0.000374377	TGFB2, TGFB1, TGFB3, HTR2B, PDGFA, CDC6, FGF1, FGF2, CDC14A, PGF, THBS4, CDC25B, CIT, PDGFD, PDGFC, CAT, NKX3-1	1289	90	18780	2.752	0.877806	0.00500417	0.00446132
GOTERM_BP_5	GO:1903707~negative regulation of hemopoiesis	25	1.61708	0.000378123	TNFAIP6, CBFB, GPR68, FGL2, TMEM131L, FSTL3, SOCS1, UBASH3B, HOXA5, TNFSF18, CDKN2A, ZBTB16, TMEM176A, INHBA, MEIS2, RUNX1, NME1, SMAD7, SFRP1, CEACAM1, ID2, TNFSF4, RARA, TRIB1, TLR3	1289	165	18780	2.20749	0.88035	0.00504223	0.00449526
GOTERM_BP_5	GO:0071300~cellular response to retinoic acid	15	0.970246	0.000383888	WNT5B, FZD4, OSR1, WNT5A, TNC, KLF4, AQP1, COL1A1, BRINP2, WNT11, HAND2, RARA, HOXA2, PPARG, WNT2	1289	73	18780	2.99372	0.884162	0.00510699	0.00455299
GOTERM_BP_5	GO:0051961~negative regulation of nervous system development	40	2.58732	0.000385308	DRAXIN, NOTCH3, DLX2, SEMA7A, SEMA3C, LRRK2, LPAR1, FSTL4, EFNB2, DPYSL3, SPP1, SPOCK1, HOXA2, SOX8, MBP, ZNF365, MINAR1, CDKN2B, TRPC5, EPHA7, TGFB1, SEMA6A, SEMA4B, NOG, WNT5A, PAX6, ISL1, DKK1, DNM3, ASPM, IL6, LIN28A, RTN4RL1, GPR161, PMP22, ID4, FAT3, CNTN4, FGF13, CDK5R1	1289	322	18780	1.80987	0.885082	0.00511376	0.00455903
GOTERM_BP_5	GO:0007596~blood coagulation	43	2.78137	0.000390388	SERPINE2, SRF, ITGB3, SERPINE1, GATA6, PDGFA, HSPB1, PLAT, HBD, F11R, THBS1, GNAI1, COMP, ADAMTS13, UBASH3B, CSRP1, PRKAR2B, ADAMTS18, PDPN, P2RY1, EMILIN2, ANXA8, PRKG1, EDN1, ENTPD1, DMTN, ITGA2, PLAUR, FN1, PLA2G4A, F3, P2RX7, COL1A1, P2RX6, IL6, CEACAM1, FAP, IRF2, F2RL1, MAFK, ADTRP, HPSE, MYL9	1289	355	18780	1.76475	0.888315	0.00516652	0.00460607
GOTERM_BP_5	GO:0086065~cell communication involved in cardiac conduction	12	0.776197	0.000391124	DSP, RYR2, CACNB2, GJD3, KCNN2, ANK2, CACNA1C, SCN5A, SCN4B, SLC8A1, SCN1B, CACNA1G	1289	49	18780	3.56802	0.888775	0.00516652	0.00460607
GOTERM_BP_5	GO:0055123~digestive system development	23	1.48771	0.000396495	TGFB2, TGFB1, PKDCC, CXCL8, SMAD3, TGFB3, WNT5A, GATA6, TCF21, FOXL1, PRDM1, GLI1, HOXA13, SFRP1, WNT11, ID2, PDGFC, KIT, CYP1A1, HOXA5, NKX2-3, DACT1, STRA6	1289	146	18780	2.29518	0.89208	0.00522518	0.00465835
GOTERM_BP_5	GO:0007422~peripheral nervous system development	16	1.03493	0.000411177	EGR2, CNTNAP1, LAMA2, CITED2, BDNF, ETV1, NGF, ISL1, RUNX1, ALDH3A2, NFASC, GDNF, SH3TC2, HAND2, PMP22, SOX8	1289	82	18780	2.84282	0.900622	0.00540596	0.00481953
GOTERM_BP_5	GO:0043491~protein kinase B signaling	36	2.32859	0.000422506	PHLPP1, FLT3, PDGFA, FGF1, FGF2, THBS1, SLC9A3R1, GCNT2, CCL2, TNFAIP8L3, NKX3-1, PLK3, TGFB1, IGFBP5, HGF, AKR1C3, IGF1, GAB2, MEIS3, KLF4, F3, TGFBR1, DLG1, KITLG, LIN28A, LOX, KIT, FGF18, NOX4, TRIB3, ADTRP, HPSE, PIK3AP1, FGFR4, FGFR3, HBEGF	1289	280	18780	1.87321	0.906748	0.00554194	0.00494076
GOTERM_BP_5	GO:0002718~regulation of cytokine production involved in immune response	18	1.16429	0.000429933	SPON2, SEMA7A, TGFB2, TGFB1, IL1R1, TGFB3, WNT5A, IRAK3, TNFRSF1B, SMAD7, SLC7A5, IL6, TNFSF4, KIT, F2RL1, CD55, IL18R1, TLR3	1289	100	18780	2.6225	0.910558	0.0056262	0.00501588
GOTERM_BP_5	GO:0030336~negative regulation of cell migration	43	2.78137	0.000438362	ACVRL1, RIPOR2, MCTP1, TNFAIP6, CITED2, SRF, SERPINE1, TACSTD2, LDLRAD4, FGF2, THBS1, CYGB, DPP4, SLC9A3R1, WNT11, ARHGDIB, DPYSL3, EMILIN2, CCL2, CCN3, TIMP1, ADAMTS9, PRKG1, SCAI, IL33, TGFB1, IGFBP5, LIMCH1, IGFBP3, TPM1, NOG, FUZ, MITF, KLF4, SMAD7, GREM1, SFRP1, DLC1, PADI2, EPPK1, PPARG, ADTRP, TRIB1	1289	357	18780	1.75486	0.914693	0.00572317	0.00510233
GOTERM_BP_5	GO:0051592~response to calcium ion	24	1.55239	0.000447064	PCSK1, RYR2, CAMK2D, EDN1, DMTN, PRKAA2, HSPA5, HOMER1, TRPC1, WNT5A, AKR1C3, AQP3, THBS1, P2RX7, TRPM2, SYT12, ALOX5AP, KCNMB4, FOSB, CPNE2, SCN5A, JUNB, PTGES, KCNH1	1289	157	18780	2.22717	0.918762	0.00582324	0.00519154
GOTERM_BP_5	GO:0032233~positive regulation of actin filament bundle assembly	14	0.905563	0.000468936	SMAD3, TGFB3, LIMCH1, GPR65, TPM1, LIMK1, LPAR1, TGFBR1, MTSS1, SFRP1, WNT11, NOX4, CCN2, RAPGEF3	1289	66	18780	3.09049	0.928154	0.00607993	0.00542038
GOTERM_BP_5	GO:0001756~somitogenesis	14	0.905563	0.000468936	FOXC2, SMAD3, SEMA3C, LEF1, WNT5A, AXIN2, MEOX1, DKK1, TBX18, NKD1, LFNG, SFRP1, ROR2, NKX3-1	1289	66	18780	3.09049	0.928154	0.00607993	0.00542038
GOTERM_BP_5	GO:0060976~coronary vasculature development	12	0.776197	0.000470766	TGFBR3, DYNC2H1, SGCD, SRF, HAND2, GATA6, PRDM1, SMAD6, FGF2, TGFBR1, ADAMTS6, APLN	1289	50	18780	3.49666	0.928888	0.00608958	0.00542899
GOTERM_BP_5	GO:0071305~cellular response to vitamin D	8	0.517464	0.000479343	MN1, SFRP1, RXRA, FES, VDR, TNC, SNAI2, GDAP1	1289	22	18780	5.29798	0.932233	0.00618364	0.00551285
GOTERM_BP_5	GO:0001658~branching involved in ureteric bud morphogenesis	13	0.84088	0.00048024	TGFB1, WNT2B, NOG, TACSTD2, SIX1, TCF21, FGF1, FGF2, ADAMTS16, GREM1, DLG1, GDNF, SOX8	1289	58	18780	3.26556	0.932573	0.00618364	0.00551285
GOTERM_BP_5	GO:0060536~cartilage morphogenesis	6	0.388098	0.000490331	HAND2, RSPO2, SNAI1, SNAI2, MSX1, HOXA5	1289	11	18780	7.94696	0.936289	0.00629912	0.0056158
GOTERM_BP_5	GO:1902903~regulation of supramolecular fiber organization	47	3.0401	0.000497222	TNXB, ELN, GPR65, TACSTD2, LPAR1, FMN1, F11R, ARHGAP6, ICAM1, LIMA1, BAIAP2L1, WNT11, SH3BP1, CCN2, VILL, CGNL1, SNCA, VASP, EDN1, DMTN, SMAD3, TGFB3, LIMCH1, TPM1, TMOD2, LIMK1, SSH2, SSH3, MID1, TGFBR1, MTSS1, CIT, DLG1, SFRP1, FES, DLC1, CDC42EP4, MAP1B, TMSB15B, SPIRE2, NOX4, F2RL1, FGF13, KANK4, RAPGEF3, CDK5R1, KANK3	1289	404	18780	1.69496	0.938707	0.00637307	0.00568172
GOTERM_BP_5	GO:1903530~regulation of secretion by cell	65	4.2044	0.000509278	PCSK1, ACHE, SNAP25, MCTP1, GPR68, LRRK2, RAB3D, LRP5L, DPYSL2, ANKRD1, MYO18A, CCN3, LGALS9, HADH, SOX4, NKX3-1, IL11, EDN1, SIRT4, GAB2, TNFRSF1B, ISL1, CACNB2, ANO1, SFRP1, CEACAM1, GAL, PPARG, ADTRP, RAPGEF3, CACNA1A, CACNA1C, CACNA1G, DPP4, TRPM2, CAMK2N1, P2RY1, KCNMB4, LRRC8A, KCNN4, EXPH5, SNCA, SLC12A2, TGFB2, TGFB1, TGFB3, KCNB1, RASL10B, LIF, NR1H3, RAB27B, IGF1, INHBA, SNCAIP, BMP6, A…	1289	613	18780	1.54488	0.942721	0.00651273	0.00580623
GOTERM_BP_5	GO:0043270~positive regulation of ion transport	40	2.58732	0.000527965	RYR2, CEMIP, ABCB1, ATP8A1, STK39, SLC9A3R1, JPH2, DPYSL2, P2RY1, CCL2, KCNMB4, KCNN2, SCN5A, KCNN4, RGS9, KCNJ2, SCN1B, SNCA, MAP2K6, SLC12A2, EDN1, HOMER1, ACSL1, TRPC1, PLA2G4A, ACSL5, ANK2, ABCA7, VMP1, P2RX7, CACNB2, DLG1, GAL, FGF14, GDNF, WNK3, CNKSR3, NOS1AP, SCN4B, PTGES	1289	327	18780	1.78219	0.948428	0.00673635	0.0060056
GOTERM_BP_5	GO:0032231~regulation of actin filament bundle assembly	19	1.22898	0.000533417	SMAD3, TGFB3, LIMCH1, GPR65, TPM1, LIMK1, TACSTD2, LPAR1, F11R, ARHGAP6, TGFBR1, MTSS1, SFRP1, WNT11, DLC1, NOX4, CCN2, RAPGEF3, CGNL1	1289	111	18780	2.49387	0.949983	0.00679048	0.00605386
GOTERM_BP_5	GO:0055007~cardiac muscle cell differentiation	21	1.35834	0.000544329	ACVR1, KDM6B, EDN1, TGFB1, SRF, GATA6, IGF1, ISL1, DKK1, TBX18, SLC8A1, RGS4, GREM1, EFNB2, ACTC1, SGCD, RARA, NOX4, SIK1, MYH11, PDLIM5	1289	130	18780	2.35352	0.952957	0.00690618	0.00615701
GOTERM_BP_5	GO:0070301~cellular response to hydrogen peroxide	18	1.16429	0.000544966	KDM6B, EDN1, HGF, SPHK1, LRRK2, PYCR1, TNFAIP3, KLF4, FOXO1, AQP1, RNF112, TRPM2, IL6, PDGFD, CAT, SIRPA, STAT6, EZH2	1289	102	18780	2.57108	0.953125	0.00690618	0.00615701
GOTERM_BP_5	GO:2000146~negative regulation of cell motility	44	2.84605	0.000546992	ACVRL1, RIPOR2, MCTP1, TNFAIP6, CITED2, SRF, SERPINE1, TACSTD2, LDLRAD4, FGF2, THBS1, CYGB, DPP4, SLC9A3R1, WNT11, ARHGDIB, DPYSL3, EMILIN2, CCL2, CCN3, TIMP1, ADAMTS9, PRKG1, SCAI, IL33, TGFB1, IGFBP5, LIMCH1, IGFBP3, TPM1, NOG, FUZ, MITF, KLF4, SMAD7, GREM1, SFRP1, FRMD5, DLC1, PADI2, EPPK1, PPARG, ADTRP, TRIB1	1289	372	18780	1.72327	0.953655	0.00691624	0.00616598
GOTERM_BP_5	GO:0060037~pharyngeal system development	9	0.582147	0.000559989	ACVR1, EDN1, TGFB2, NOG, SIX1, HOXA2, ISL1, TGFBR1, NKX3-1	1289	29	18780	4.52155	0.956918	0.00703775	0.00627431
GOTERM_BP_5	GO:0060512~prostate gland morphogenesis	9	0.582147	0.000559989	FOXA1, SFRP1, MMP2, WNT5A, NOG, ID4, TNC, HOXA13, NKX3-1	1289	29	18780	4.52155	0.956918	0.00703775	0.00627431
GOTERM_BP_5	GO:0051147~regulation of muscle cell differentiation	31	2.00517	0.000560363	RIPOR2, SRF, SRA1, CXCL14, EFNB2, RGS4, CDH2, LRRC8A, SOX8, CCN3, MSX1, MBNL3, CDON, RBM38, EDN1, TGFB1, BDNF, IGFBP3, NFATC2, IGF1, SOD2, DKK1, HOPX, GREM1, OLFM2, ID2, CTH, KIT, SIK1, RBM24, EZH2	1289	231	18780	1.95521	0.957009	0.00703775	0.00627431
GOTERM_BP_5	GO:0050819~negative regulation of coagulation	13	0.84088	0.000565782	EDN1, SERPINE2, SERPINE1, PLAUR, PDGFA, PLAT, F3, THBS1, CEACAM1, UBASH3B, ADAMTS18, ADTRP, PRKG1	1289	59	18780	3.21021	0.958298	0.00708054	0.00631245
GOTERM_BP_5	GO:0050931~pigment cell differentiation	10	0.646831	0.000566292	LRMDA, KITLG, ZEB2, KIT, TYRP1, ENPP1, RAB38, MITF, SOD2, ADAMTS9	1289	36	18780	4.04706	0.958417	0.00708054	0.00631245
GOTERM_BP_5	GO:0050801~ion homeostasis	86	5.56274	0.000573131	RYR2, GPR65, LRRK2, HTR2B, SLC40A1, CIB2, MT1X, GRIK2, ADRA1B, FGF2, SLC4A4, SLC8A1, NPPB, CALB2, MT2A, JPH2, SGCD, UBASH3B, PDK4, BDKRB2, ENPP1, SCN5A, TMEM38A, SCN1B, CMKLR1, ATP6V0B, TRPC5, ATP6V1G1, PTGIR, EDN1, DGAT2, SCARA5, SLC11A1, TRPC1, WNT5A, ANK2, SLC39A14, RCN3, CACNB2, SCNN1B, SLC9A9, RAB38, MT1E, SLC24A4, CAMK2D, CEMIP, PRKAA2, PTGER2, SLC1A1, STK39, LPAR1, OPRL1, CACNA1A, NEDD4L, …	1289	870	18780	1.4402	0.959984	0.00715012	0.00637449
GOTERM_BP_5	GO:1903038~negative regulation of leukocyte cell-cell adhesion	23	1.48771	0.000579456	TNFSF18, CD274, RIPOR2, TGFB1, CBFB, CDKN2A, FGL2, ILDR2, TMEM131L, PDCD1LG2, KLF4, LRRC32, VSIR, SMAD7, RUNX1, DLG1, TWSG1, CEACAM1, SOCS1, TNFSF4, LGALS9, ADTRP, PAG1	1289	150	18780	2.23398	0.961381	0.00718116	0.00640216
GOTERM_BP_5	GO:0042542~response to hydrogen peroxide	23	1.48771	0.000579456	KDM6B, EDN1, HGF, SPHK1, MMP2, LRRK2, PYCR1, TNFAIP3, KLF4, SOD2, FOXO1, SLC8A1, AQP1, COL1A1, RNF112, TRPM2, LDHA, IL6, PDGFD, CAT, SIRPA, STAT6, EZH2	1289	150	18780	2.23398	0.961381	0.00718116	0.00640216
GOTERM_BP_5	GO:0034332~adherens junction organization	23	1.48771	0.000579456	DSP, ACVRL1, DMTN, SMAD3, LIMCH1, ACTN1, ITGA2, FMN1, ARHGAP6, THBS1, BMP6, MTSS1, SMAD7, CDH6, GREM1, EFNB2, SFRP1, CDH2, DLC1, ZNF703, CDHR3, NECTIN4, LIMS1	1289	150	18780	2.23398	0.961381	0.00718116	0.00640216
GOTERM_BP_5	GO:0032890~regulation of organic acid transport	15	0.970246	0.00058874	SLC12A2, EDN1, SLC43A2, ACSL1, OSR1, STK39, PLA2G4A, ACSL5, THBS1, P2RX7, RGS4, DPYSL2, PTGES, MAP2K6, SNCA	1289	76	18780	2.87555	0.963343	0.00728014	0.0064904
GOTERM_BP_5	GO:0046651~lymphocyte proliferation	38	2.45796	0.00060096	EPHB6, CD274, RIPOR2, FLT3, LEF1, TMEM131L, CD1D, LRRC32, SLC7A1, SH3RF1, VSIR, LGALS9, CD55, ICOSLG, TNFSF18, TGFB1, VCAM1, CDKN2A, SLC11A1, NFATC2, MSN, CTPS1, IGF1, PDCD1LG2, TNFRSF1B, P2RX7, ZAP70, DLG1, TWSG1, IL6, GAL, IFNE, GPR183, CLCF1, TNFSF4, DOCK2, CD24, IL7R	1289	307	18780	1.80338	0.965775	0.0074096	0.00660582
GOTERM_BP_5	GO:0050868~negative regulation of T cell activation	21	1.35834	0.000601849	TNFSF18, CD274, RIPOR2, TGFB1, CBFB, CDKN2A, FGL2, ILDR2, TMEM131L, PDCD1LG2, LRRC32, VSIR, SMAD7, RUNX1, DLG1, TWSG1, CEACAM1, SOCS1, TNFSF4, LGALS9, PAG1	1289	131	18780	2.33556	0.965946	0.0074096	0.00660582
GOTERM_BP_5	GO:0021675~nerve development	16	1.03493	0.000611676	SLC24A4, EGR2, EDN1, VCAM1, SERPINE2, CITED2, BDNF, ATP8B1, LPAR1, SIX1, NGF, ISL1, HOXA3, LRIG1, SLITRK6, NPTX1	1289	85	18780	2.74248	0.967775	0.00749899	0.00668551
GOTERM_BP_5	GO:0010771~negative regulation of cell morphogenesis involved in differentiation	18	1.16429	0.000611781	DRAXIN, SEMA7A, TRPC5, EPHA7, SEMA6A, DMTN, SEMA3C, SEMA4B, WNT5A, TACSTD2, FSTL4, DNM3, SPP1, MBP, MELTF, FGF13, GBP1, CDK5R1	1289	103	18780	2.54611	0.967793	0.00749899	0.00668551
GOTERM_BP_5	GO:0014068~positive regulation of phosphatidylinositol 3-kinase signaling	17	1.09961	0.000618188	TGFB2, FLT3, HGF, FN1, PDGFA, PRR5L, IGF1, FGF2, PDGFD, PDGFC, KIT, CAT, F2RL1, ROR1, ROR2, PIK3AP1, NKX3-1	1289	94	18780	2.6349	0.968932	0.00756102	0.00674081
GOTERM_BP_5	GO:0007259~JAK-STAT cascade	25	1.61708	0.000641012	CSF1R, FLT3, CSF2RB, GHR, SOCS2, SOCS1, STAT4, CCL2, STAT6, IL6R, TNFSF18, STAT5A, TSLP, LIF, IGF1, ISL1, IL6, IFNE, CLCF1, KIT, OCIAD2, IL7R, FGFR3, CRLF1, CDK5R1	1289	171	18780	2.13003	0.972671	0.00782314	0.00697449
GOTERM_BP_5	GO:1905332~positive regulation of morphogenesis of an epithelium	11	0.711514	0.000643025	GREM1, TGFB1, WNT2B, WNT5B, GDNF, NOG, LIF, SIX1, SOX8, WNT2, FGF2	1289	44	18780	3.64236	0.972978	0.00783068	0.00698122
GOTERM_BP_5	GO:0090189~regulation of branching involved in ureteric bud morphogenesis	8	0.517464	0.000648558	GREM1, TGFB1, WNT2B, GDNF, NOG, TACSTD2, SIX1, SOX8	1289	23	18780	5.06763	0.973805	0.00788097	0.00702605
GOTERM_BP_5	GO:0001957~intramembranous ossification	5	0.323415	0.000651538	COL1A1, MN1, MMP2, FGF18, AXIN2	1289	7	18780	10.4067	0.97424	0.00790008	0.00704309
GOTERM_BP_5	GO:0010715~regulation of extracellular matrix disassembly	7	0.452781	0.000659134	DPP4, IL6, TGFB1, FAP, PDPN, MELTF, FGFR4	1289	17	18780	5.99918	0.975316	0.00797496	0.00710984
GOTERM_BP_5	GO:0043388~positive regulation of DNA binding	13	0.84088	0.000663761	IL32, TGFB1, ITGA2, PLAUR, TWIST1, PAX6, IGF1, KLF4, NGF, ISL1, NME1, HAND2, PPARG	1289	60	18780	3.15671	0.975949	0.00801366	0.00714435
GOTERM_BP_5	GO:0030850~prostate gland development	12	0.776197	0.000671052	FOXA1, SFRP1, MMP2, WNT5A, NOG, EAF2, ID4, RARA, TNC, GLI1, HOXA13, NKX3-1	1289	52	18780	3.36218	0.976914	0.00806699	0.00719189
GOTERM_BP_5	GO:0071622~regulation of granulocyte chemotaxis	12	0.776197	0.000671052	TNFSF18, DPP4, RIPOR2, CSF1R, EDN1, CXCL8, TNFAIP6, IL34, DAPK2, THBS1, THBS4, CMKLR1	1289	52	18780	3.36218	0.976914	0.00806699	0.00719189
GOTERM_BP_5	GO:0045892~negative regulation of transcription, DNA-templated	129	8.34411	0.000674118	FOXA1, ZBTB21, SCX, PRDM1, RPS6KA5, HOXA2, SOX8, MYOZ1, SAMD11, HES6, TLE1, SFMBT2, OSR1, FST, ZNF281, WNT5A, ZFP69B, MITF, FOXP4, ISL1, DKK1, RUNX1, SFRP1, TRIB3, TAGLN3, ATF3, NOTCH3, DLX2, CBFB, TCF7, GLIS3, GATA6, NEDD4L, TWIST1, FOXO1, ZNF703, MSC, SKIL, ELANE, SCAI, FZD1, ZNF540, WWTR1, CBX7, PLK3, TFAP2C, TGFB1, SMAD3, ATP8B1, VDR, ZBTB16, HMGA2, NFATC2, FOXN3, TRERF1, HOPX, BMP6, SMAD7, D…	1289	1416	18780	1.3273	0.977309	0.00808653	0.00720932
GOTERM_BP_5	GO:0032409~regulation of transporter activity	40	2.58732	0.000710384	KCNG1, CHRM3, RYR2, CAMK2D, ABCB1, AHNAK, STK39, OPRL1, NEDD4L, TWIST1, SLC9A3R1, JPH2, PLN, RXRA, CCL2, RGS9, SCN1B, GRIA4, SNCA, PRRT1, EDN1, HOMER1, DAPK1, OSR1, NR1H3, ANK2, NETO2, VMP1, CACNB2, DLG1, GAL, FGF14, WNK3, CNKSR3, NOS1AP, PPARG, FGF13, SGK1, CNIH2, SCN4B	1289	332	18780	1.75535	0.981491	0.0085034	0.00758096
GOTERM_BP_5	GO:0050650~chondroitin sulfate proteoglycan biosynthetic process	9	0.582147	0.000718164	VCAN, CHST7, CHST11, DSE, CSGALNACT2, BGN, CSPG5, XYLT1, CHSY3	1289	30	18780	4.37083	0.982283	0.00854189	0.00761528
GOTERM_BP_5	GO:0086019~cell-cell signaling involved in cardiac conduction	9	0.582147	0.000718164	RYR2, CACNB2, KCNN2, ANK2, CACNA1C, SCN5A, SCN4B, SCN1B, CACNA1G	1289	30	18780	4.37083	0.982283	0.00854189	0.00761528
GOTERM_BP_5	GO:0060441~epithelial tube branching involved in lung morphogenesis	9	0.582147	0.000718164	FOXA1, WNT2B, RDH10, RSPO2, TNC, SPRY1, CELSR1, WNT2, HOXA5	1289	30	18780	4.37083	0.982283	0.00854189	0.00761528
GOTERM_BP_5	GO:0010812~negative regulation of cell-substrate adhesion	14	0.905563	0.000732011	ACVRL1, DMTN, FZD4, CDKN2A, SERPINE1, TACSTD2, ARHGAP6, THBS1, COL1A1, DLC1, GCNT2, SPOCK1, MELTF, GBP1	1289	69	18780	2.95612	0.983609	0.00868818	0.0077457
GOTERM_BP_5	GO:0035282~segmentation	18	1.16429	0.000766694	FOXC2, EGR2, SMAD3, SEMA3C, OSR1, LEF1, WNT5A, AXIN2, TDRD6, MEOX1, DKK1, TBX18, NKD1, LFNG, SFRP1, HOXA2, ROR2, NKX3-1	1289	105	18780	2.49762	0.986511	0.00908063	0.00809557
GOTERM_BP_5	GO:0014015~positive regulation of gliogenesis	15	0.970246	0.000771571	EGR2, TGFB1, SERPINE2, IL34, LIF, TNFRSF1B, ETV5, RNF112, IL6, ID2, CLCF1, PPARG, SOX8, ASPA, ZNF365	1289	78	18780	2.80181	0.986875	0.00911915	0.00812992
GOTERM_BP_5	GO:0032965~regulation of collagen biosynthetic process	11	0.711514	0.000776611	IL6, TGFB1, TGFB3, ITGA2, SCX, PPARG, CCN2, IL6R, CYGB, LARP6, RUNX1	1289	45	18780	3.56142	0.987242	0.00915944	0.00816584
GOTERM_BP_5	GO:0032870~cellular response to hormone stimulus	71	4.5925	0.000798371	BCAR3, FOXA1, FLT3, TNC, TCF21, PLAT, SLC2A4, ICAM1, NR3C2, AQP1, GHR, BAIAP2L1, UCN2, PDK4, ENPP1, PMEPA1, NKX3-1, PAQR8, ACVR1, ATP6V0B, ATP6V1G1, EDN1, ACSL1, ISL1, SLC39A14, PGF, RUNX1, SFRP1, CEACAM1, MAP1B, SCNN1B, KIT, RARA, LANCL2, PADI2, TRIB3, PPARG, ADTRP, MGARP, SGK1, FOXC2, PRKAA2, CBFB, PTGER2, GATA6, ADCY3, FOXO1, ZFP36L2, SOCS2, PGRMC2, SOCS1, RXRA, CYP11A1, PRKAR2B, UCP3, STAT6, …	1289	696	18780	1.48625	0.98871	0.00939634	0.00837704
GOTERM_BP_5	GO:0050708~regulation of protein secretion	37	2.39327	0.000814568	PCSK1, SNAP25, ACHE, GPR68, CACNA1A, CACNA1C, DPP4, TRPM2, LRP5L, CAMK2N1, MYO18A, ANKRD1, LRRC8A, CCN3, KCNN4, HADH, SOX4, EXPH5, SLC12A2, TGFB2, TGFB1, TGFB3, KCNB1, SIRT4, NR1H3, IGF1, ISL1, BMP6, P2RX7, ANO1, KLF7, SFRP1, IL6, F2RL1, PPARG, ADTRP, RAPGEF3	1289	301	18780	1.79093	0.989692	0.00956692	0.00852911
GOTERM_BP_5	GO:0030203~glycosaminoglycan metabolic process	24	1.55239	0.000831301	CEMIP, TGFB1, HS3ST3A1, CHST7, TNFAIP6, CEMIP2, HGF, CSGALNACT2, BGN, XYLT1, FGF2, HS6ST1, VCAN, EGFLAM, CHST11, DSE, GCNT2, CSPG5, GPC2, HAS2, CHSY3, HPSE, ST3GAL2, CHST2	1289	164	18780	2.13211	0.990617	0.00974133	0.0086846
GOTERM_BP_5	GO:0034341~response to interferon-gamma	28	1.81113	0.000832889	CAMK2D, CXCL16, ICAM1, MT2A, SOCS1, ADAMTS13, RAB20, CCL2, SIRPA, FLNB, LGALS9, GBP1, SNCA, EDN1, TRIM62, VCAM1, DAPK1, SLC11A1, WNT5A, NR1H3, MID1, CDC42EP4, IRF2, ZYX, IRF8, PPARG, RAB7B, TLR3	1289	205	18780	1.98997	0.9907	0.00974133	0.0086846
GOTERM_BP_5	GO:0002791~regulation of peptide secretion	40	2.58732	0.000847837	PCSK1, SNAP25, ACHE, GPR68, CACNA1A, CACNA1C, DPP4, TRPM2, LRP5L, CAMK2N1, MYO18A, ANKRD1, LRRC8A, CCN3, KCNN4, HADH, SOX4, EXPH5, SLC12A2, TGFB2, TGFB1, TGFB3, RASL10B, KCNB1, SIRT4, NR1H3, IGF1, ISL1, BMP6, APLN, P2RX7, KISS1, ANO1, KLF7, SFRP1, IL6, F2RL1, PPARG, ADTRP, RAPGEF3	1289	335	18780	1.73963	0.99145	0.00989554	0.00882208
GOTERM_BP_5	GO:1902679~negative regulation of RNA biosynthetic process	130	8.4088	0.000852443	FOXA1, ZBTB21, SCX, PRDM1, RPS6KA5, HOXA2, SOX8, MYOZ1, SAMD11, HES6, TLE1, SFMBT2, OSR1, FST, ZNF281, WNT5A, ZFP69B, MITF, FOXP4, ISL1, DKK1, RUNX1, SFRP1, TRIB3, TAGLN3, ATF3, NOTCH3, DLX2, CBFB, TCF7, GLIS3, GATA6, NEDD4L, TWIST1, FOXO1, ZNF703, MSC, SKIL, ELANE, SCAI, FZD1, ZNF540, WWTR1, CBX7, PLK3, TFAP2C, TGFB1, SMAD3, ATP8B1, VDR, ZBTB16, HMGA2, NFATC2, FOXN3, TRERF1, HOPX, BMP6, SMAD7, D…	1289	1437	18780	1.31804	0.991668	0.00992866	0.00885161
GOTERM_BP_5	GO:0003161~cardiac conduction system development	10	0.646831	0.000866171	NPPB, ID2, GATA6, MSX1, SCN5A, MSC, ISL1, TBX18, HOPX, CACNA1G	1289	38	18780	3.83406	0.992287	0.0100677	0.00897554
GOTERM_BP_5	GO:1904894~positive regulation of STAT cascade	17	1.09961	0.000880387	TNFSF18, CSF1R, TGFB1, TSLP, FLT3, LIF, IGF1, ISL1, GHR, IL6, CLCF1, KIT, OCIAD2, IL7R, IL6R, FGFR3, CRLF1	1289	97	18780	2.55341	0.992879	0.0102118	0.00910401
GOTERM_BP_5	GO:0045598~regulation of fat cell differentiation	22	1.42303	0.00090283	WWTR1, TGFB1, SMAD3, PTPRQ, ZBTB16, WNT5A, SIX1, SOD2, FOXO1, ZFP36L2, FNDC5, IL6, SFRP1, ID2, NOCT, ID4, ENPP1, SNAI2, TRIB3, PPARG, CMKLR1, RUNX1T1	1289	145	18780	2.21053	0.993722	0.0104505	0.00931683
GOTERM_BP_5	GO:0010934~macrophage cytokine production	7	0.452781	0.000931677	SPON2, SEMA7A, TGFB2, TGFB1, TGFB3, WNT5A, IRAK3	1289	18	18780	5.66589	0.994662	0.0107401	0.00957503
GOTERM_BP_5	GO:0010935~regulation of macrophage cytokine production	7	0.452781	0.000931677	SPON2, SEMA7A, TGFB2, TGFB1, TGFB3, WNT5A, IRAK3	1289	18	18780	5.66589	0.994662	0.0107401	0.00957503
GOTERM_BP_5	GO:0002762~negative regulation of myeloid leukocyte differentiation	12	0.776197	0.000937564	SFRP1, CEACAM1, TNFAIP6, UBASH3B, GPR68, RARA, INHBA, TRIB1, TLR3, FSTL3, RUNX1, NME1	1289	54	18780	3.23765	0.994836	0.0107638	0.00959613
GOTERM_BP_5	GO:0006220~pyrimidine nucleotide metabolic process	12	0.776197	0.000937564	NME1-NME2, PRPS1, NTHL1, TDG, SHMT1, DPYD, ENTPD7, CTPS1, AK5, UPP1, NEIL1, NME1	1289	54	18780	3.23765	0.994836	0.0107638	0.00959613
GOTERM_BP_5	GO:0019221~cytokine-mediated signaling pathway	83	5.36869	0.000939779	CXCL8, FLT3, PTPRN, TNFAIP3, CXCL1, IFIT1, FGF2, ICAM1, IFIT2, GHR, MT2A, RPS6KA5, TIMP1, JUNB, IL6R, CMKLR1, IL11, TRIM62, EDN1, TNFRSF12A, ACSL1, IL1R1, HGF, SPHK1, MMP2, WNT5A, TNFRSF19, GPR75, LIFR, IRAK3, GAB2, TNFRSF1B, MID1, F3, CEACAM1, IFNE, PSME4, IRF2, KIT, IRF8, PADI2, PPARG, RHOU, CSF1R, RNASEL, CAMK2D, SLC1A1, STK39, TWIST1, CSF2RB, FOXO1, SOCS2, SOCS1, IRAK2, IL21R, STAT4, CCL2, ST…	1289	847	18780	1.4277	0.994899	0.0107672	0.00959917
GOTERM_BP_5	GO:0031400~negative regulation of protein modification process	66	4.26908	0.00102404	PSCA, PTPRQ, LRRK2, TNFAIP3, HSPB1, LDLRAD4, SLC8A1, RGS4, SPRED3, UBASH3B, BDKRB2, TIMP3, ENPP1, SIRPA, PMEPA1, SOX4, DACT1, MINAR1, DUSP5, SEMA6A, HGF, IGFBP3, NOG, IRAK3, PAX6, DUSP26, DKK1, KLF15, GREM1, SFRP1, CEACAM1, CNKSR3, TRIB3, PPARG, TRIB1, ATF3, PRKAA2, TWIST1, PRR5L, FOXO1, SLC9A3R1, SOCS1, CAMK2N1, PRKAR2B, TPPP, GBP1, SNCA, WWTR1, CDKN2B, TGFB1, CDKN2C, DMTN, GADD45B, CDKN2A, LIMK…	1289	642	18780	1.49779	0.996823	0.0117087	0.0104386
GOTERM_BP_5	GO:0031346~positive regulation of cell projection organization	46	2.97542	0.00104791	RIPOR2, SEMA7A, TENM3, CRABP2, SRF, LPAR1, NEDD4L, DPYSL3, ENC1, CREB3L2, ENPP2, ANKRD1, GPC2, MAP6, ALKAL1, PLXNC1, SKIL, SCN1B, FZD1, TRPC5, HSPA5, TGFB3, BDNF, HGF, ITGA2, LIMK1, WNT5A, FN1, ISLR2, FUZ, NGF, TGFBR1, NME1, DNM3, P2RX7, FES, CDC42EP4, MAP1B, KIT, F2RL1, ITGA6, ROR1, FAM98A, ROR2, TOX, EZH2	1289	407	18780	1.64667	0.997222	0.0119573	0.0106602
GOTERM_BP_5	GO:0035136~forelimb morphogenesis	10	0.646831	0.0010584	CRABP2, RDH10, OSR1, ZBTB16, RSPO2, TWIST1, FMN1, MSX1, CACNA1C, HOXA13	1289	39	18780	3.73575	0.997381	0.0120524	0.010745
GOTERM_BP_5	GO:0055010~ventricular cardiac muscle tissue morphogenesis	11	0.711514	0.00111245	DSP, TGFBR3, RYR2, FOXC2, TGFB2, TGFB1, TPM1, NOG, ISL1, TGFBR1, SMAD7	1289	47	18780	3.40987	0.998067	0.0126295	0.0112594
GOTERM_BP_5	GO:0044070~regulation of anion transport	19	1.22898	0.00111582	SLC12A2, EDN1, ABCB1, SLC43A2, ATP8A1, ACSL1, ATP8B1, OSR1, STK39, PLA2G4A, ACSL5, ABCA7, THBS1, P2RX7, RGS4, DPYSL2, PTGES, MAP2K6, SNCA	1289	118	18780	2.34593	0.998103	0.0126295	0.0112594
GOTERM_BP_5	GO:0006023~aminoglycan biosynthetic process	19	1.22898	0.00111582	CEMIP, TGFB1, HS3ST3A1, CHST7, CSGALNACT2, BGN, XYLT1, HS6ST1, VCAN, CHST11, B3GALT2, DSE, GCNT2, CSPG5, GPC2, HAS2, CHSY3, ST3GAL2, CHST2	1289	118	18780	2.34593	0.998103	0.0126295	0.0112594
GOTERM_BP_5	GO:0055093~response to hyperoxia	8	0.517464	0.00112684	COL1A1, MMP2, PDPN, CAT, CYP1A1, PPARG, SOD2, FOXO1	1289	25	18780	4.66222	0.998217	0.0126522	0.0112797
GOTERM_BP_5	GO:0030318~melanocyte differentiation	8	0.517464	0.00112684	LRMDA, KITLG, ZEB2, KIT, TYRP1, ENPP1, MITF, ADAMTS9	1289	25	18780	4.66222	0.998217	0.0126522	0.0112797
GOTERM_BP_5	GO:0060343~trabecula formation	8	0.517464	0.00112684	GREM1, TGFBR3, COL1A1, SFRP1, ADAMTS1, SRF, MMP2, SLC40A1	1289	25	18780	4.66222	0.998217	0.0126522	0.0112797
GOTERM_BP_5	GO:0034104~negative regulation of tissue remodeling	8	0.517464	0.00112684	P2RX7, GREM1, IL6, SFRP1, UBASH3B, ABI3BP, TNFAIP3, PPARG	1289	25	18780	4.66222	0.998217	0.0126522	0.0112797
GOTERM_BP_5	GO:0060390~regulation of SMAD protein import into nucleus	9	0.582147	0.00114174	WWTR1, TGFB1, CILP, TGFB3, VEPH1, CCN3, PPARG, TGFBR1, BMP6	1289	32	18780	4.09765	0.998361	0.012743	0.0113607
GOTERM_BP_5	GO:0061036~positive regulation of cartilage development	9	0.582147	0.00114174	ACVRL1, PKDCC, SMAD3, ZBTB16, FGF18, WNT5A, SCX, BMP6, SMAD7	1289	32	18780	4.09765	0.998361	0.012743	0.0113607
GOTERM_BP_5	GO:0007435~salivary gland morphogenesis	9	0.582147	0.00114174	TGFB2, TWSG1, TGFB1, SEMA3C, TGFB3, HGF, PDGFA, PAX6, NKX3-1	1289	32	18780	4.09765	0.998361	0.012743	0.0113607
GOTERM_BP_5	GO:0046660~female sex differentiation	20	1.29366	0.00115205	HSPA5, TNFAIP6, FZD4, FST, PTPRN, MMP2, WNT5A, LHFPL2, INHBA, ICAM1, LFNG, SGPL1, SFRP1, KITLG, ADAMTS1, DMRTA1, KIT, PTX3, UMODL1, STRA6	1289	128	18780	2.27647	0.998453	0.0128326	0.0114405
GOTERM_BP_5	GO:0010959~regulation of metal ion transport	49	3.16947	0.00117835	KCNG1, RYR2, SERPINE2, SLC8A1, ICAM1, RGS4, JPH2, UBASH3B, SCN5A, TMEM38A, RGS9, SCN1B, TRPC1, OSR1, ANK2, CACNB2, GAL, PLPP4, CNKSR3, NOS1AP, SIK1, SCN4B, CAMK2D, CEMIP, AHNAK, STK39, OPRL1, NEDD4L, CACNA1C, SLC9A3R1, NKAIN4, PLN, CCL2, KCNMB4, KCNN2, KCNN4, KCNJ2, SNCA, TGFB1, HOMER1, NETO2, VMP1, P2RX7, DLG1, TSPAN13, FGF14, WNK3, EFHB, FGF13	1289	444	18780	1.60789	0.998665	0.0130995	0.0116785
GOTERM_BP_5	GO:0097190~apoptotic signaling pathway	65	4.2044	0.00121874	DYRK2, LRRK2, SERPINE1, TNFAIP3, HSPB1, SH3RF1, ICAM1, BDKRB2, TIMP3, LGALS9, IL6R, NKX3-1, ACVR1, TNFRSF12A, DAPK1, HGF, DAPK2, NANOS3, NOG, PLAUR, ACSL5, NGF, TNFRSF1B, TGFBR1, SFRP1, TRIB3, ITGA6, SCG2, TLR3, ATF3, THBS1, UACA, SLC9A3R1, SGPL1, PMAIP1, BMF, MSX1, SKIL, IL33, TGFB2, TGFB1, SMAD3, CDKN2A, EYA2, BDNF, TNFSF12, IGF1, INHBA, MEIS3, SOD2, ELL3, P2RX7, GGCT, MLLT11, KITLG, KRT18, TFA…	1289	634	18780	1.49371	0.998936	0.0135194	0.0120529
GOTERM_BP_5	GO:0050804~modulation of synaptic transmission	51	3.29884	0.00122094	ACHE, SNAP25, MCTP1, GUCY1B1, SERPINE2, LRRK2, PLAT, GRIK2, CALB2, RGS4, SIPA1L1, CDH2, LZTS1, PPFIA3, GUCY1A1, EDN1, NGF, DKK1, CACNB2, PLCB4, MAP1B, KIT, RARA, ROR2, PXK, LAMA2, PLPPR4, SRF, SLC1A1, CACNA1A, GNAI1, SYNGR1, PRKAR2B, P2RY1, CCL2, KCNMB4, NPTX1, SNCA, PRRT1, EGR2, HOMER1, KCNB1, BDNF, SNCAIP, KISS1, FGF14, SYT12, GDNF, CSPG5, CNTN4, CNIH2	1289	468	18780	1.58769	0.99895	0.0135194	0.0120529
GOTERM_BP_5	GO:0086027~AV node cell to bundle of His cell signaling	5	0.323415	0.0012323	CACNB2, CACNA1C, SCN5A, SCN4B, CACNA1G	1289	8	18780	9.1059	0.999015	0.0136184	0.0121411
GOTERM_BP_5	GO:0002695~negative regulation of leukocyte activation	27	1.74644	0.00124758	CD274, RIPOR2, CBFB, FGL2, ILDR2, TNFAIP3, TMEM131L, LRRC32, VSIR, SOCS1, LGALS9, PAG1, TNFSF18, TGFB1, CDKN2A, NR1H3, INHBA, PDCD1LG2, RUNX1, SMAD7, DLG1, TWSG1, SFRP1, CEACAM1, GAL, ID2, TNFSF4	1289	200	18780	1.96687	0.999096	0.0137602	0.0122675
GOTERM_BP_5	GO:0007264~small GTPase mediated signal transduction	50	3.23415	0.0012606	BCAR3, RIPOR2, RTKN, GPR65, ARHGDIG, KNDC1, CELSR1, F11R, ARHGAP6, FGF2, DOCK10, RASGEF1B, PSD4, ARHGDIB, RAC3, CGNL1, CDON, NGF, RAB33A, ARFGAP1, RAB30, MRAS, CDC42EP4, RAB38, RHOU, DOCK2, RAPGEF3, LRRC59, SHC2, SHC3, LPAR1, DENND3, RASGRP3, SH3BP1, PDPN, SHOC2, SCAI, TGFB2, CDKN2A, CAVIN4, IQSEC3, LIMK1, ARHGAP29, IGF1, KITLG, DLC1, F2RL1, SPRY1, PLCD4, RAB9B	1289	457	18780	1.59403	0.999159	0.0138765	0.0123712
GOTERM_BP_5	GO:0042471~ear morphogenesis	20	1.29366	0.00126612	RIPOR2, EDN1, PRRX1, PTPRQ, OSR1, WNT5A, NOG, TWIST1, SIX1, TTC39C, CELSR1, TBX18, SLC9A3R1, LRIG1, ITGA8, SLITRK6, HOXA2, MSX1, ROR2, CTHRC1	1289	129	18780	2.25883	0.999185	0.0138835	0.0123775
GOTERM_BP_5	GO:0045123~cellular extravasation	14	0.905563	0.00126662	RIPOR2, SELPLG, VCAM1, IL1R1, ITGA1, GCNT1, F11R, XG, ICAM1, PDGFD, CCL2, SIRPA, ELANE, CHST2	1289	73	18780	2.79414	0.999187	0.0138835	0.0123775
GOTERM_BP_5	GO:0001656~metanephros development	16	1.03493	0.00126866	WWTR1, FOXC2, OSR1, LIF, PDGFA, SIX1, TCF21, FMN1, GREM1, FRAS1, GDNF, RDH10, ITGA8, SPRY1, SOX8, NKX3-1	1289	91	18780	2.56166	0.999197	0.0138835	0.0123775
GOTERM_BP_5	GO:0090190~positive regulation of branching involved in ureteric bud morphogenesis	7	0.452781	0.00128326	GREM1, TGFB1, WNT2B, GDNF, NOG, SIX1, SOX8	1289	19	18780	5.36769	0.99926	0.0139397	0.0124276
GOTERM_BP_5	GO:1900048~positive regulation of hemostasis	10	0.646831	0.00128373	IL6, DMTN, PDPN, SERPINE1, EMILIN2, PLA2G4A, HPSE, F11R, THBS1, F3	1289	40	18780	3.64236	0.999262	0.0139397	0.0124276
GOTERM_BP_5	GO:0030204~chondroitin sulfate metabolic process	10	0.646831	0.00128373	VCAN, EGFLAM, CHST7, CHST11, DSE, CSGALNACT2, BGN, CSPG5, XYLT1, CHSY3	1289	40	18780	3.64236	0.999262	0.0139397	0.0124276
GOTERM_BP_5	GO:0030194~positive regulation of blood coagulation	10	0.646831	0.00128373	IL6, DMTN, PDPN, SERPINE1, EMILIN2, PLA2G4A, HPSE, F11R, THBS1, F3	1289	40	18780	3.64236	0.999262	0.0139397	0.0124276
GOTERM_BP_5	GO:0050919~negative chemotaxis	11	0.711514	0.00132017	DPP4, SEMA7A, EPHA7, SEMA6A, SEMA3C, FLRT3, ITGB3, SEMA4B, WNT5A, PDGFA, UNC5C	1289	48	18780	3.33883	0.999399	0.0143078	0.0127557
GOTERM_BP_5	GO:0008217~regulation of blood pressure	27	1.74644	0.00144208	ACVRL1, CHRM3, NPR3, STK39, OPRL1, ADRA1B, F11R, SLC2A5, NCALD, ADAMTS16, NPPB, CAMK2N1, GUCY1A1, EDN1, SMAD3, RASL10B, TPM1, EMP2, SOD2, GRIP2, APLN, ACTA2, AOPEP, ID2, F2RL1, PPARG, SGK1	1289	202	18780	1.9474	0.999697	0.0155989	0.0139067
GOTERM_BP_5	GO:0014812~muscle cell migration	18	1.16429	0.00144701	IGFBP5, ITGB3, ITGA2, IGFBP3, TPM1, SERPINE1, LPAR1, SIX1, PLAT, IGF1, THBS4, ADAMTS1, PDGFD, NOX4, HAS2, CCN3, TRIB1, PRKG1	1289	111	18780	2.36261	0.999705	0.0156125	0.0139189
GOTERM_BP_5	GO:2000050~regulation of non-canonical Wnt signaling pathway	8	0.517464	0.00145168	SFRP1, ZNRF3, WNT5B, WNT5A, PLEKHA4, DKK1, NKD1, DACT1	1289	26	18780	4.4829	0.999713	0.0156125	0.0139189
GOTERM_BP_5	GO:0061217~regulation of mesonephros development	8	0.517464	0.00145168	GREM1, TGFB1, WNT2B, GDNF, NOG, TACSTD2, SIX1, SOX8	1289	26	18780	4.4829	0.999713	0.0156125	0.0139189
GOTERM_BP_5	GO:1902532~negative regulation of intracellular signal transduction	62	4.01035	0.00146928	RIPOR2, DYRK2, SERPINE2, PSCA, LRRK2, TNFAIP3, HSPB1, RGS4, SPRED3, DHX58, BDKRB2, TIMP3, SIRPA, CCN3, MYOZ1, RNF152, CGNL1, DACT1, MINAR1, DUSP5, TLE1, SEMA6A, PLAUR, IRAK3, DUSP26, CIT, SFRP1, CNKSR3, TRIB3, PPARG, ATF3, SLC24A4, PRKAA2, PHLPP1, LPAR1, OPRL1, TWIST1, THBS1, UACA, FOXO1, SOCS2, SLC9A3R1, PDE11A, SOCS1, SH3BP1, CAMK2N1, GBP1, SCAI, TGFB2, LIF, ABCA7, KLF4, SOD2, ELL3, P2RX7, DLG1…	1289	603	18780	1.49802	0.99974	0.0157597	0.0140501
GOTERM_BP_5	GO:0034614~cellular response to reactive oxygen species	24	1.55239	0.00147378	KDM6B, EDN1, GUCY1B1, HGF, SPHK1, MMP2, LRRK2, TPM1, AKR1C3, PYCR1, TNFAIP3, KLF4, SOD2, FOXO1, SLC8A1, AQP1, RNF112, TRPM2, IL6, PDGFD, CAT, SIRPA, STAT6, EZH2	1289	171	18780	2.04483	0.999746	0.0157597	0.0140501
GOTERM_BP_5	GO:0050680~negative regulation of epithelial cell proliferation	24	1.55239	0.00147378	ACVRL1, TGFB2, CDKN2B, TGFB1, VDR, WNT5A, EAF2, PAX6, THBS1, ISL1, TGFBR1, MTSS1, TGFBR3, EFNB2, DLG1, SFRP1, CEACAM1, ATOH8, CCL2, SNAI2, EPPK1, PPARG, SCG2, NKX3-1	1289	171	18780	2.04483	0.999746	0.0157597	0.0140501
GOTERM_BP_5	GO:0001889~liver development	23	1.48771	0.00150413	CDKN2B, TGFB1, SMAD3, CITED2, HGF, ITGA2, GATA6, TNFAIP3, FGF1, GLI1, SOD2, CIT, TGFBR3, IL6, CEACAM1, KRT18, DBP, SLCO2B1, RPS6KA1, CYP1A1, RARA, E2F7, EZH2	1289	161	18780	2.08135	0.999786	0.0160536	0.0143121
GOTERM_BP_5	GO:0050820~positive regulation of coagulation	10	0.646831	0.00154617	IL6, DMTN, PDPN, SERPINE1, EMILIN2, PLA2G4A, HPSE, F11R, THBS1, F3	1289	41	18780	3.55352	0.999831	0.0164397	0.0146564
GOTERM_BP_5	GO:1905314~semi-lunar valve development	10	0.646831	0.00154617	HEYL, TGFB2, TGFB1, ELN, SNAI1, TWIST1, SNAI2, SMAD6, TNFRSF1B, STRA6	1289	41	18780	3.55352	0.999831	0.0164397	0.0146564
GOTERM_BP_5	GO:0048546~digestive tract morphogenesis	11	0.711514	0.00155838	SFRP1, SMAD3, WNT11, ID2, WNT5A, TCF21, GLI1, HOXA13, NKX2-3, DACT1, STRA6	1289	49	18780	3.27069	0.999842	0.0165071	0.0147164
GOTERM_BP_5	GO:0035850~epithelial cell differentiation involved in kidney development	11	0.711514	0.00155838	GREM1, ACTA2, WWTR1, FOXC2, GDNF, PODXL, OSR1, LIF, CD24, KLF15, MTSS1	1289	49	18780	3.27069	0.999842	0.0165071	0.0147164
GOTERM_BP_5	GO:0070663~regulation of leukocyte proliferation	32	2.06986	0.0015659	CD274, RIPOR2, TNFAIP3, CSF2RB, TMEM131L, CD1D, LRRC32, SLC7A1, SH3RF1, VSIR, LGALS9, CD55, ICOSLG, TNFSF18, TGFB1, VCAM1, CDKN2A, NFATC2, IGF1, PDCD1LG2, TNFRSF1B, GREM1, ZAP70, DLG1, TWSG1, KITLG, IL6, GAL, GPR183, CLCF1, TNFSF4, CD24	1289	257	18780	1.81409	0.999849	0.0165554	0.0147595
GOTERM_BP_5	GO:0071417~cellular response to organonitrogen compound	65	4.2044	0.00169086	BCAR3, RYR2, LRRK2, CIB2, SIX1, SLC2A4, SLC8A1, ICAM1, AQP1, GHR, BAIAP2L1, PDK4, ENPP1, TMEM38A, KLF10, ATP6V0B, ATP6V1G1, EDN1, IGFBP5, MMP2, KLF15, SLC39A14, ACTA1, ANO1, SFRP1, CEACAM1, COL4A1, MAP1B, SCNN1B, TRIB3, PPARG, MGARP, RAPGEF3, FOXC2, SHMT1, SLC1A1, CACNA1A, ADCY3, FOXO1, SOCS2, TRPM2, SOCS1, CYP11A1, PRKAR2B, PDGFD, P2RY1, PDGFC, STAT6, MSX1, SNCA, STAT5A, TGFB1, VCAM1, DMTN, HSPA…	1289	643	18780	1.4728	0.999925	0.0178115	0.0158793
GOTERM_BP_5	GO:0032642~regulation of chemokine production	17	1.09961	0.00169422	IL33, CSF1R, TSLP, WNT5A, TWIST1, KLF4, MCOLN2, IL6, TNFSF4, F2RL1, SIRPA, SNAI2, MBP, LGALS9, IL6R, ELANE, TLR3	1289	103	18780	2.40466	0.999927	0.0178115	0.0158793
GOTERM_BP_5	GO:0007044~cell-substrate junction assembly	17	1.09961	0.00169422	ACVRL1, DMTN, SMAD3, LIMCH1, ACTN1, ITGA2, LAMA3, FN1, FMN1, ARHGAP6, THBS1, GREM1, SFRP1, DLC1, ITGA6, TNS1, LIMS1	1289	103	18780	2.40466	0.999927	0.0178115	0.0158793
GOTERM_BP_5	GO:0032332~positive regulation of chondrocyte differentiation	7	0.452781	0.0017278	ACVRL1, PKDCC, SMAD3, ZBTB16, FGF18, BMP6, SMAD7	1289	20	18780	5.0993	0.999939	0.0180088	0.0160552
GOTERM_BP_5	GO:0042474~middle ear morphogenesis	7	0.452781	0.0017278	EDN1, PRRX1, OSR1, NOG, SIX1, HOXA2, MSX1	1289	20	18780	5.0993	0.999939	0.0180088	0.0160552
GOTERM_BP_5	GO:0003215~cardiac right ventricle morphogenesis	7	0.452781	0.0017278	TGFB2, SEMA3C, PPP1R13L, HAND2, MIR17HG, ISL1, SOX4	1289	20	18780	5.0993	0.999939	0.0180088	0.0160552
GOTERM_BP_5	GO:0034767~positive regulation of ion transmembrane transport	26	1.68176	0.00173212	RYR2, CEMIP, ABCB1, STK39, SLC9A3R1, JPH2, CCL2, KCNMB4, KCNN2, KCNN4, RGS9, KCNJ2, SNCA, EDN1, ACSL1, TRPC1, ACSL5, ANK2, VMP1, P2RX7, CACNB2, GAL, FGF14, WNK3, CNKSR3, NOS1AP	1289	194	18780	1.9526	0.999941	0.0180088	0.0160552
GOTERM_BP_5	GO:0051897~positive regulation of protein kinase B signaling	26	1.68176	0.00173212	FLT3, PDGFA, FGF1, FGF2, THBS1, GCNT2, TNFAIP8L3, TGFB1, IGFBP5, HGF, AKR1C3, GAB2, MEIS3, F3, TGFBR1, KITLG, LIN28A, KIT, FGF18, NOX4, TRIB3, HPSE, PIK3AP1, FGFR4, FGFR3, HBEGF	1289	194	18780	1.9526	0.999941	0.0180088	0.0160552
GOTERM_BP_5	GO:0022898~regulation of transmembrane transporter activity	36	2.32859	0.00173223	KCNG1, CHRM3, RYR2, CAMK2D, ABCB1, AHNAK, STK39, OPRL1, NEDD4L, TWIST1, SLC9A3R1, JPH2, PLN, CCL2, RGS9, SCN1B, GRIA4, SNCA, PRRT1, EDN1, HOMER1, DAPK1, OSR1, ANK2, NETO2, VMP1, CACNB2, DLG1, GAL, FGF14, WNK3, CNKSR3, NOS1AP, FGF13, CNIH2, SCN4B	1289	303	18780	1.73102	0.999941	0.0180088	0.0160552
GOTERM_BP_5	GO:0007431~salivary gland development	9	0.582147	0.00174392	TGFB2, TWSG1, TGFB1, SEMA3C, TGFB3, HGF, PDGFA, PAX6, NKX3-1	1289	34	18780	3.85661	0.999944	0.0180968	0.0161337
GOTERM_BP_5	GO:0046545~development of primary female sexual characteristics	18	1.16429	0.00176501	HSPA5, TNFAIP6, FZD4, FST, PTPRN, MMP2, LHFPL2, INHBA, ICAM1, LFNG, SGPL1, SFRP1, KITLG, ADAMTS1, DMRTA1, KIT, PTX3, UMODL1	1289	113	18780	2.32079	0.999951	0.0182234	0.0162466
GOTERM_BP_5	GO:0021915~neural tube development	23	1.48771	0.00176586	FZD1, FOXA1, VASP, TGFB2, TGFB1, SEMA3C, C2CD3, CITED2, WNT5A, NOG, TWIST1, FUZ, PAX6, CELSR1, GDF7, SFRP1, MTHFD1L, GPR161, DLC1, RARA, SOX4, CTHRC1, DACT1	1289	163	18780	2.05581	0.999951	0.0182234	0.0162466
GOTERM_BP_5	GO:1904892~regulation of STAT cascade	23	1.48771	0.00176586	TNFSF18, CSF1R, TGFB1, TSLP, FLT3, MST1, LIF, IGF1, ISL1, GHR, SOCS2, IL6, SOCS1, CLCF1, IFNE, KIT, PPARG, OCIAD2, IL7R, IL6R, FGFR3, CRLF1, CDK5R1	1289	163	18780	2.05581	0.999951	0.0182234	0.0162466
GOTERM_BP_5	GO:0022405~hair cycle process	16	1.03493	0.00177433	TGFB2, IGFBP5, FST, TNFRSF19, WNT5A, PDGFA, FUZ, INHBA, LDB2, APCDD1, CELSR1, DKK1, GAL, LRIG1, SNAI1, HPSE	1289	94	18780	2.4799	0.999953	0.0182772	0.0162945
GOTERM_BP_5	GO:0034111~negative regulation of homotypic cell-cell adhesion	6	0.388098	0.001786	CEACAM1, SERPINE2, UBASH3B, ADAMTS18, ZNF703, PRKG1	1289	14	18780	6.24404	0.999956	0.0183456	0.0163555
GOTERM_BP_5	GO:0051249~regulation of lymphocyte activation	59	3.8163	0.0017875	EPHB6, RIPOR2, TNFAIP3, TMEM131L, PRDM1, LRRC32, SH3RF1, VSIR, TRBC2, SIRPA, LGALS9, SOX4, ICOSLG, PDCD1LG2, TNFRSF1B, RUNX1, ZAP70, SFRP1, TWSG1, CEACAM1, GAL, MIR17HG, RARA, TOX, CD274, CBFB, TCF7, LEF1, FGL2, ILDR2, CD1D, SLC7A1, ZFP36L2, DPP4, EFNB2, SOCS1, CCL2, STAT6, PAG1, CD55, TNFSF18, TGFB1, VCAM1, CDKN2A, ZBTB16, NFATC2, IGF1, INHBA, SMAD7, DLG1, IL6, THEMIS2, CAMK4, ID2, GPR183, CLCF1…	1289	572	18780	1.50279	0.999957	0.0183456	0.0163555
GOTERM_BP_5	GO:1903055~positive regulation of extracellular matrix organization	8	0.517464	0.00184513	IL6, PHLDB1, TGFB1, SMAD3, TNXB, PDPN, MELTF, RUNX1	1289	27	18780	4.31687	0.999969	0.0188133	0.0167725
GOTERM_BP_5	GO:0010719~negative regulation of epithelial to mesenchymal transition	10	0.646831	0.00184997	FOXA1, SPRED3, TGFB2, SFRP1, TRIM62, NOG, FUZ, SPRY1, LDLRAD4, SMAD7	1289	42	18780	3.46891	0.999969	0.0188133	0.0167725
GOTERM_BP_5	GO:0030501~positive regulation of bone mineralization	10	0.646831	0.00184997	P2RX7, ACVR1, TGFB1, PKDCC, SMAD3, TGFB3, OSR1, TENT5A, SLC8A1, BMP6	1289	42	18780	3.46891	0.999969	0.0188133	0.0167725
GOTERM_BP_5	GO:0071634~regulation of transforming growth factor beta production	10	0.646831	0.00184997	TGFB2, SMAD3, WNT11, GATA6, FN1, LGALS9, CD24, LRRC32, THBS1, LTBP1	1289	42	18780	3.46891	0.999969	0.0188133	0.0167725
GOTERM_BP_5	GO:0051145~smooth muscle cell differentiation	14	0.905563	0.00185318	ACVR1, TGFB1, SRF, GATA6, NFATC2, MRTFA, SIX1, SOD2, TBX18, COMP, OLFM2, CTH, KIT, ITGA8	1289	76	18780	2.68384	0.99997	0.0188133	0.0167725
GOTERM_BP_5	GO:0048662~negative regulation of smooth muscle cell proliferation	14	0.905563	0.00185318	PTGIR, IGFBP5, TGFB3, IGFBP3, TPM1, NPR3, TNFAIP3, KLF4, SOD2, APLN, CNN1, PPARG, TRIB1, PRKG1	1289	76	18780	2.68384	0.99997	0.0188133	0.0167725
GOTERM_BP_5	GO:0031345~negative regulation of cell projection organization	27	1.74644	0.00191046	DRAXIN, SEMA7A, SEMA3C, LRRK2, TACSTD2, LPAR1, FSTL4, EFNB2, DPYSL3, SPP1, SPOCK1, MBP, ZNF365, MINAR1, TRPC5, EPHA7, SEMA6A, SEMA4B, LIMK2, WNT5A, DKK1, DNM3, RTN4RL1, PMP22, FAT3, FGF13, CDK5R1	1289	206	18780	1.90959	0.999978	0.0192921	0.0171993
GOTERM_BP_5	GO:2001236~regulation of extrinsic apoptotic signaling pathway	23	1.48771	0.00191065	ACVR1, TNFRSF12A, EYA2, TNFSF12, HGF, SERPINE1, ACSL5, TNFAIP3, INHBA, IGF1, THBS1, TGFBR1, SH3RF1, ICAM1, SFRP1, GDNF, TIMP3, PMAIP1, SNAI2, ITGA6, SKIL, SCG2, ATF3	1289	164	18780	2.04327	0.999978	0.0192921	0.0171993
GOTERM_BP_5	GO:0061008~hepaticobiliary system development	23	1.48771	0.00191065	CDKN2B, TGFB1, SMAD3, CITED2, HGF, ITGA2, GATA6, TNFAIP3, FGF1, GLI1, SOD2, CIT, TGFBR3, IL6, CEACAM1, KRT18, DBP, SLCO2B1, RPS6KA1, CYP1A1, RARA, E2F7, EZH2	1289	164	18780	2.04327	0.999978	0.0192921	0.0171993
GOTERM_BP_5	GO:0098773~skin epidermis development	16	1.03493	0.00197634	TGFB2, IGFBP5, FST, TNFRSF19, WNT5A, GATA6, PDGFA, FUZ, INHBA, LDB2, APCDD1, CELSR1, DKK1, GAL, SNAI1, HPSE	1289	95	18780	2.4538	0.999985	0.0199195	0.0177586
GOTERM_BP_5	GO:0060350~endochondral bone morphogenesis	12	0.776197	0.00200216	GHR, COL1A1, SCUBE2, COMP, PHOSPHO1, FGF18, RARA, ALPL, SCX, AXIN2, FGFR3, BMP6	1289	59	18780	2.96327	0.999987	0.0200209	0.0178491
GOTERM_BP_5	GO:0045620~negative regulation of lymphocyte differentiation	12	0.776197	0.00200216	TNFSF18, SFRP1, SOCS1, CBFB, CDKN2A, ID2, TNFSF4, FGL2, TMEM131L, INHBA, SMAD7, RUNX1	1289	59	18780	2.96327	0.999987	0.0200209	0.0178491
GOTERM_BP_5	GO:0061005~cell differentiation involved in kidney development	12	0.776197	0.00200216	GREM1, ACTA2, WWTR1, FOXC2, GDNF, PODXL, OSR1, LIF, TCF21, CD24, KLF15, MTSS1	1289	59	18780	2.96327	0.999987	0.0200209	0.0178491
GOTERM_BP_5	GO:0045599~negative regulation of fat cell differentiation	12	0.776197	0.00200216	WWTR1, IL6, TGFB1, SMAD3, WNT5A, ID4, ENPP1, TRIB3, SOD2, FOXO1, ZFP36L2, RUNX1T1	1289	59	18780	2.96327	0.999987	0.0200209	0.0178491
GOTERM_BP_5	GO:0002793~positive regulation of peptide secretion	24	1.55239	0.00200423	PCSK1, ACHE, TGFB2, TGFB1, TGFB3, GPR68, RASL10B, IGF1, ISL1, BMP6, APLN, P2RX7, KISS1, ANO1, TRPM2, CAMK2N1, MYO18A, ANKRD1, F2RL1, LRRC8A, PPARG, KCNN4, SOX4, EXPH5	1289	175	18780	1.99809	0.999987	0.0200209	0.0178491
GOTERM_BP_5	GO:0032368~regulation of lipid transport	22	1.42303	0.00211607	NUS1, EDN1, ABCA5, ATP8A1, ACSL1, ITGB3, PLA2G4A, NR1H3, ACSL5, ABCA7, THBS1, BMP6, P2RX7, GAL, RXRA, LPCAT3, SPP1, PPARG, LDLRAP1, PTGES, MAP2K6, NKX3-1	1289	155	18780	2.06792	0.999993	0.0211006	0.0188116
GOTERM_BP_5	GO:1903039~positive regulation of leukocyte cell-cell adhesion	32	2.06986	0.00212366	EPHB6, CD274, CBFB, LEF1, CD1D, SLC7A1, VSIR, ICAM1, DPP4, EFNB2, SOCS1, CCL2, SIRPA, HAS2, LGALS9, SOX4, CD55, ELANE, ICOSLG, TGFB1, VCAM1, ZBTB16, IGF1, PDCD1LG2, RUNX1, ZAP70, IL6, TNFSF4, RARA, CD24, IL7R, CHST2	1289	262	18780	1.77947	0.999993	0.0211319	0.0188395
GOTERM_BP_5	GO:0034694~response to prostaglandin	9	0.582147	0.00212674	TGFBR3, EDN1, SFRP1, PRKAA2, PTGER2, TNFSF4, AKR1C3, TNC, PPARG	1289	35	18780	3.74643	0.999994	0.0211319	0.0188395
GOTERM_BP_5	GO:0030879~mammary gland development	21	1.35834	0.00215297	STAT5A, CSF1R, TGFB1, IGFBP5, TGFB3, VDR, ITGA2, MST1, LEF1, WNT5A, FGF2, APLN, NME1, SOCS2, LRP5L, ID2, ZNF703, STAT6, MSX1, WNT2, HOXA5	1289	145	18780	2.11006	0.999994	0.0213547	0.0190381
GOTERM_BP_5	GO:0045823~positive regulation of heart contraction	10	0.646831	0.00219965	RGS4, RYR2, EDN1, TGFB2, TPM1, SLC1A1, NOS1AP, CCN2, ADRA1B, APLN	1289	43	18780	3.38824	0.999996	0.0217792	0.0194166
GOTERM_BP_5	GO:1903706~regulation of hemopoiesis	54	3.49288	0.00221674	TNFAIP6, GPR68, TMEM131L, PRDM1, SH3RF1, VSIR, UBASH3B, LGALS9, HOXA5, SOX4, KLF10, MITF, PUS7, RUNX1, NME1, ZAP70, SFRP1, CEACAM1, LOX, PSME4, MIR17HG, RARA, ROR2, TOX, RAB7B, TRIB1, MYL9, TLR3, CBFB, FAXDC2, TCF7, LEF1, FGL2, THBS1, ZFP36L2, FSTL3, SOCS1, TNFSF18, TGFB1, CDKN2A, IL34, ZBTB16, TMEM176A, LIF, NFATC2, INHBA, MEIS2, SMAD7, KITLG, FES, CAMK4, ID2, TNFSF4, IL7R	1289	517	18780	1.52176	0.999996	0.0219098	0.0195331
GOTERM_BP_5	GO:1902107~positive regulation of leukocyte differentiation	23	1.48771	0.00223068	KLF10, TGFB1, CBFB, GPR68, IL34, ZBTB16, LEF1, LIF, VSIR, RUNX1, ZAP70, KITLG, SOCS1, FES, ID2, TNFSF4, RARA, ROR2, LGALS9, TOX, TRIB1, IL7R, SOX4	1289	166	18780	2.01866	0.999996	0.0220089	0.0196214
GOTERM_BP_5	GO:0031960~response to corticosteroid	25	1.61708	0.00223645	PCSK1, FLT3, PLAT, FOXO1, ZFP36L2, AQP1, ICAM1, GHR, ALAD, UCP3, CCN2, ACVR1, EDN1, TGFB1, AKR1C3, ISL1, BMP6, COL1A1, IL6, TFAP4, SCNN1B, PAPPA, FOSB, ALPL, SGK1	1289	187	18780	1.94779	0.999997	0.0220271	0.0196376
GOTERM_BP_5	GO:0033688~regulation of osteoblast proliferation	8	0.517464	0.00231644	GREM1, MN1, SFRP1, SMAD3, NPR3, SOX8, HPSE, CTHRC1	1289	28	18780	4.1627	0.999998	0.0227352	0.0202689
GOTERM_BP_5	GO:0003272~endocardial cushion formation	8	0.517464	0.00231644	ACVR1, HEYL, TGFB2, NOG, SNAI1, SNAI2, MSX1, TGFBR1	1289	28	18780	4.1627	0.999998	0.0227352	0.0202689
GOTERM_BP_5	GO:0071346~cellular response to interferon-gamma	24	1.55239	0.00232537	CAMK2D, EDN1, TRIM62, VCAM1, DAPK1, WNT5A, NR1H3, MID1, ICAM1, MT2A, ADAMTS13, RAB20, CDC42EP4, IRF2, ZYX, IRF8, CCL2, SIRPA, FLNB, PPARG, LGALS9, RAB7B, GBP1, TLR3	1289	177	18780	1.97552	0.999998	0.0227829	0.0203115
GOTERM_BP_5	GO:0061180~mammary gland epithelium development	13	0.84088	0.00236657	CSF1R, TGFB1, VDR, MST1, WNT5A, FGF2, LRP5L, ID2, ZNF703, STAT6, MSX1, WNT2, HOXA5	1289	69	18780	2.74497	0.999998	0.0231462	0.0206353
GOTERM_BP_5	GO:0007265~Ras protein signal transduction	41	2.65201	0.00239453	LRRC59, RIPOR2, SHC2, RTKN, SHC3, GPR65, ARHGDIG, LPAR1, DENND3, CELSR1, F11R, FGF2, ARHGAP6, RASGRP3, SH3BP1, RASGEF1B, PSD4, PDPN, ARHGDIB, SHOC2, SCAI, TGFB2, CDKN2A, CAVIN4, IQSEC3, LIMK1, ARHGAP29, IGF1, NGF, RAB33A, ARFGAP1, KITLG, RAB30, MRAS, DLC1, CDC42EP4, F2RL1, SPRY1, RHOU, RAB9B, RAPGEF3	1289	366	18780	1.6321	0.999999	0.0233789	0.0208428
GOTERM_BP_5	GO:0030168~platelet activation	23	1.48771	0.00240702	DMTN, SERPINE2, SRF, ITGB3, FN1, PDGFA, PLA2G4A, HSPB1, F11R, GNAI1, COL1A1, COMP, IL6, CEACAM1, ADAMTS13, CSRP1, UBASH3B, ADAMTS18, P2RY1, PDPN, EMILIN2, MYL9, PRKG1	1289	167	18780	2.00657	0.999999	0.0234601	0.0209151
GOTERM_BP_5	GO:2000052~positive regulation of non-canonical Wnt signaling pathway	6	0.388098	0.00252886	SFRP1, WNT5B, WNT5A, PLEKHA4, DKK1, NKD1	1289	15	18780	5.82777	0.999999	0.024575	0.0219091
GOTERM_BP_5	GO:1901888~regulation of cell junction assembly	17	1.09961	0.00253016	ACVRL1, DMTN, SMAD3, CBFB, LIMCH1, GPBAR1, FMN1, F11R, ARHGAP6, THBS1, RUNX1, GREM1, SFRP1, DLC1, SNAI1, SNAI2, LIMS1	1289	107	18780	2.31477	0.999999	0.024575	0.0219091
GOTERM_BP_5	GO:0007050~cell cycle arrest	29	1.87581	0.00254865	RIPOR2, CXCL8, PRKAA2, GATA6, THBS1, CDC14A, RNF112, BRINP2, HMGN5, SKIL, SOX4, E2F7, NKX3-1, MAP2K6, RBM38, PLK3, TGFB2, CDKN2B, TGFB1, CDKN2C, SMAD3, CDKN2A, HMGA2, INHBA, TGFBR1, TFAP4, FAP, ID2, CDK5R1	1289	232	18780	1.82118	0.999999	0.0247118	0.0220311
GOTERM_BP_5	GO:0010761~fibroblast migration	9	0.582147	0.00257258	SGPL1, TGFB1, DMTN, CCN3, THBS1, FGF2, SLC8A1, CYGB, TNS1	1289	36	18780	3.64236	0.999999	0.0248579	0.0221614
GOTERM_BP_5	GO:0098901~regulation of cardiac muscle cell action potential	9	0.582147	0.00257258	DSP, RYR2, CAMK2D, DLG1, NOS1AP, ANK2, CACNA1C, FGF13, TBX18	1289	36	18780	3.64236	0.999999	0.0248579	0.0221614
GOTERM_BP_5	GO:0034764~positive regulation of transmembrane transport	26	1.68176	0.00263353	RYR2, CEMIP, ABCB1, STK39, SLC9A3R1, JPH2, CCL2, KCNMB4, KCNN2, KCNN4, RGS9, KCNJ2, SNCA, EDN1, ACSL1, TRPC1, ACSL5, ANK2, VMP1, P2RX7, CACNB2, GAL, FGF14, WNK3, CNKSR3, NOS1AP	1289	200	18780	1.89403	1	0.0254031	0.0226474
GOTERM_BP_5	GO:0002763~positive regulation of myeloid leukocyte differentiation	12	0.776197	0.00263857	KLF10, KITLG, TGFB1, FES, GPR68, IL34, ID2, LEF1, LIF, ROR2, TRIB1, RUNX1	1289	61	18780	2.86612	1	0.0254082	0.0226519
GOTERM_BP_5	GO:1903708~positive regulation of hemopoiesis	27	1.74644	0.00267406	CBFB, GPR68, FAXDC2, LEF1, VSIR, SOCS1, LGALS9, HOXA5, SOX4, KLF10, TGFB1, IL34, ZBTB16, LIF, INHBA, RUNX1, ZAP70, KITLG, FES, ID2, TNFSF4, RARA, ROR2, RAB7B, TOX, TRIB1, IL7R	1289	211	18780	1.86434	1	0.0257058	0.0229172
GOTERM_BP_5	GO:0050922~negative regulation of chemotaxis	13	0.84088	0.00268169	SEMA7A, SEMA6A, SEMA3C, TNFAIP6, SEMA4B, WNT5A, THBS1, DPP4, GREM1, PADI2, CCL2, CCN3, ELANE	1289	70	18780	2.70575	1	0.025735	0.0229433
GOTERM_BP_5	GO:1902905~positive regulation of supramolecular fiber organization	28	1.81113	0.00269984	TNXB, GPR65, LPAR1, FMN1, ICAM1, BAIAP2L1, WNT11, CCN2, VILL, VASP, EDN1, SMAD3, TGFB3, LIMCH1, TPM1, LIMK1, TGFBR1, MTSS1, DLG1, SFRP1, FES, CDC42EP4, MAP1B, SPIRE2, NOX4, F2RL1, RAPGEF3, CDK5R1	1289	222	18780	1.83759	1	0.0258253	0.0230238
GOTERM_BP_5	GO:0014909~smooth muscle cell migration	16	1.03493	0.00270029	IGFBP5, ITGB3, ITGA2, IGFBP3, TPM1, SERPINE1, LPAR1, PLAT, IGF1, ADAMTS1, PDGFD, NOX4, HAS2, CCN3, TRIB1, PRKG1	1289	98	18780	2.37868	1	0.0258253	0.0230238
GOTERM_BP_5	GO:0008585~female gonad development	17	1.09961	0.00278562	HSPA5, TNFAIP6, FZD4, FST, PTPRN, MMP2, INHBA, ICAM1, LFNG, SGPL1, SFRP1, KITLG, ADAMTS1, DMRTA1, KIT, PTX3, UMODL1	1289	108	18780	2.29334	1	0.0265508	0.0236706
GOTERM_BP_5	GO:0001841~neural tube formation	17	1.09961	0.00278562	FZD1, VASP, TGFB2, TGFB1, CITED2, WNT5A, NOG, TWIST1, FUZ, CELSR1, GDF7, SFRP1, MTHFD1L, DLC1, RARA, SOX4, CTHRC1	1289	108	18780	2.29334	1	0.0265508	0.0236706
GOTERM_BP_5	GO:0002286~T cell activation involved in immune response	18	1.16429	0.00282521	TNFSF18, SLC11A1, LEF1, FGL2, ENTPD7, ICAM1, SMAD7, IL6, CEACAM1, IFNE, GPR183, TNFSF4, RARA, F2RL1, STAT6, LGALS9, IL6R, IL18R1	1289	118	18780	2.22246	1	0.0268825	0.0239664
GOTERM_BP_5	GO:0061082~myeloid leukocyte cytokine production	8	0.517464	0.00287532	SPON2, SEMA7A, TGFB2, TGFB1, TGFB3, WNT5A, KIT, IRAK3	1289	29	18780	4.01915	1	0.0273131	0.0243502
GOTERM_BP_5	GO:0090131~mesenchyme migration	4	0.258732	0.00289758	ACTA2, ACTA1, ACTC1, ACTG2	1289	5	18780	11.6555	1	0.0274317	0.024456
GOTERM_BP_5	GO:0010936~negative regulation of macrophage cytokine production	4	0.258732	0.00289758	TGFB2, TGFB1, TGFB3, IRAK3	1289	5	18780	11.6555	1	0.0274317	0.024456
GOTERM_BP_5	GO:1905276~regulation of epithelial tube formation	7	0.452781	0.00295527	FZD1, SFRP1, GDNF, WNT5A, SIX1, CELSR1, FGF2	1289	22	18780	4.63573	1	0.0277904	0.0247757
GOTERM_BP_5	GO:0048670~regulation of collateral sprouting	7	0.452781	0.00295527	EPHA7, CRABP2, BDNF, SPP1, FGF13, NGF, FSTL4	1289	22	18780	4.63573	1	0.0277904	0.0247757
GOTERM_BP_5	GO:0061213~positive regulation of mesonephros development	7	0.452781	0.00295527	GREM1, TGFB1, WNT2B, GDNF, NOG, SIX1, SOX8	1289	22	18780	4.63573	1	0.0277904	0.0247757
GOTERM_BP_5	GO:0010766~negative regulation of sodium ion transport	7	0.452781	0.00295527	SLC9A3R1, CAMK2D, SERPINE2, OSR1, WNK3, STK39, NEDD4L	1289	22	18780	4.63573	1	0.0277904	0.0247757
GOTERM_BP_5	GO:0001738~morphogenesis of a polarized epithelium	21	1.35834	0.00297482	FZD1, FZD4, LAMA3, WNT5A, MSN, FUZ, PLEKHA4, CELSR1, DKK1, NKD1, SLC9A3R1, SFRP1, ZNRF3, WNT11, SH3BP1, DAAM1, PSME4, ROR1, ROR2, CTHRC1, DACT1	1289	149	18780	2.05341	1	0.0279275	0.024898
GOTERM_BP_5	GO:0030858~positive regulation of epithelial cell differentiation	13	0.84088	0.00303006	ACVRL1, CDKN2B, VDR, SERPINE1, LIF, PAX6, F11R, ETV4, FGF2, BMP6, GDNF, ATOH8, CD24	1289	71	18780	2.66764	1	0.0283986	0.025318
GOTERM_BP_5	GO:0050654~chondroitin sulfate proteoglycan metabolic process	10	0.646831	0.00305575	VCAN, EGFLAM, CHST7, CHST11, DSE, CSGALNACT2, BGN, CSPG5, XYLT1, CHSY3	1289	45	18780	3.23765	1	0.0285916	0.02549
GOTERM_BP_5	GO:1905209~positive regulation of cardiocyte differentiation	9	0.582147	0.00308824	GREM1, EFNB2, EDN1, TGFB2, TGFB1, SEMA3C, ABI3BP, GATA6, IGF1	1289	37	18780	3.54392	1	0.0287997	0.0256755
GOTERM_BP_5	GO:0003230~cardiac atrium development	9	0.582147	0.00308824	ACVR1, TGFB2, WNT11, WNT5A, NOG, ANK2, WNT2, ISL1, SOX4	1289	37	18780	3.54392	1	0.0287997	0.0256755
GOTERM_BP_5	GO:0009953~dorsal/ventral pattern formation	15	0.970246	0.00316786	FOXA1, DYNC2H1, ACVR1, ACVRL1, EDN1, NOG, PAX6, AXIN2, GLI1, SMAD6, GREM1, SFRP1, GPR161, HOXA2, MDFI	1289	90	18780	2.42824	1	0.0294503	0.0262556
GOTERM_BP_5	GO:0043409~negative regulation of MAPK cascade	25	1.61708	0.0031685	PSCA, FOXO1, RGS4, SPRED3, SLC9A3R1, CAMK2N1, SIRPA, TIMP3, GBP1, DACT1, DUSP5, SEMA6A, LIF, IRAK3, ABCA7, DUSP26, KLF4, P2RX7, DLG1, SFRP1, CNKSR3, F2RL1, SPRY1, PPARG, ATF3	1289	192	18780	1.89706	1	0.0294503	0.0262556
GOTERM_BP_5	GO:0051253~negative regulation of RNA metabolic process	131	8.47348	0.00321261	FOXA1, ZBTB21, SCX, PRDM1, RPS6KA5, HOXA2, SOX8, MYOZ1, SAMD11, HES6, TLE1, SFMBT2, OSR1, FST, ZNF281, WNT5A, ZFP69B, MITF, FOXP4, ISL1, DKK1, RUNX1, SFRP1, TRIB3, TAGLN3, ATF3, NOTCH3, DLX2, CBFB, TCF7, GLIS3, GATA6, NEDD4L, TWIST1, FOXO1, ZNF703, MSC, SKIL, ELANE, SCAI, FZD1, ZNF540, WWTR1, CBX7, PLK3, TFAP2C, TGFB1, SMAD3, ATP8B1, VDR, ZBTB16, HMGA2, NFATC2, FOXN3, TRERF1, HOPX, BMP6, SMAD7, D…	1289	1504	18780	1.26901	1	0.0298024	0.0265695
GOTERM_BP_5	GO:0050714~positive regulation of protein secretion	21	1.35834	0.00321701	PCSK1, ACHE, TGFB2, TGFB1, TGFB3, GPR68, IGF1, ISL1, BMP6, P2RX7, ANO1, TRPM2, CAMK2N1, MYO18A, ANKRD1, F2RL1, LRRC8A, PPARG, KCNN4, SOX4, EXPH5	1289	150	18780	2.03972	1	0.0298024	0.0265695
GOTERM_BP_5	GO:0032412~regulation of ion transmembrane transporter activity	34	2.19922	0.00326444	KCNG1, CHRM3, RYR2, CAMK2D, ABCB1, AHNAK, STK39, OPRL1, NEDD4L, SLC9A3R1, JPH2, PLN, CCL2, RGS9, SCN1B, GRIA4, PRRT1, EDN1, HOMER1, DAPK1, OSR1, ANK2, NETO2, VMP1, CACNB2, DLG1, GAL, FGF14, WNK3, CNKSR3, NOS1AP, FGF13, CNIH2, SCN4B	1289	292	18780	1.69644	1	0.0301921	0.0269169
GOTERM_BP_5	GO:1901731~positive regulation of platelet aggregation	5	0.323415	0.00330763	IL6, DMTN, PDPN, EMILIN2, F11R	1289	10	18780	7.28472	1	0.030491	0.0271834
GOTERM_BP_5	GO:0048703~embryonic viscerocranium morphogenesis	5	0.323415	0.00330763	FOXC2, CHST11, MTHFD1L, RDH10, HOXA2	1289	10	18780	7.28472	1	0.030491	0.0271834
GOTERM_BP_5	GO:0022617~extracellular matrix disassembly	14	0.905563	0.00331772	TGFB1, MMP2, MMP10, ADAMTS4, DPP4, ADAMTS15, ADAMTS5, IL6, FAP, PDPN, TLL2, TIMP1, MELTF, ELANE	1289	81	18780	2.51817	1	0.0305339	0.0272216
GOTERM_BP_5	GO:0048146~positive regulation of fibroblast proliferation	11	0.711514	0.0033248	TGFB1, PDGFD, SPHK1, PDGFC, WNT5A, FN1, PDGFA, IGF1, CDC6, WNT2, AQP1	1289	54	18780	2.96785	1	0.030549	0.0272351
GOTERM_BP_5	GO:0045637~regulation of myeloid cell differentiation	32	2.06986	0.00337245	TNFAIP6, CBFB, GPR68, FAXDC2, LEF1, THBS1, FSTL3, UBASH3B, HOXA5, KLF10, TGFB1, IL34, ZBTB16, LIF, MITF, INHBA, MEIS2, RUNX1, NME1, SFRP1, KITLG, CEACAM1, LOX, FES, ID2, CAMK4, RARA, ROR2, RAB7B, TRIB1, MYL9, TLR3	1289	270	18780	1.72675	1	0.0309362	0.0275803
GOTERM_BP_5	GO:0032268~regulation of cellular protein metabolic process	269	17.3997	0.00337901	ANKLE2, CCNJ, SERPINE2, SERPINE1, LDLRAD4, ICAM1, AQP1, RPS6KA5, UBASH3B, RPS6KA1, MIR22HG, LGALS9, CCN2, SOX4, CDON, ACVR1, CCBE1, EPHA7, MUSK, DAPK1, ACSL1, LIMCH1, SLC11A1, SLC51B, ISL1, DKK1, TWSG1, SFRP1, RNF128, PSME4, ANOS1, TRIB3, TRIB1, ATF3, FAXDC2, SHMT1, LPAR1, PDGFA, TWIST1, NUAK1, PRKAR2B, PDGFD, RNF217, PDGFC, ELANE, FZD1, TNFSF18, PLK3, WWTR1, GADD45B, TSLP, FZD4, FN1, LIF, FZD8, …	1289	3370	18780	1.16296	1	0.0309458	0.0275888
GOTERM_BP_5	GO:0050867~positive regulation of cell activation	50	3.23415	0.00342297	EPHB6, LRRK2, F11R, VSIR, TRBC2, RPS6KA1, EMILIN2, SIRPA, CCN2, LGALS9, SOX4, ICOSLG, WNT5A, PLA2G4A, GAB2, PDCD1LG2, RUNX1, ACTA2, ZAP70, PLPP6, RARA, TOX, CD274, CBFB, LEF1, CD1D, SLC7A1, THBS1, DPP4, EFNB2, SOCS1, PDPN, CCL2, STAT6, CD55, IL33, TGFB1, VCAM1, DMTN, TSLP, ZBTB16, NFATC2, IGF1, IL6, GPR183, CLCF1, TNFSF4, F2RL1, CD24, IL7R	1289	480	18780	1.51765	1	0.0312973	0.0279022
GOTERM_BP_5	GO:0034284~response to monosaccharide	28	1.81113	0.0034669	PCSK1, PRKAA2, GPR68, SRF, PTPRN, ILDR2, SLC2A5, THBS1, SLC8A1, ICAM1, LDHA, CAMK2N1, CCN2, NPTX1, SOX4, TGFB1, KCNB1, ITGA2, SOD2, SLC39A14, NME1, ANO1, KLF7, KRT18, LIN28A, GJD3, CAT, NOX4	1289	226	18780	1.80506	1	0.0316475	0.0282144
GOTERM_BP_5	GO:0034112~positive regulation of homotypic cell-cell adhesion	6	0.388098	0.0034726	IL6, DMTN, PDPN, PLAUR, EMILIN2, F11R	1289	16	18780	5.46354	1	0.031648	0.0282149
GOTERM_BP_5	GO:0051130~positive regulation of cellular component organization	128	8.27943	0.00348971	RIPOR2, PHLDB1, ATP8A1, GPR65, SERPINE1, HOXA13, ICAM1, RPS6KA5, BAIAP2L1, DPYSL3, CREB3L2, ENPP2, SIRPA, PLXNC1, CCN2, SCN1B, LIMCH1, HGF, SLC11A1, TPM1, WNT5A, ISLR2, MITF, ISL1, RUNX1, SFRP1, MAP1B, ROR1, ROR2, MGARP, TOX, TRABD2B, SEMA7A, CRABP2, LPAR1, NEDD4L, TWIST1, FLRT3, MAP6, PMAIP1, BMF, TPPP, VILL, SKIL, FZD1, VASP, TGFB2, TGFB1, SMAD3, LRRN3, HSPA5, BDNF, TGFB3, FN1, LIF, MSN, NFATC2…	1289	1468	18780	1.27036	1	0.0317524	0.0283079
GOTERM_BP_5	GO:0001942~hair follicle development	15	0.970246	0.00351317	TGFB2, IGFBP5, FST, TNFRSF19, WNT5A, PDGFA, FUZ, INHBA, LDB2, APCDD1, CELSR1, DKK1, GAL, SNAI1, HPSE	1289	91	18780	2.40156	1	0.0319141	0.0284521
GOTERM_BP_5	GO:0055017~cardiac muscle tissue growth	16	1.03493	0.00363036	FOXC2, TGFB2, EDN1, CITED2, NOG, GATA6, IGF1, GLI1, FGF2, TGFBR1, RUNX1, TGFBR3, RGS4, MIR17HG, PDLIM5, WNT2	1289	101	18780	2.30803	1	0.0329255	0.0293537
GOTERM_BP_5	GO:1903524~positive regulation of blood circulation	14	0.905563	0.00370104	CHRM3, RYR2, TGFB2, EDN1, PTGER2, TPM1, SLC1A1, ADRA1B, ICAM1, APLN, RGS4, NOS1AP, F2RL1, CCN2	1289	82	18780	2.48746	1	0.0335123	0.029877
GOTERM_BP_5	GO:0003283~atrial septum development	7	0.452781	0.0037694	ACVR1, TGFB2, WNT11, WNT5A, ANK2, ISL1, SOX4	1289	23	18780	4.43418	1	0.0340215	0.0303309
GOTERM_BP_5	GO:0071379~cellular response to prostaglandin stimulus	7	0.452781	0.0037694	SFRP1, PRKAA2, PTGER2, TNFSF4, AKR1C3, TNC, PPARG	1289	23	18780	4.43418	1	0.0340215	0.0303309
GOTERM_BP_5	GO:0001706~endoderm formation	11	0.711514	0.00381909	DUSP5, COL5A1, MMP2, COL7A1, LAMA3, NOG, GATA6, FN1, HMGA2, INHBA, DKK1	1289	55	18780	2.91389	1	0.0343596	0.0306323
GOTERM_BP_5	GO:0055025~positive regulation of cardiac muscle tissue development	11	0.711514	0.00381909	GREM1, TGFBR3, EFNB2, EDN1, TGFB1, MIR17HG, GATA6, IGF1, GLI1, WNT2, FGF2	1289	55	18780	2.91389	1	0.0343596	0.0306323
GOTERM_BP_5	GO:0030177~positive regulation of Wnt signaling pathway	25	1.61708	0.0038711	LRRK2, LEF1, TNFAIP3, FGF2, NKD1, RSPO2, FAM53B, SOX4, DACT1, TGFB1, SMAD3, WNT5B, FZD4, WNT5A, PLEKHA4, AXIN2, DKK1, DKK2, COL1A1, ASPM, SFRP1, ZEB2, BAMBI, PSME4, ROR2	1289	195	18780	1.86788	1	0.0347717	0.0309997
GOTERM_BP_5	GO:0043436~oxoacid metabolic process	103	6.66235	0.00388034	XYLT1, PLOD2, HS6ST1, SLC4A4, PDK4, ENPP1, SLC16A2, HADH, MFSD2A, DGAT2, ACSL1, GPT2, CSGALNACT2, ACSL5, CYP27A1, CYP39A1, ALDH3A2, CYP2U1, NAAA, TRIB3, ADTRP, SLC27A3, PTGES, PFKFB3, CRABP2, SHMT1, TWIST1, HACD4, SULT1A1, LDHA, SGPL1, CHST11, PRKAR2B, RDH10, LDHD, HMGCLL1, ST3GAL2, ATP8B1, EPHX2, ADHFE1, GFPT2, PYCR1, IGF1, ACSF2, P4HA3, CYP1A1, NOX4, CSPG5, ECHDC3, HPSE, ALDH18A1, FGFR4, SLC2A3…	1289	1149	18780	1.30605	1	0.0347991	0.0310241
GOTERM_BP_5	GO:0014074~response to purine-containing compound	22	1.42303	0.00389338	RYR2, DMTN, IGFBP5, HSPA5, PTPRN, GATA6, CIB2, PLAT, SLC8A1, AQP1, NME1, P2RX7, COL1A1, P2RX6, TRPM2, LDHA, P2RY1, NOX4, FOSB, PPARG, TMEM38A, RAPGEF3	1289	163	18780	1.96643	1	0.0348603	0.0310787
GOTERM_BP_5	GO:0048839~inner ear development	26	1.68176	0.00390511	RIPOR2, PTPRQ, PLPPR4, SIX1, PDGFA, LIN7A, CELSR1, HOXA13, CXCL14, SLC25A27, SLC9A3R1, SLITRK6, LRIG1, CTHRC1, TGFB2, TGFB1, PRRX1, TGFB3, ATP8B1, WNT5A, TTC39C, TBX18, MYCL, ITGA8, ROR1, ROR2	1289	206	18780	1.83886	1	0.0349097	0.0311227
GOTERM_BP_5	GO:0032755~positive regulation of interleukin-6 production	16	1.03493	0.00399317	IL33, SPON2, TSLP, WNT5A, TWIST1, ISL1, P2RX7, IL6, NLRP10, TNFSF4, F2RL1, MBP, LGALS9, RAB7B, IL6R, TLR3	1289	102	18780	2.2854	1	0.0356402	0.031774
GOTERM_BP_5	GO:0032649~regulation of interferon-gamma production	18	1.16429	0.00401396	CD274, IL33, IL1R1, SLC11A1, WNT5A, INHBA, PDCD1LG2, ISL1, VSIR, SLC7A5, TNFSF4, RARA, IRF8, F2RL1, SIRPA, LGALS9, IL18R1, TLR3	1289	122	18780	2.14959	1	0.0357689	0.0318887
GOTERM_BP_5	GO:0051403~stress-activated MAPK cascade	34	2.19922	0.00403865	PHLPP1, TNXB, LRRK2, STK39, GRIK2, FOXO1, SH3RF1, IRAK2, SIRPA, CCN2, LGALS9, DACT1, MAP2K6, TGFB2, EDN1, SMAD3, GADD45B, FZD4, HGF, SPHK1, TNFRSF19, WNT5A, FZD8, DKK1, MID1, DLG1, SFRP1, FGF14, HAND2, F2RL1, TNIK, ROR2, TRIB1, TLR3	1289	296	18780	1.67352	1	0.0359318	0.032034
GOTERM_BP_5	GO:0061037~negative regulation of cartilage development	8	0.517464	0.00429643	GREM1, WNT11, NOG, RFLNB, RARA, SNAI2, PTHLH, TGFBR1	1289	31	18780	3.75985	1	0.0381376	0.0340005
GOTERM_BP_5	GO:0032722~positive regulation of chemokine production	13	0.84088	0.00430016	IL33, CSF1R, TSLP, WNT5A, TWIST1, MCOLN2, IL6, TNFSF4, F2RL1, MBP, LGALS9, IL6R, TLR3	1289	74	18780	2.5595	1	0.0381376	0.0340005
GOTERM_BP_5	GO:0043516~regulation of DNA damage response, signal transduction by p53 class mediator	9	0.582147	0.00435754	SPRED3, CDKN2A, ANKRD1, SNAI1, PMAIP1, TWIST1, SNAI2, MSX1, SOX4	1289	39	18780	3.36218	1	0.0385856	0.0343999
GOTERM_BP_5	GO:0048661~positive regulation of smooth muscle cell proliferation	17	1.09961	0.00440406	NOTCH3, EDN1, TGFB1, IGFBP5, MMP2, ITGA2, IGF1, FGF2, THBS1, IL6, ADAMTS1, ID2, PDGFD, LDLRAP1, IL6R, ELANE, HBEGF	1289	113	18780	2.19186	1	0.0388748	0.0346577
GOTERM_BP_5	GO:0051209~release of sequestered calcium ion into cytosol	17	1.09961	0.00440406	RYR2, CAMK2D, CEMIP, TGFB1, TRPC1, HTR2B, ANK2, CACNA1C, FGF2, MCOLN2, SLC8A1, P2RX7, TRPM2, JPH2, PLN, TMEM38A, SNCA	1289	113	18780	2.19186	1	0.0388748	0.0346577
GOTERM_BP_5	GO:2001233~regulation of apoptotic signaling pathway	45	2.91074	0.0044594	LRRK2, SERPINE1, TNFAIP3, HSPB1, THBS1, SH3RF1, ICAM1, SLC9A3R1, BDKRB2, TIMP3, PMAIP1, BMF, MSX1, LGALS9, SKIL, NKX3-1, ACVR1, SMAD3, TNFRSF12A, EYA2, BDNF, NANOS3, HGF, TNFSF12, DAPK2, NOG, PLAUR, ACSL5, IGF1, INHBA, MEIS3, SOD2, TGFBR1, ELL3, MLLT11, SFRP1, TFAP4, GDNF, CTH, SNAI1, SNAI2, ITGA6, HYOU1, SCG2, ATF3	1289	426	18780	1.53902	1	0.0393015	0.0350381
GOTERM_BP_5	GO:0060602~branch elongation of an epithelium	6	0.388098	0.00464488	TGFB1, RDH10, WNT5A, TNC, SPRY1, FGF1	1289	17	18780	5.14215	1	0.0408081	0.0363812
GOTERM_BP_5	GO:0038065~collagen-activated signaling pathway	6	0.388098	0.00464488	COL1A1, MUSK, UBASH3B, COL4A1, ITGA2, ITGA11	1289	17	18780	5.14215	1	0.0408081	0.0363812
GOTERM_BP_5	GO:0001843~neural tube closure	15	0.970246	0.00473722	FZD1, VASP, TGFB2, TGFB1, CITED2, WNT5A, NOG, TWIST1, FUZ, CELSR1, SFRP1, MTHFD1L, DLC1, RARA, CTHRC1	1289	94	18780	2.32491	1	0.0414367	0.0369417
GOTERM_BP_5	GO:2000193~positive regulation of fatty acid transport	7	0.452781	0.00473858	P2RX7, EDN1, ACSL1, ACSL5, PLA2G4A, PTGES, MAP2K6	1289	24	18780	4.24942	1	0.0414367	0.0369417
GOTERM_BP_5	GO:0040037~negative regulation of fibroblast growth factor receptor signaling pathway	7	0.452781	0.00473858	WNT5A, FUZ, SPRY1, SHISA2, THBS1, FGF2, APLN	1289	24	18780	4.24942	1	0.0414367	0.0369417
GOTERM_BP_5	GO:0032411~positive regulation of transporter activity	18	1.16429	0.00474719	RYR2, EDN1, ABCB1, STK39, NR1H3, ANK2, VMP1, CACNB2, JPH2, GAL, RXRA, FGF14, WNK3, CNKSR3, NOS1AP, CCL2, SGK1, RGS9	1289	124	18780	2.11492	1	0.0414475	0.0369513
GOTERM_BP_5	GO:0051283~negative regulation of sequestering of calcium ion	17	1.09961	0.00480556	RYR2, CAMK2D, CEMIP, TGFB1, TRPC1, HTR2B, ANK2, CACNA1C, FGF2, MCOLN2, SLC8A1, P2RX7, TRPM2, JPH2, PLN, TMEM38A, SNCA	1289	114	18780	2.17263	1	0.0417803	0.037248
GOTERM_BP_5	GO:0010927~cellular component assembly involved in morphogenesis	17	1.09961	0.00480556	EDN1, PHLDB1, CNTNAP1, SRF, TPM1, TMOD2, ANK2, ACTA1, ACTC1, CSRP2, CSRP1, PMP22, ANKRD1, MYH11, TPPP, MYOZ1, MYL9	1289	114	18780	2.17263	1	0.0417803	0.037248
GOTERM_BP_5	GO:0051963~regulation of synapse assembly	16	1.03493	0.00480764	FZD1, EPHA7, MUSK, LRRN3, BDNF, WNT5A, AMIGO2, SIX1, THBS2, DKK1, SRPX2, FLRT3, SLITRK6, PDLIM5, ADGRL2, SNCA	1289	104	18780	2.24145	1	0.0417803	0.037248
GOTERM_BP_5	GO:0048340~paraxial mesoderm morphogenesis	5	0.323415	0.00491752	FOXC2, SMAD3, WNT11, WNT5A, LEF1	1289	11	18780	6.62247	1	0.0426033	0.0379818
GOTERM_BP_5	GO:0001553~luteinization	5	0.323415	0.00491752	SGPL1, FZD4, PTPRN, MMP2, INHBA	1289	11	18780	6.62247	1	0.0426033	0.0379818
GOTERM_BP_5	GO:0010976~positive regulation of neuron projection development	34	2.19922	0.00495579	SEMA7A, TENM3, CRABP2, SRF, LPAR1, NEDD4L, DPYSL3, ENC1, CREB3L2, ANKRD1, GPC2, MAP6, ALKAL1, PLXNC1, SKIL, SCN1B, FZD1, TRPC5, HSPA5, BDNF, HGF, LIMK1, WNT5A, FN1, ISLR2, NGF, NME1, FES, MAP1B, ITGA6, ROR1, ROR2, TOX, EZH2	1289	300	18780	1.6512	1	0.042762	0.0381232
GOTERM_BP_5	GO:0002294~CD4-positive, alpha-beta T cell differentiation involved in immune response	12	0.776197	0.00495868	TNFSF18, IL6, GPR183, TNFSF4, LEF1, ENTPD7, RARA, STAT6, LGALS9, IL6R, IL18R1, SMAD7	1289	66	18780	2.64899	1	0.042762	0.0381232
GOTERM_BP_5	GO:0030239~myofibril assembly	12	0.776197	0.00495868	ACTA1, EDN1, ACTC1, CSRP2, CSRP1, SRF, TPM1, TMOD2, ANKRD1, MYH11, MYOZ1, MYL9	1289	66	18780	2.64899	1	0.042762	0.0381232
GOTERM_BP_5	GO:0006873~cellular ion homeostasis	68	4.39845	0.00502197	RYR2, GPR65, LRRK2, HTR2B, SLC40A1, CIB2, MT1X, GRIK2, ADRA1B, FGF2, SLC4A4, SLC8A1, CALB2, MT2A, JPH2, UBASH3B, BDKRB2, ENPP1, TMEM38A, CMKLR1, ATP6V0B, TRPC5, ATP6V1G1, PTGIR, EDN1, SCARA5, SLC11A1, TRPC1, WNT5A, ANK2, SLC39A14, CACNB2, SCNN1B, SLC9A9, RAB38, MT1E, SLC24A4, CAMK2D, CEMIP, PTGER2, SLC1A1, LPAR1, OPRL1, CACNA1A, NEDD4L, SLC41A1, CACNA1C, SLC25A27, SLC9A3R1, TRPM2, RAB20, PLN, C7,…	1289	711	18780	1.39342	1	0.0432413	0.0385506
GOTERM_BP_5	GO:0060606~tube closure	15	0.970246	0.00521441	FZD1, VASP, TGFB2, TGFB1, CITED2, WNT5A, NOG, TWIST1, FUZ, CELSR1, SFRP1, MTHFD1L, DLC1, RARA, CTHRC1	1289	95	18780	2.30044	1	0.0448295	0.0399665
GOTERM_BP_5	GO:0008543~fibroblast growth factor receptor signaling pathway	17	1.09961	0.0052364	WNT5A, NOG, FUZ, SHISA2, FGF1, FGF2, THBS1, FGFRL1, APLN, FLRT3, FGF18, ANOS1, SHOC2, SPRY1, CCN2, FGFR4, FGFR3	1289	115	18780	2.15374	1	0.0449497	0.0400736
GOTERM_BP_5	GO:0051896~regulation of protein kinase B signaling	31	2.00517	0.0053033	PHLPP1, FLT3, PDGFA, FGF1, FGF2, THBS1, SLC9A3R1, GCNT2, TNFAIP8L3, TGFB1, IGFBP5, HGF, AKR1C3, GAB2, MEIS3, KLF4, F3, TGFBR1, RCN3, DLG1, KITLG, LIN28A, KIT, FGF18, NOX4, TRIB3, HPSE, PIK3AP1, FGFR4, FGFR3, HBEGF	1289	267	18780	1.69158	1	0.0454546	0.0405237
GOTERM_BP_5	GO:0098739~import across plasma membrane	19	1.22898	0.00543224	SLC12A2, SLC24A4, SLC47A1, SLC1A1, SLC1A4, SLC2A3, SLC2A5, SLC7A1, SLC39A14, SLC7A2, SLC8A1, SLC7A3, SLC7A5, SLC9A3R1, TRPM2, SCNN1B, SLC9A9, SLC16A2, KCNJ2	1289	136	18780	2.03544	1	0.0464887	0.0414457
GOTERM_BP_5	GO:1905005~regulation of epithelial to mesenchymal transition involved in endocardial cushion formation	4	0.258732	0.00549985	ACVR1, TGFB2, NOG, TGFBR1	1289	6	18780	9.71296	1	0.0468531	0.0417705
GOTERM_BP_5	GO:0061181~regulation of chondrocyte development	4	0.258732	0.00549985	RFLNB, AXIN2, PTHLH, SMAD7	1289	6	18780	9.71296	1	0.0468531	0.0417705
GOTERM_BP_5	GO:0060028~convergent extension involved in axis elongation	4	0.258732	0.00549985	SFRP1, WNT11, WNT5A, NKD1	1289	6	18780	9.71296	1	0.0468531	0.0417705
GOTERM_BP_5	GO:0002064~epithelial cell development	28	1.81113	0.00556102	FOXA1, RIPOR2, FOXC2, PRDM1, F11R, HOXA13, ICAM1, SLC9A3R1, CDH2, ADAMTSL4, PODXL, SLITRK6, FLNB, SOX8, HOXA5, EXPH5, WNT5B, WNT5A, MSN, PAX6, BMP6, ACTA2, FRMD6, PALLD, RARA, F2RL1, HPSE, RAPGEF3	1289	234	18780	1.74335	1	0.0471976	0.0420776
GOTERM_BP_5	GO:0002287~alpha-beta T cell activation involved in immune response	12	0.776197	0.00557392	TNFSF18, IL6, GPR183, TNFSF4, LEF1, ENTPD7, RARA, STAT6, LGALS9, IL6R, IL18R1, SMAD7	1289	67	18780	2.60945	1	0.0471976	0.0420776
GOTERM_BP_5	GO:0002293~alpha-beta T cell differentiation involved in immune response	12	0.776197	0.00557392	TNFSF18, IL6, GPR183, TNFSF4, LEF1, ENTPD7, RARA, STAT6, LGALS9, IL6R, IL18R1, SMAD7	1289	67	18780	2.60945	1	0.0471976	0.0420776
GOTERM_BP_5	GO:1903793~positive regulation of anion transport	12	0.776197	0.00557392	P2RX7, SLC12A2, EDN1, ABCB1, ATP8A1, ACSL1, DPYSL2, ACSL5, PLA2G4A, ABCA7, PTGES, MAP2K6	1289	67	18780	2.60945	1	0.0471976	0.0420776
GOTERM_BP_5	GO:0045639~positive regulation of myeloid cell differentiation	16	1.03493	0.00575196	KLF10, TGFB1, GPR68, IL34, FAXDC2, LEF1, LIF, INHBA, RUNX1, KITLG, FES, ID2, ROR2, RAB7B, TRIB1, HOXA5	1289	106	18780	2.19916	1	0.0485578	0.0432903
GOTERM_BP_5	GO:0014897~striated muscle hypertrophy	16	1.03493	0.00575196	RYR2, CAMK2D, EDN1, SMAD3, IGFBP5, GATA6, HTR2B, IGF1, TNFRSF1B, KLF15, FOXO1, RGS4, HAND2, PPARG, PDLIM5, EZH2	1289	106	18780	2.19916	1	0.0485578	0.0432903
GOTERM_BP_5	GO:0046883~regulation of hormone secretion	32	2.06986	0.00576051	SNAP25, GPR68, CACNA1A, CACNA1C, DPP4, TRPM2, LRP5L, CAMK2N1, P2RY1, LRRC8A, CCN3, HADH, SOX4, NKX3-1, IL11, EDN1, RASL10B, KCNB1, LIF, SIRT4, INHBA, ISL1, BMP6, APLN, KISS1, ANO1, KLF7, SFRP1, IL6, GAL, PPARG, RAPGEF3	1289	280	18780	1.66508	1	0.0485578	0.0432903
GOTERM_BP_5	GO:0045332~phospholipid translocation	7	0.452781	0.00587912	ATP8B4, ABCB1, ATP8A1, ATP8B1, ATP10A, ABCA7, KCNN4	1289	25	18780	4.07944	1	0.0493354	0.0439836
GOTERM_BP_5	GO:0045992~negative regulation of embryonic development	7	0.452781	0.00587912	LFNG, COL5A1, GPR161, WNT5A, SNAI1, FUZ, DKK1	1289	25	18780	4.07944	1	0.0493354	0.0439836
GOTERM_BP_5	GO:0048103~somatic stem cell division	7	0.452781	0.00587912	ASPM, TGFB2, CDKN2A, KIT, LEF1, FGF13, ZFP36L2	1289	25	18780	4.07944	1	0.0493354	0.0439836
GOTERM_BP_5	GO:0031016~pancreas development	13	0.84088	0.00596486	PCSK1, WNT5A, GATA6, ILDR2, PAX6, MEIS2, ISL1, BMP6, IL6, CDH2, IL6R, SOX4, MNX1	1289	77	18780	2.45977	1	0.0498314	0.0444258
GOTERM_BP_5	GO:0002292~T cell differentiation involved in immune response	13	0.84088	0.00596486	TNFSF18, LEF1, FGL2, ENTPD7, SMAD7, IL6, GPR183, TNFSF4, RARA, STAT6, LGALS9, IL6R, IL18R1	1289	77	18780	2.45977	1	0.0498314	0.0444258
GOTERM_BP_5	GO:0055021~regulation of cardiac muscle tissue growth	13	0.84088	0.00596486	EDN1, CITED2, NOG, GATA6, IGF1, GLI1, FGF2, TGFBR1, RUNX1, TGFBR3, RGS4, MIR17HG, WNT2	1289	77	18780	2.45977	1	0.0498314	0.0444258
GOTERM_BP_5	GO:0099622~cardiac muscle cell membrane repolarization	9	0.582147	0.00599384	DLG1, KCND3, NOS1AP, KCNN2, ANK2, SCN5A, SCN4B, SCN1B, KCNJ2	1289	41	18780	3.19817	1	0.0499991	0.0445753
GOTERM_BP_5	GO:0010572~positive regulation of platelet activation	6	0.388098	0.00607303	IL6, DMTN, PDPN, EMILIN2, PLA2G4A, F11R	1289	18	18780	4.85648	1	0.0505846	0.0450972
GOTERM_BP_5	GO:0045913~positive regulation of carbohydrate metabolic process	14	0.905563	0.00619043	NNMT, DGAT2, PFKFB3, PRKAA2, DYRK2, IGF1, SLC4A4, FOXO1, P2RX7, PPP1R3G, P2RY1, PMAIP1, HAS2, SNCA	1289	87	18780	2.34451	1	0.051486	0.0459009
GOTERM_BP_5	GO:0046879~hormone secretion	36	2.32859	0.0062576	SNAP25, GPR68, PTPRN, CACNA1A, ILDR2, CACNA1C, DPP4, TRPM2, LRP5L, CAMK2N1, P2RY1, LRRC8A, CCN3, HADH, SLC16A2, SOX4, NKX3-1, IL11, EDN1, FZD4, RASL10B, KCNB1, LIF, SIRT4, INHBA, ISL1, BMP6, APLN, KISS1, ANO1, KLF7, SFRP1, IL6, GAL, PPARG, RAPGEF3	1289	328	18780	1.59908	1	0.0519677	0.0463303
GOTERM_BP_5	GO:0060419~heart growth	16	1.03493	0.00627725	FOXC2, TGFB2, EDN1, CITED2, NOG, GATA6, IGF1, GLI1, FGF2, TGFBR1, RUNX1, TGFBR3, RGS4, MIR17HG, PDLIM5, WNT2	1289	107	18780	2.17861	1	0.0520393	0.0463941
GOTERM_BP_5	GO:0045638~negative regulation of myeloid cell differentiation	15	0.970246	0.00628476	TNFAIP6, GPR68, ZBTB16, INHBA, MEIS2, FSTL3, RUNX1, NME1, SFRP1, CEACAM1, UBASH3B, RARA, TRIB1, HOXA5, TLR3	1289	97	18780	2.25301	1	0.0520393	0.0463941
GOTERM_BP_5	GO:0009914~hormone transport	37	2.39327	0.00663514	SNAP25, GPR68, PTPRN, CACNA1A, ILDR2, CACNA1C, DPP4, TRPM2, LRP5L, CAMK2N1, P2RY1, LRRC8A, CCN3, HADH, SLC16A2, SOX4, NKX3-1, IL11, EDN1, FZD4, RASL10B, KCNB1, LIF, SIRT4, INHBA, ISL1, BMP6, APLN, KISS1, ANO1, SLC7A5, KLF7, SFRP1, IL6, GAL, PPARG, RAPGEF3	1289	341	18780	1.58085	1	0.0548596	0.0489085
GOTERM_BP_5	GO:0048592~eye morphogenesis	21	1.35834	0.00667674	BCAR3, TENM3, WNT2B, CITED2, SLC1A1, WNT5A, SHROOM2, TWIST1, PAX6, PRDM1, NKD1, SDK1, COL5A1, MFAP2, FAT3, SOX8, WNT2, FJX1, MFSD2A, CDON, STRA6	1289	160	18780	1.91224	1	0.0551224	0.0491428
GOTERM_BP_5	GO:0002700~regulation of production of molecular mediator of immune response	22	1.42303	0.00677046	IL33, SPON2, SEMA7A, TGFB2, TGFB1, IL1R1, TGFB3, WNT5A, IRAK3, TNFRSF1B, SMAD7, SLC7A5, IL6, CLCF1, TNFSF4, KIT, F2RL1, DNAJB9, STAT6, CD55, IL18R1, TLR3	1289	171	18780	1.87443	1	0.0558141	0.0497594
GOTERM_BP_5	GO:0048145~regulation of fibroblast proliferation	14	0.905563	0.00681965	TGFB1, SPHK1, WNT5A, FN1, PDGFA, IGF1, CDC6, SOD2, AQP1, SFRP1, PDGFD, PDGFC, PPARG, WNT2	1289	88	18780	2.31786	1	0.0560549	0.0499742
GOTERM_BP_5	GO:0045445~myoblast differentiation	14	0.905563	0.00681965	RIPOR2, TGFB1, SRF, IGFBP3, SRA1, IGF1, CXCL14, ISL1, GREM1, LRRC8A, SOX8, MBNL3, RBM24, CDON	1289	88	18780	2.31786	1	0.0560549	0.0499742

## Sheet: CC5 FDR<0.05
Category	Term	Count	%	PValue	Genes	List Total	Pop Hits	Pop Total	Fold Enrichment	Bonferroni	Benjamini	FDR
GOTERM_CC_5	GO:0015629~actin cytoskeleton	78	5.04528	3.33585e-10	RTKN, HSPB7, CIB2, FHL3, FMN1, ARHGAP6, ACTG2, CALB2, BAIAP2L1, SIPA1L1, SH3PXD2A, CDH2, DPYSL3, MYO18A, PLS3, RAC3, CCIN, MYOZ1, CGNL1, GAS2L3, DAPK1, LIMCH1, ACTN1, TPM1, TMOD2, SHROOM2, MTSS1, ACTA2, ACTA1, MYL7, ACTBL2, DAAM1, PALLD, CDC42EP4, RARA, LANCL2, ROR1, RHOU, MYL9, RAPGEF3, CD274, NOTCH3, AHNAK, NEXN, LIMA1, SLC9A3R1, NEURL1B, PDLIM3, CALD1, XIRP2, STK38L, FLNB, MYH11, BMF, VILL, PD…	1236	522	17624	2.13064	2.17497e-07	2.17497e-07	2.00484e-07
GOTERM_CC_5	GO:0005737~cytoplasm	953	61.6429	2.09312e-09	TMEM97, F11R, FAM110A, UBASH3B, DPYSL2, DPYSL3, MNX1, TMEM8B, MRTFA, ISL1, MYL7, LRATD2, PSME4, PADI2, MPPE1, MYL9, HS3ST3A1, CRABP2, SHMT1, FAXDC2, CEP85L, PDGFA, HACD4, SULT1A1, ADAMTS13, PRKAR2B, PDGFD, RDH10, RNF217, PDGFC, CFAP69, EXPH5, PRRT1, ABCA5, MTERF2, ABCA6, FN1, ABCA7, C12ORF73, LARP6, MLLT11, COL1A1, NOSTRIN, NOX4, HYOU1, EZH2, ACHE, MTMR10, PIGZ, TDRP, PIGW, ARHGAP6, LRRC2, JPH2, …	1236	12304	17624	1.10442	1.36471e-06	5.59578e-07	5.15807e-07
GOTERM_CC_5	GO:0005887~integral component of plasma membrane	181	11.7076	3.39426e-09	EPHB6, KCNG1, CHRM3, GPR68, GPR65, CHRM5, HS6ST1, SLC4A4, SLC8A1, ICAM1, AQP1, CDH2, SLCO2B1, SCN9A, ENPP1, SIRPA, SLC16A7, PLXNC1, SLC16A2, IL6R, SCN1B, MFSD2A, SLC16A5, KCNH1, CMKLR1, CDON, ACVR1, ENTPD1, EPHA7, SEMA6A, SCARA5, MUSK, IL1R1, SLC11A1, GPR75, LIFR, MFSD12, TMEM130, CACNB2, OLFM2, SCNN1B, SLCO2A1, KCNQ3, ROR1, ROR2, TRABD2B, CHRNA1, CSF1R, SEMA7A, NPR3, SLC1A1, LPAR1, SLC1A4, CSF2R…	1236	1687	17624	1.52985	2.21306e-06	5.59578e-07	5.15807e-07
GOTERM_CC_5	GO:0031226~intrinsic component of plasma membrane	188	12.1604	3.43299e-09	EPHB6, KCNG1, CHRM3, GPR68, GPR65, CHRM5, HS6ST1, SLC4A4, SLC8A1, ICAM1, AQP1, CDH2, SLCO2B1, SCN9A, ENPP1, SIRPA, SLC16A7, PLXNC1, SLC16A2, IL6R, SCN1B, MFSD2A, SLC16A5, KCNH1, CMKLR1, CDON, ACVR1, ENTPD1, EPHA7, SEMA6A, SCARA5, MUSK, IL1R1, SLC11A1, GPR75, LIFR, MFSD12, TMEM130, CACNB2, OLFM2, SCNN1B, SLCO2A1, KCNQ3, ROR1, ROR2, TRABD2B, CHRNA1, CSF1R, SEMA7A, NPR3, SLC1A1, LPAR1, SLC1A4, CSF2R…	1236	1770	17624	1.5145	2.23831e-06	5.59578e-07	5.15807e-07
GOTERM_CC_5	GO:0044459~plasma membrane part	294	19.0168	8.52861e-09	EPHB6, PATJ, SERPINE2, MLC1, HS6ST1, AQP3, SLC4A4, ICAM1, AQP1, TRBC2, SAMD12, SCN1B, ICOSLG, CMKLR1, CDON, MFSD2A, ACVR1, ATP6V1G1, ENTPD1, EPHA7, MUSK, IL1R1, SLC11A1, ANK2, SLC51B, MFSD12, GPR161, KCNQ3, ABCB1, LPAR1, PCDH12, CD1D, APCDD1, TRPM2, C7, ANKH, FLRT3, KCNMB4, KCNN2, PLEK2, KCNN4, VASP, PRRT1, FZD4, TNFSF12, IQSEC3, FN1, FZD8, ABCA7, RAB27B, IGF1, SLC16A14, TNFSF4, GPR183, NOX4, SCN…	1236	3097	17624	1.35361	5.56064e-06	1.11213e-06	1.02514e-06
GOTERM_CC_5	GO:0043292~contractile fiber	43	2.78137	6.41905e-08	RYR2, SYNM, AHNAK, FHL3, NEXN, HSPB1, CACNA1C, SLC8A1, FBXL22, SYNE2, SYNE1, JPH2, PDLIM3, CSRP2, CSRP1, CALD1, CMYA5, ANKRD1, XIRP2, KCNN2, FLNB, MYH11, SCN5A, MYOZ1, PDLIM5, PDLIM4, PDLIM7, HOMER1, ACTN1, MMP2, TPM1, TMOD2, CAVIN4, ANK2, ACTA2, ACTA1, MYL7, ACTC1, DES, PALLD, NOS1AP, MYL9, CDK5R1	1236	246	17624	2.49241	4.18513e-05	6.47274e-06	5.96644e-06
GOTERM_CC_5	GO:0044449~contractile fiber part	41	2.65201	6.94926e-08	RYR2, SYNM, AHNAK, FHL3, NEXN, HSPB1, CACNA1C, SLC8A1, FBXL22, SYNE2, SYNE1, JPH2, PDLIM3, CSRP2, CSRP1, CMYA5, ANKRD1, XIRP2, KCNN2, FLNB, MYH11, SCN5A, MYOZ1, PDLIM5, PDLIM4, PDLIM7, HOMER1, ACTN1, MMP2, TPM1, TMOD2, CAVIN4, ANK2, ACTA2, ACTA1, MYL7, ACTC1, DES, PALLD, NOS1AP, MYL9	1236	229	17624	2.5529	4.53082e-05	6.47274e-06	5.96644e-06
GOTERM_CC_5	GO:0042383~sarcolemma	30	1.94049	1.2498e-07	RYR2, SYNM, CAMK2D, LAMA2, AHNAK, DYSF, CIB2, CACNA1C, SLC2A4, SLC2A5, SLC8A1, AQP1, SGCD, CDH2, KCNN2, SCN5A, KCNJ2, SCN1B, VCAM1, TGFB3, KCNB1, KCND3, CAVIN4, BGN, ANK2, CACNB2, DLG1, DES, NOS1AP, SCN2A	1236	141	17624	3.03381	8.14836e-05	1.01859e-05	9.38911e-06
GOTERM_CC_5	GO:0031674~I band	30	1.94049	2.01071e-07	RYR2, FHL3, NEXN, HSPB1, CACNA1C, SLC8A1, FBXL22, SYNE2, JPH2, PDLIM3, CSRP2, CSRP1, ANKRD1, XIRP2, KCNN2, FLNB, SCN5A, MYOZ1, PDLIM5, PDLIM4, PDLIM7, HOMER1, ACTN1, CAVIN4, ANK2, ACTC1, DES, PALLD, NOS1AP, MYL9	1236	144	17624	2.9706	0.000131089	1.45664e-05	1.3427e-05
GOTERM_CC_5	GO:0030018~Z disc	28	1.81113	3.22184e-07	RYR2, FHL3, NEXN, HSPB1, CACNA1C, SLC8A1, FBXL22, SYNE2, JPH2, PDLIM3, CSRP2, CSRP1, XIRP2, KCNN2, FLNB, SCN5A, MYOZ1, PDLIM5, PDLIM4, PDLIM7, HOMER1, ACTN1, CAVIN4, ANK2, DES, PALLD, NOS1AP, MYL9	1236	131	17624	3.0477	0.000210042	2.10064e-05	1.93633e-05
GOTERM_CC_5	GO:0032432~actin filament bundle	21	1.35834	4.289e-07	LIMCH1, ACTN1, TPM1, RFLNB, FHL3, ACTA2, LIMA1, ACTA1, PDLIM3, DAAM1, PALLD, ZYX, XIRP2, NOX4, PLS3, FLNB, ROR1, PDLIM5, PDLIM4, MYL9, PDLIM7	1236	80	17624	3.74296	0.000279604	2.4411e-05	2.25015e-05
GOTERM_CC_5	GO:0030016~myofibril	40	2.58732	4.49282e-07	RYR2, SYNM, AHNAK, FHL3, NEXN, HSPB1, CACNA1C, SLC8A1, FBXL22, SYNE2, SYNE1, JPH2, PDLIM3, CSRP2, CSRP1, CALD1, CMYA5, ANKRD1, XIRP2, KCNN2, FLNB, SCN5A, MYOZ1, PDLIM5, PDLIM4, PDLIM7, HOMER1, ACTN1, MMP2, TPM1, TMOD2, CAVIN4, ANK2, ACTA1, MYL7, ACTC1, DES, PALLD, NOS1AP, MYL9	1236	236	17624	2.41676	0.000292889	2.4411e-05	2.25015e-05
GOTERM_CC_5	GO:0030017~sarcomere	37	2.39327	7.95854e-07	RYR2, FHL3, NEXN, HSPB1, CACNA1C, SLC8A1, FBXL22, SYNE2, SYNE1, JPH2, PDLIM3, CSRP2, CSRP1, CMYA5, ANKRD1, XIRP2, KCNN2, FLNB, SCN5A, MYOZ1, PDLIM5, PDLIM4, PDLIM7, HOMER1, ACTN1, MMP2, TPM1, TMOD2, CAVIN4, ANK2, ACTA1, MYL7, ACTC1, DES, PALLD, NOS1AP, MYL9	1236	214	17624	2.46532	0.000518763	3.99152e-05	3.6793e-05
GOTERM_CC_5	GO:0001725~stress fiber	19	1.22898	1.28887e-06	LIMCH1, ACTN1, TPM1, FHL3, ACTA2, LIMA1, ACTA1, PDLIM3, DAAM1, PALLD, ZYX, XIRP2, NOX4, FLNB, ROR1, PDLIM5, PDLIM4, MYL9, PDLIM7	1236	71	17624	3.81576	0.00083999	5.60228e-05	5.16407e-05
GOTERM_CC_5	GO:0097517~contractile actin filament bundle	19	1.22898	1.28887e-06	LIMCH1, ACTN1, TPM1, FHL3, ACTA2, LIMA1, ACTA1, PDLIM3, DAAM1, PALLD, ZYX, XIRP2, NOX4, FLNB, ROR1, PDLIM5, PDLIM4, MYL9, PDLIM7	1236	71	17624	3.81576	0.00083999	5.60228e-05	5.16407e-05
GOTERM_CC_5	GO:0042641~actomyosin	20	1.29366	2.34807e-06	LIMCH1, ACTN1, TPM1, FHL3, ACTA2, LIMA1, ACTA1, PDLIM3, DAAM1, PALLD, MYO18A, ZYX, XIRP2, NOX4, FLNB, ROR1, PDLIM5, PDLIM4, MYL9, PDLIM7	1236	81	17624	3.52072	0.00152977	9.5684e-05	8.81995e-05
GOTERM_CC_5	GO:0005788~endoplasmic reticulum lumen	46	2.97542	3.90522e-06	COL14A1, FLT3, FKBP14, TNC, PDGFA, CHRDL1, THBS1, LTBP1, PRSS23, TSPAN33, TXNDC16, FSTL3, ADAMTS5, ADAMTS13, CDH2, EVA1A, ADAMTSL4, PDGFD, PDGFC, SPP1, DNAJB9, TIMP1, TXNDC5, EDN1, SDF2L1, WNT5B, IGFBP5, HSPA5, IGFBP3, WNT5A, PLAUR, FN1, MANF, RCN3, COL1A1, IL6, VCAN, COL5A1, COL4A1, P4HA3, COL7A1, MGAT4A, HYOU1, MELTF, NOTUM, SCG2	1236	315	17624	2.08225	0.00254297	0.000149777	0.000138061
GOTERM_CC_5	GO:0030175~filopodium	23	1.48771	6.52355e-06	VASP, RIPOR2, VCAM1, ITGB3, MSN, UNC5C, ACTG2, SYNE2, DNALI1, DEF6, ACTA2, ENAH, SLC9A3R1, ACTA1, KITLG, ACTC1, PODXL, TUBB3, PDPN, ITGA6, CD302, FGF13, RAPGEF3	1236	110	17624	2.98141	0.00424433	0.000236297	0.000217814
GOTERM_CC_5	GO:0098590~plasma membrane region	125	8.08538	7.06462e-06	RIPOR2, CHRM3, PATJ, CHRM5, MLC1, AQP3, SLC4A4, SLC8A1, AQP1, LAMP5, CDH2, SLCO2B1, ENPP1, SLC16A2, RGS9, LZTS1, IL6R, KCNH1, ATP6V1G1, EPHA7, MUSK, TPM1, ANK2, LMO7, SLC51B, GRIP2, GPR161, SCNN1B, TNIK, ADTRP, SHC4, CHRNA1, ABCB1, SLC1A1, STK39, TACSTD2, SLC41A1, LIN7A, CACNA1C, CD1D, DPP4, EFNB2, SLC9A3R1, PODXL, NPC1L1, FLRT3, PLEK2, GRIA4, PRRT1, VASP, SLC14A1, ATP8B1, IQSEC3, FN1, MSN, ABCA7…	1236	1203	17624	1.4816	0.00459556	0.000242428	0.000223465
GOTERM_CC_5	GO:0005925~focal adhesion	55	3.55757	1.2471e-05	BCAR3, TES, ITGB3, TNC, FHL3, HSPB1, SYNE2, ICAM1, CSRP2, CSRP1, CDH2, CAPN5, TNS1, ACTN1, ITGA2, ITGA1, PLAUR, LMO7, ENAH, PALLD, IRF2, CAT, ITGA8, ITGA6, RHOU, FBLN7, AHNAK, NEDD9, NEXN, DPP4, EFNB2, LIMA1, CNN1, FLRT3, XIRP2, FLNB, MISP, PDLIM7, FZD1, VASP, ZNF185, HSPA5, LIMK1, MSN, NFASC, ACTC1, FAP, FES, DLC1, ITGA11, ZYX, NOX4, HYOU1, FGFR3, LIMS1	1236	422	17624	1.85839	0.00809817	0.000406555	0.000374754
GOTERM_CC_5	GO:0005604~basement membrane	21	1.35834	1.69332e-05	ACHE, LAMA2, ATRNL1, LAMA3, TNC, FN1, NID1, THBS2, LOXL1, THBS4, DLG1, FRAS1, EGFLAM, COL5A1, COL4A1, ADAMTS1, COL7A1, TIMP3, HMCN1, TIMP1, TGFBI	1236	100	17624	2.99437	0.0109798	0.000525734	0.000484611
GOTERM_CC_5	GO:0030315~T-tubule	14	0.905563	0.000102021	AHNAK, TGFB3, DYSF, ANK2, CACNA1C, SLC2A4, SLC8A1, CACNB2, NOS1AP, KCNN2, SCN5A, SCN2A, KCNJ2, SCN1B	1236	56	17624	3.56472	0.0643569	0.00294893	0.00271826
GOTERM_CC_5	GO:0005856~cytoskeleton	214	13.8422	0.000104027	PATJ, CCNJ, FRMPD3, FAM110A, BAIAP2L1, DPYSL2, DPYSL3, KIF21A, MYOZ1, NCKAP5, TNS1, DYNC2H1, DAPK1, LIMCH1, ACTN1, MTUS1, KRT7, ANK2, HASPIN, MYL7, RNF128, DAAM1, KATNAL2, MAP1B, TAGLN3, NEIL1, MYL9, CEP85L, NUAK1, PRKAR2B, MAP6, STK38L, PLEK2, VASP, PLK3, DTNA, CFAP70, DCLK2, MICAL2, IFFO2, CDC6, MLLT11, SMTN, NOSTRIN, NOX4, SYNM, C2CD3, SRA1, FMN1, GLI1, LYST, ARHGAP6, SIPA1L1, SH3PXD2A, MAP1LC…	1236	2398	17624	1.27248	0.0655796	0.00294893	0.00271826
GOTERM_CC_5	GO:0043025~neuronal cell body	64	4.13972	0.000151257	ACVRL1, PCSK1, PTPRN, LRRK2, KNDC1, SLC2A3, GRIK2, SLC8A1, GHR, RNF112, DPYSL2, ENC1, RAC3, CCN3, KIF1A, SCN1B, KCNH1, TRPC5, EPHA7, KCND3, ITGA1, UNC5C, TNFRSF1B, CIT, GAL, RTN4RL1, MAP1B, ITGA8, RGS7BP, ROR2, PRKAA2, SLC1A1, LPAR1, CACNA1A, SLC1A4, CACNA1C, CYGB, SLC25A27, DRP2, TRPM2, BRINP2, PDE11A, CAMK2N1, PRKAR2B, FLNB, MBP, KCNN2, KCNN4, KCNJ2, GRIA4, SNCA, SLC12A2, PLK3, TGFB2, TGFB1, HO…	1236	563	17624	1.62091	0.0939195	0.00410915	0.00378773
GOTERM_CC_5	GO:0005884~actin filament	21	1.35834	0.000171574	SPECC1, GAS2L3, DMTN, ACTN1, TPM1, MICAL2, FMN1, ARHGAP6, ACTA1, SMTN, PDLIM3, ACTC1, ACTBL2, PALLD, DPYSL3, PLS3, RAC3, PDLIM5, MISP, PDLIM4, PDLIM7	1236	117	17624	2.55929	0.105845	0.00447465	0.00412464
GOTERM_CC_5	GO:0030425~dendrite	71	4.5925	0.000237162	ACVRL1, PCSK1, CHRM3, LRRK2, CHRM5, HTR2B, KNDC1, GRIK2, ELFN1, SLC8A1, CALB2, DOCK10, SIPA1L1, CHL1, TUBB3, DPYSL2, KIF21A, CCIN, CCN3, KIF1A, LZTS1, KCNH1, TRPC5, EPHA7, KCND3, ACTN1, UNC5C, NGF, GRIP2, DNM3, GCHFR, MYL7, PLCB4, MAP1B, RARA, RGS7BP, ROR2, GNAZ, PRKAA2, LAMA2, SLC1A1, LPAR1, SLC1A4, CACNA1C, ABHD17C, DRP2, BRINP2, PALMD, CAMK2N1, PRKAR2B, P2RY1, MAP6, KCNN2, N4BP3, PDLIM4, KCNJ2…	1236	653	17624	1.55036	0.143283	0.0059473	0.00548209
GOTERM_CC_5	GO:0031091~platelet alpha granule	17	1.09961	0.000537965	TGFB2, TGFB1, SERPINE2, TGFB3, HGF, ITGB3, ACTN1, SERPINE1, FN1, PDGFA, LHFPL2, IGF1, THBS2, THBS1, TIMP1, LEFTY2, SNCA	1236	91	17624	2.66375	0.295909	0.0129909	0.0119747
GOTERM_CC_5	GO:0005783~endoplasmic reticulum	181	11.7076	0.000616676	CHRM3, ANKLE2, ATP8A1, TNC, GIMAP2, MLC1, PLOD2, TMEM131L, TMEM97, TXNDC16, IFIT2, NR3C2, EVA1A, CDH2, CREB3L2, TMEM38A, TMEM8B, MFSD2A, DGAT2, WNT5B, IGFBP5, ACSL1, IGFBP3, WNT5A, ACSL5, P3H4, SHISA3, SHISA2, FNDC5, CYP39A1, ALDH3A2, PLPP6, FNDC4, CYP2U1, RNF128, COL4A1, RAB38, KDELR3, MPPE1, SLC27A3, SCG2, RNF121, PTGES, LRRC59, GNAZ, NOTCH3, CEMIP, CRABP2, FICD, FAXDC2, SLC1A1, ILDR2, PDGFA, C…	1236	2047	17624	1.2608	0.331151	0.0139915	0.0128971
GOTERM_CC_5	GO:0044444~cytoplasmic part	777	50.2587	0.000622321	TMEM97, F11R, DPYSL2, DPYSL3, MNX1, TMEM8B, MRTFA, MYL7, PSME4, PADI2, MPPE1, MYL9, HS3ST3A1, CRABP2, SHMT1, FAXDC2, CEP85L, PDGFA, HACD4, SULT1A1, ADAMTS13, PRKAR2B, PDGFD, RDH10, RNF217, PDGFC, EXPH5, PRRT1, ABCA5, MTERF2, ABCA6, FN1, ABCA7, C12ORF73, MLLT11, COL1A1, NOSTRIN, NOX4, HYOU1, ACHE, MTMR10, PIGZ, TDRP, PIGW, ARHGAP6, JPH2, B3GALT2, LRRC45, RMI2, CHST7, SPHK1, ELOVL2, MAMDC2, BGN, SI…	1236	10301	17624	1.07554	0.33361	0.0139915	0.0128971
GOTERM_CC_5	GO:0045211~postsynaptic membrane	36	2.32859	0.00103344	SHC4, CHRNA1, CHRM3, PLPPR4, ITGB3, CHRM5, LIN7A, CACNA1C, GRIK2, ABHD17C, SLC8A1, SYNE1, EFNB2, CDH2, FLRT3, P2RY1, RGS9, LZTS1, PDLIM4, GRIA4, KCNH1, PRRT1, EPHA7, MUSK, KCNB1, KCND3, IQSEC3, ANK2, GRIP2, DNM3, P2RX6, DLG1, CSPG5, RGS7BP, CNIH2, ADGRL2	1236	288	17624	1.78236	0.490411	0.0220237	0.020301
GOTERM_CC_5	GO:0031941~filamentous actin	9	0.582147	0.00104714	SPECC1, SMTN, PDLIM3, DPYSL3, RAC3, MICAL2, PDLIM5, PDLIM4, PDLIM7	1236	31	17624	4.13968	0.494947	0.0220237	0.020301
GOTERM_CC_5	GO:0016324~apical plasma membrane	44	2.84605	0.00110002	RIPOR2, PATJ, SLC24A4, SLC47A1, ABCB1, SLC1A1, STK39, SLC2A5, SLC7A1, AQP1, DPP4, SLC9A3R1, CDH2, PODXL, NPC1L1, SLCO2B1, PDPN, P2RY1, SLC16A2, LZTS1, IL6R, SLC12A2, ATP6V1G1, ATP8B1, FN1, SHROOM2, MSN, EMP2, ANK2, LMO7, RAB27B, SLC39A14, KISS1, ASPM, ANO1, SLC7A5, DLG1, CEACAM1, SCNN1B, CNKSR3, NOX4, TNIK, PAPPA2, UMODL1	1236	377	17624	1.66417	0.512082	0.022134	0.0204027
GOTERM_CC_5	GO:0014069~postsynaptic density	41	2.65201	0.00112028	CHRM3, PLPPR4, LIN7A, CACNA1C, GRIK2, ABHD17C, SLC8A1, EFNB2, DRP2, RNF112, SIPA1L1, CDH2, FLRT3, CAMK2N1, P2RY1, SPOCK1, BAALC, PDLIM5, RGS9, LZTS1, KCNH1, PRRT1, EPHA7, DMTN, HOMER1, KCND3, IQSEC3, PLEKHA5, INSYN1, NETO2, GRIP2, DNM3, P2RX6, DLG1, PLCB4, MAP1B, ITGA8, TNIK, RGS7BP, CNIH2, CDK5R1	1236	344	17624	1.69946	0.518492	0.022134	0.0204027
GOTERM_CC_5	GO:0016529~sarcoplasmic reticulum	14	0.905563	0.00117823	RYR2, CAMK2D, SLC2A4, THBS1, THBS4, SYNE2, MANF, JPH2, PLN, RASD1, SGCD, NOS1AP, CMYA5, TMEM38A	1236	71	17624	2.81161	0.536364	0.0225942	0.0208269
GOTERM_CC_5	GO:0016528~sarcoplasm	15	0.970246	0.00122798	RYR2, CAMK2D, SLC2A4, THBS1, THBS4, SYNE2, MANF, JPH2, PLN, RASD1, SGCD, NOS1AP, CMYA5, SPOCK1, TMEM38A	1236	80	17624	2.67354	0.551182	0.0228756	0.0210862
GOTERM_CC_5	GO:0034706~sodium channel complex	8	0.517464	0.0016441	SCNN1B, SCN9A, GRIK2, SCN5A, SCN2A, SCN4B, SCN1B, CACNA1G	1236	26	17624	4.38735	0.657963	0.0297765	0.0274474
GOTERM_CC_5	GO:0045121~membrane raft	40	2.58732	0.00265958	LY6K, SELPLG, AHNAK, LRRK2, SLC1A1, MLC1, SLC2A4, ADRA1B, GNAI1, ICAM1, DPP4, SLC9A3R1, CDH2, PRKAR2B, PODXL, PDPN, HAS2, BAALC, STAT6, SCN5A, CD55, PAG1, TRPC5, CAVIN2, CAVIN4, ITGA1, EMP2, ANK2, TNFRSF1B, TGFBR1, MYO1D, ANO1, ZAP70, DLG1, RTN4RL1, DLC1, NOS1AP, ADTRP, HPSE, CD24	1236	349	17624	1.63426	0.823838	0.0453025	0.0417589
GOTERM_CC_5	GO:0005902~microvillus	16	1.03493	0.00269729	FOXA1, TGFB1, VCAM1, ITGB3, LRRK2, PDGFA, MSN, MYO1D, SLC7A5, SLC9A3R1, NFASC, CEACAM1, PODXL, PDPN, CD302, RAPGEF3	1236	96	17624	2.37648	0.828129	0.0453025	0.0417589
GOTERM_CC_5	GO:0016323~basolateral plasma membrane	32	2.06986	0.00276154	CHRM3, SLC47A1, STK39, TACSTD2, SLC40A1, SLC41A1, MLC1, LIN7A, CD1D, SLC7A1, SLC4A4, AQP3, AQP1, CDH2, PDPN, P2RY1, ENPP1, LDLRAP1, SLC12A2, DSP, CA11, SLC14A1, MSN, ANK2, SLC51B, SLC39A14, MYO1D, SLC7A5, DLG1, CEACAM1, EPPK1, ITGA9	1236	261	17624	1.74822	0.835199	0.0453025	0.0417589
GOTERM_CC_5	GO:0033268~node of Ranvier	6	0.388098	0.0027793	NFASC, DLG1, KCNQ3, SPOCK1, SCN2A, SCN1B	1236	15	17624	5.70356	0.837101	0.0453025	0.0417589
GOTERM_CC_5	GO:0097060~synaptic membrane	44	2.84605	0.00286206	SHC4, CHRNA1, SNAP25, CHRM3, CNTNAP1, PLPPR4, ITGB3, CHRM5, LIN7A, CACNA1C, GRIK2, ABHD17C, SLC8A1, STX11, SYNE1, CALB2, EFNB2, SRPX2, CDH2, FLRT3, P2RY1, RGS9, LZTS1, PDLIM4, GRIA4, KCNH1, PRRT1, EPHA7, MUSK, KCNB1, KCND3, IQSEC3, ANK2, SNCAIP, GRIP2, DNM3, P2RX6, DLG1, ITGA8, CSPG5, RGS7BP, CNIH2, SCN2A, ADGRL2	1236	396	17624	1.58432	0.845682	0.0455138	0.0419537
GOTERM_CC_5	GO:0034702~ion channel complex	35	2.26391	0.00326613	KCNG1, CHRNA1, RYR2, CLIC3, TTYH2, CACNA1A, CACNA1C, GRIK2, CACNA1G, SCN9A, LRRC8C, KCNMB4, LRRC8D, LRRC8A, LRRC8B, SCN5A, KCNN4, KCNJ2, SCN1B, GRIA4, KCNH1, KCNF1, TRPC5, KCNB1, KCND3, TRPC1, ANO1, CACNB2, OLFM2, SCNN1B, KCNQ3, CACHD1, CNIH2, SCN2A, SCN4B	1236	297	17624	1.68034	0.881519	0.0499013	0.0459979
GOTERM_CC_5	GO:0031258~lamellipodium membrane	7	0.452781	0.00329103	VASP, DPP4, FAP, ITGB3, PDPN, PLEK2, SYNE2	1236	22	17624	4.53692	0.883433	0.0499013	0.0459979
GOTERM_CC_5	GO:0031410~cytoplasmic vesicle	210	13.5834	0.00349314	SERPINE2, FRMPD3, SERPINE1, MLC1, LDLRAD4, F11R, FGFRL1, RNF112, RUSC2, DPYSL3, PRSS3, DAPK2, ACTN1, SLC11A1, ENTPD7, ANK2, SYTL5, MFSD12, DKK1, RNF128, GPR161, PADI2, KDELR3, LPAR1, PDGFA, NEDD4L, CD1D, PLAC8, TRPM2, SYNGR1, MAP6, N4BP3, ELANE, EXPH5, PRRT1, ABCA5, FZD4, FN1, ABCA7, RAB27B, IGF1, COL1A1, NOSTRIN, HYOU1, PCSK1, RYR2, PTPRN, GLIPR1, MAP1LC3C, RAC3, TIMP3, ANXA8, KIF1A, TIMP1, LDLR…	1236	2511	17624	1.1925	0.897871	0.051762	0.0477131
GOTERM_CC_5	GO:0071141~SMAD protein complex	5	0.323415	0.00357756	SMAD3, HMGA2, SMAD9, SMAD6, SMAD7	1236	10	17624	7.12945	0.903359	0.0518349	0.0477803
GOTERM_CC_5	GO:0097708~intracellular vesicle	210	13.5834	0.00382331	SERPINE2, FRMPD3, SERPINE1, MLC1, LDLRAD4, F11R, FGFRL1, RNF112, RUSC2, DPYSL3, PRSS3, DAPK2, ACTN1, SLC11A1, ENTPD7, ANK2, SYTL5, MFSD12, DKK1, RNF128, GPR161, PADI2, KDELR3, LPAR1, PDGFA, NEDD4L, CD1D, PLAC8, TRPM2, SYNGR1, MAP6, N4BP3, ELANE, EXPH5, PRRT1, ABCA5, FZD4, FN1, ABCA7, RAB27B, IGF1, COL1A1, NOSTRIN, HYOU1, PCSK1, RYR2, PTPRN, GLIPR1, MAP1LC3C, RAC3, TIMP3, ANXA8, KIF1A, TIMP1, LDLR…	1236	2517	17624	1.18966	0.917716	0.0541913	0.0499524

## Sheet: MF5 FDR<0.05
Category	Term	Count	%	PValue	Genes	List Total	Pop Hits	Pop Total	Fold Enrichment	Bonferroni	Benjamini	FDR
GOTERM_MF_5	GO:0005160~transforming growth factor beta receptor binding	11	0.711514	6.1548e-06	TGFBR3, TGFB2, LEFTY1, TGFB1, SMAD3, TGFB3, BAMBI, SMAD6, LEFTY2, TGFBR1, SMAD7	979	25	13052	5.86607	0.00336103	0.00336668	0.00332975
GOTERM_MF_5	GO:0051393~alpha-actinin binding	10	0.646831	0.000134616	PDLIM3, PALLD, RARA, XIRP2, KCNN2, PPARG, CACNA1C, PDLIM5, PDLIM4, PDLIM7	979	28	13052	4.76142	0.0709937	0.0368174	0.0364136
