# Supplementary material for: ZNF281 Promotes Colon Fibroblast Activation in TGFβ1-Induced Gut Fibrosis
Source: Int J Mol Sci. 2022 Sep 6;23(18):10261. doi: 10.3390/ijms231810261 (PMC9499662; doi:10.3390/ijms231810261)
Supplement: Supplementary file 1 [file ijms-23-10261-s001.zip › ijms-1878203-Table S3 .xlsx]

## Sheet: BP5 FDR>0.05
Category	Term	Count	%	PValue	Genes	List Total	Pop Hits	Pop Total	Fold Enrichment	Bonferroni	Benjamini	FDR
GOTERM_BP_5	GO:0030334~regulation of cell migration	183	7.86082	6.30812e-15	APP, PLXND1, CSF1, SERPINE1, CXCL14, CLDN1, MYLK, CXCL16, IL27RA, DOCK10, FGF5, GPR173, LGALS3, GJA1, FGF9, AKT3, DPYSL3, ENPP2, ADORA1, CCN4, PHLDA2, GLUL, IL6R, PDGFRB, CARD10, POSTN, SEMA6A, IGFBP5, LMO4, LIMCH1, IL1R1, HGF, IGFBP3, F2R, ADAM10, MIF, SFRP1, ADAM8, ROR2, PLPP3, NBL1, RIN2, PHLDB2, EPHA2, CEMIP, NDRG4, PDGFB, LPAR1, IQGAP1, CORO1A, TTBK2, DPP4, CNN2, RRAS, TBXA2R, PODXL, PDGFD, …	1897	1021	18780	1.77441	3.79633e-11	1.93177e-11	1.85126e-11
GOTERM_BP_5	GO:0016477~cell migration	265	11.3832	6.4403e-15	APP, SERPINE1, DIXDC1, PHB2, CLDN1, MYLK, IL27RA, GPR173, LGALS3, GJA1, AKT3, DPYSL3, CCN4, CCN2, PRSS3, GLUL, BVES, CXADR, LIMCH1, IL1R1, MIF, SFRP1, DAAM2, MAP1B, DDIT4, TYRO3, PLPP3, NBL1, RIN2, EPHA2, GYPC, SDC3, PDGFB, LPAR1, CEND1, IQGAP1, TTBK2, RRAS, INPP5D, PDGFD, PDGFC, PLCG2, APOD, APOE, PATZ1, NKX2-3, S100A11, ARSB, ELANE, STAT5A, CCR1, LYN, JUN, YES1, JUP, RCC2, RDX, NFATC2, NR2F2, G…	1897	1658	18780	1.5823	3.86293e-11	1.93177e-11	1.85126e-11
GOTERM_BP_5	GO:2000145~regulation of cell motility	191	8.20447	1.56429e-14	APP, PLXND1, CSF1, SERPINE1, CXCL14, CLDN1, MYLK, CXCL16, IL27RA, DOCK10, FGF5, GPR173, LGALS3, GJA1, FGF9, AKT3, DPYSL3, ENPP2, ADORA1, CCN4, PHLDA2, GLUL, IL6R, PDGFRB, CARD10, POSTN, SEMA6A, IGFBP5, LMO4, LIMCH1, IL1R1, HGF, IGFBP3, F2R, ADAM10, AP1AR, MIF, SFRP1, CLDN7, ADAM8, ROR2, PLPP3, NBL1, RIN2, PHLDB2, EPHA2, CEMIP, NDRG4, PDGFB, LPAR1, ARHGAP18, IQGAP1, CORO1A, TTBK2, DPP4, CNN2, RRAS…	1897	1091	18780	1.73315	9.39092e-11	3.12806e-11	2.9977e-11
GOTERM_BP_5	GO:0035556~intracellular signal transduction	422	18.1271	3.77071e-14	ATF2, ITSN1, ARAF, WDR83, PHB2, PREX2, GJA1, CREB3L1, AKT3, PIP4K2A, PIP4K2C, PRKCH, UNC13A, UNC5B, RPL23, BHLHA15, DICER1, AR, DDIT3, DDIT4, TYRO3, TSPYL5, RHNO1, NYAP1, NLRX1, PDGFB, IQGAP1, PLA2G6, CRACR2A, PRKAR2B, PDGFD, PRKAR2A, PDGFC, S100A13, PLCG2, RRS1, ELANE, LYN, JUN, CADM4, HACE1, TSLP, DMPK, HOMER2, FZD7, PLK1, RDX, IL31RA, FZD8, NFATC2, WDR54, ELL3, GPR137B, GPR137C, MLLT11, SNAI2,…	1897	2999	18780	1.39304	2.26448e-10	5.65512e-11	5.41945e-11
GOTERM_BP_5	GO:0016310~phosphorylation	366	15.7216	5.31688e-14	EPHB6, MT-ND6, APP, ATF2, MT-ND4L, MT-ND4, PANK3, MT-ND5, TP53RK, ARAF, DIXDC1, HNRNPU, TESK2, WDR83, MT-ND2, ENO2, PHB2, MT-ND3, MYLK, MT-ND1, RPS6KA5, RASSF2, PPP2R1A, RPS6KA2, RPS6KA1, AKT3, PDK4, ARL6IP5, PIP4K2A, CCN2, PIP4K2C, GOLGA7, PDK2, TSPYL2, EPHA7, PRKCH, MUSK, LIMCH1, SLC11A1, PAQR3, MIF, ATG13, JMJD8, AR, SFRP1, DDIT4, TYRO3, ULK2, NHLRC1, MT-CO2, TRIB3, ALPK2, PLPP3, EPHA2, SHMT2,…	1897	2525	18780	1.43499	3.19025e-10	6.37919e-11	6.11334e-11
GOTERM_BP_5	GO:0009966~regulation of signal transduction	463	19.8883	8.75559e-13	ITSN1, SERPINE1, ARAF, WDR83, PHB2, PREX2, GJA1, CREB3L1, AKT3, PIP4K2A, PIP4K2C, TSPYL2, PRKCH, UNC5B, RPL23, AR, DAAM2, DDIT3, DDIT4, TYRO3, ATF6, TSPYL5, RHNO1, NLRX1, PDGFB, IQGAP1, PLA2G6, CRACR2A, CHST11, PRKAR2B, PDGFD, PRKAR2A, PDGFC, S100A13, PLCG2, RRS1, ELANE, JAG2, LYN, JUN, CADM4, TSLP, JUP, DMPK, HOMER2, FZD7, INCA1, RDX, IL31RA, FZD8, WDR54, ELL3, GPR137B, GPR137C, MLLT11, SLC6A9, …	1897	3420	18780	1.34024	5.25226e-09	8.75413e-10	8.38931e-10
GOTERM_BP_5	GO:0051174~regulation of phosphorus metabolic process	280	12.0275	8.97537e-11	EPHB6, APP, ATF2, ARAF, DIXDC1, HNRNPU, PHB2, LGALS3, RPS6KA5, RASSF2, PPP2R1A, PDK4, ARL6IP5, PIP4K2A, CCN2, PIP4K2C, PDK2, TSPYL2, EPHA7, MUSK, LIMCH1, SLC11A1, PAQR3, MIF, JMJD8, AR, SFRP1, DDIT4, TYRO3, NHLRC1, MT-CO2, TRIB3, PLPP3, EPHA2, SHMT2, PPP1R35, PDGFB, LPAR1, IQGAP1, PLA2G6, TTBK1, CRACR2A, GJC2, RRAS, PRKAR2B, PDGFD, PRKAR2A, PDGFC, PLCG2, INPP5K, APOE, PPARGC1B, ELANE, ZBED3, CCR1…	1897	1928	18780	1.43774	5.38432e-07	7.30766e-08	7.00313e-08
GOTERM_BP_5	GO:0043067~regulation of programmed cell death	251	10.7818	1.03008e-10	APP, ATF2, ITSN1, SERPINE1, ARAF, TXNDC12, PHB2, IL27RA, LGALS3, GJA1, RASSF2, PPP2R1A, RPS6KA2, RASSF5, CREB3L1, RPS6KA1, PDK4, ARL6IP5, CCN2, SKP2, EPHA7, PRKCH, UNC5B, ACTN1, ACSL5, MIF, AR, SFRP1, DDIT3, CLDN7, TYRO3, TXNIP, ALPK2, ATF5, ATF6, IDO1, BEX2, SET, LPAR1, LYPD3, PLA2G6, PLAC8, LDHA, CHST11, INPP5D, PLCG2, APOE, LYN, FIS1, CDK19, JUN, TSLP, INCA1, PLK1, IL31RA, GDF5, ELL3, MLLT11, …	1897	1688	18780	1.47207	6.17946e-07	7.30766e-08	7.00313e-08
GOTERM_BP_5	GO:0048468~cell development	324	13.9175	1.13477e-10	EPHB6, APP, ITSN1, DIXDC1, HNRNPU, HS6ST1, CLDN1, PREX2, RNF112, GPR173, GJA1, GOLGA4, RPS6KA5, ALCAM, PPP2R1A, RPS6KA2, DPYSL3, PIP4K2A, MYOZ1, BVES, SCN1B, EPHA7, PRKCH, UNC13A, CXADR, UNC5B, ACTN1, PAQR3, KRT8, AP1AR, ANK2, BHLHA15, DICER1, AR, SFRP1, KEL, SPINT1, DAAM2, MAP1B, TYRO3, MXRA8, ULK2, ALPK2, ATF5, NBL1, MYL9, OBSL1, CFTR, EPHA2, NYAP1, SLC45A3, CRABP2, EPAS1, PDGFB, LPAR1, IQGAP1,…	1897	2306	18780	1.39096	6.80747e-07	7.30766e-08	7.00313e-08
GOTERM_BP_5	GO:0045597~positive regulation of cell differentiation	175	7.51718	1.21815e-10	APP, PLXND1, CSF1, ITSN1, SERPINE1, DIXDC1, HNRNPU, ARHGAP35, RNF112, RGS2, GJA1, CDH4, GOLGA4, PNP, DPYSL3, RPS6KA1, PIM1, CCN4, CCN2, IL6R, SCN1B, RAG1, TGM2, IL15RA, PRKCH, SEMA6A, UNC13A, HGF, IGFBP3, LIG4, ATP11C, SOX12, DICER1, AR, OLFM1, SFRP1, SPINT1, MAP1B, ADAM8, ROR2, IL6ST, OBSL1, NBL1, RIN2, FBN2, NDRG4, CRABP2, LPAR1, IQGAP1, SOCS3, BLOC1S5, SCUBE3, BLOC1S6, GJC2, RRAS, INPP5D, ABL1…	1897	1075	18780	1.6116	7.30766e-07	7.30766e-08	7.00313e-08
GOTERM_BP_5	GO:0032940~secretion by cell	213	9.14948	1.50006e-10	APP, ITSN1, SERPINE1, LGALS3, GJA1, PNP, ANPEP, CREB3L1, CCN2, PRSS3, GLUL, GOLGA7, ARSA, UNC13A, ACTN1, SLC11A1, GOLPH3L, MIF, HLA-F, SYTL5, SYTL3, SFRP1, CRISPLD2, TYRO3, SERPING1, TAGLN2, PREB, TLN1, CFTR, LLGL2, TEX264, STXBP2, PDGFB, IQGAP1, PLA2G6, CBARP, PLAC8, BLOC1S6, CRACR2A, SYNGR1, CYB5R4, RAB11FIP1, S100A13, APOE, STXBP6, KCNN4, S100A11, ARSB, ELANE, PCK2, CCR1, LYN, JUP, SURF4, LIF,…	1897	1382	18780	1.52581	8.99886e-07	8.18079e-08	7.83986e-08
GOTERM_BP_5	GO:1902531~regulation of intracellular signal transduction	296	12.7148	2.04021e-10	APP, TP53RK, ITSN1, ARAF, DIXDC1, WDR83, TXNDC12, PHB2, PREX2, GJA1, RASSF2, PPP2R1A, CREB3L1, AKT3, DHX58, ARL6IP5, PIP4K2A, CCN2, PIP4K2C, MYOZ1, PDK2, EPHA7, UNC5B, RPL23, PAQR3, MIF, JMJD8, AR, SFRP1, DDIT3, DDIT4, TRIM14, TRIB3, RHNO1, EPHA2, TSPYL5, NLRX1, PDGFB, LPAR1, IQGAP1, PLA2G6, NLK, INPP5B, CRACR2A, RRAS, PRKAR2B, PDGFD, PRKAR2A, PDGFC, S100A13, RRS1, PLCG2, INPP5K, APOE, ELANE, CCR…	1897	2078	18780	1.41018	1.22392e-06	1.01993e-07	9.77429e-08
GOTERM_BP_5	GO:0019220~regulation of phosphate metabolic process	277	11.8986	2.2786e-10	EPHB6, APP, ATF2, ARAF, DIXDC1, HNRNPU, PHB2, LGALS3, RPS6KA5, RASSF2, PPP2R1A, ARL6IP5, PIP4K2A, CCN2, PIP4K2C, TSPYL2, EPHA7, MUSK, LIMCH1, SLC11A1, PAQR3, MIF, JMJD8, AR, SFRP1, DDIT4, TYRO3, NHLRC1, MT-CO2, TRIB3, PLPP3, EPHA2, SHMT2, PPP1R35, PDGFB, LPAR1, IQGAP1, PLA2G6, TTBK1, CRACR2A, GJC2, RRAS, PRKAR2B, PDGFD, PRKAR2A, PDGFC, PLCG2, INPP5K, APOE, PPARGC1B, ELANE, ZBED3, CCR1, LYN, FIS1,…	1897	1919	18780	1.429	1.36693e-06	1.04844e-07	1.00474e-07
GOTERM_BP_5	GO:0046903~secretion	230	9.87973	2.59058e-10	APP, ITSN1, SERPINE1, LGALS3, GJA1, PNP, ANPEP, CREB3L1, CCN2, PRSS3, GLUL, GOLGA7, ARSA, UNC13A, ACTN1, SLC11A1, GOLPH3L, MIF, HLA-F, SYTL5, SYTL3, SFRP1, CRISPLD2, TYRO3, SERPING1, TAGLN2, PREB, MT-CO2, TLN1, CFTR, LLGL2, TEX264, STXBP2, PDGFB, WNK4, IQGAP1, PLA2G6, CBARP, PLAC8, BLOC1S6, CRACR2A, SYNGR1, CYB5R4, RAB11FIP1, S100A13, APOE, STXBP6, KCNN4, S100A11, ARSB, ELANE, PCK2, STAT5A, CCR1,…	1897	1530	18780	1.48821	1.55409e-06	1.04844e-07	1.00474e-07
GOTERM_BP_5	GO:0031399~regulation of protein modification process	281	12.0704	2.78194e-10	APP, ATF2, ARAF, DIXDC1, PHB2, LGALS3, NUB1, RPS6KA5, RASSF2, PPP2R1A, RASSF5, ARL6IP5, CCN2, SKP2, TSPYL2, ARRDC4, EPHA7, MUSK, LIMCH1, RPL23, SLC11A1, PAQR3, MIF, ATG13, AR, SFRP1, THAP7, DDIT4, NHLRC1, TRIB3, PLPP3, EPHA2, TSPYL5, SET, EPAS1, DCUN1D4, PDGFB, LPAR1, IQGAP1, PLA2G6, TTBK1, CRACR2A, GJC2, RRAS, PRKAR2B, PDGFD, PRKAR2A, PDGFC, PLCG2, INPP5K, APOE, ELANE, ZBED3, CCR1, LYN, JUN, CAD…	1897	1957	18780	1.42149	1.66889e-06	1.04844e-07	1.00474e-07
GOTERM_BP_5	GO:0042981~regulation of apoptotic process	245	10.5241	2.7963e-10	APP, ATF2, ITSN1, SERPINE1, ARAF, TXNDC12, PHB2, IL27RA, LGALS3, GJA1, RASSF2, PPP2R1A, RPS6KA2, RASSF5, CREB3L1, RPS6KA1, PDK4, ARL6IP5, CCN2, SKP2, EPHA7, PRKCH, UNC5B, ACTN1, ACSL5, MIF, AR, SFRP1, DDIT3, CLDN7, TYRO3, TXNIP, ALPK2, ATF5, ATF6, IDO1, BEX2, SET, LPAR1, LYPD3, PLA2G6, PLAC8, LDHA, CHST11, INPP5D, APOE, LYN, FIS1, CDK19, JUN, TSLP, INCA1, PLK1, IL31RA, GDF5, ELL3, MLLT11, AGO4, T…	1897	1655	18780	1.46554	1.6775e-06	1.04844e-07	1.00474e-07
GOTERM_BP_5	GO:0006887~exocytosis	153	6.57216	2.99985e-10	RAB3B, GHDC, APP, RAB3A, RAB3D, ITSN1, SERPINE1, LGALS3, PNP, ANPEP, ENPP4, PRSS3, IL13RA2, GOLGA7, NSF, ARSA, CADPS2, UNC13A, HGF, ACTN1, SLC11A1, ADAM10, MIF, HLA-F, SYTL5, ILF2, SYTL3, CACNB2, PREPL, CRISPLD2, SERPING1, ADAM8, TAGLN2, TLN1, STEAP2, CFTR, DGKI, LLGL2, RAB5C, CHRNA5, TEX264, STXBP2, PDGFB, IQGAP1, LIN7C, PLA2G6, CORO1A, CACNA1H, CBARP, CACNA1G, PLAC8, CNN2, CRACR2A, BLOC1S6, SYN…	1897	915	18780	1.65538	1.79961e-06	1.05859e-07	1.01448e-07
GOTERM_BP_5	GO:0048513~animal organ development	494	21.2199	3.55145e-10	VIT, ATF2, MT-ND4, ITSN1, SERPINE1, HNRNPU, PHB2, CLDN1, ELK1, MYLK, RNF112, GJA1, AKT3, PIP4K2A, HOXA1, BVES, GAMT, PRKCH, CXADR, SOX12, AR, MYL7, SPINT1, DAAM2, DDIT4, RBP1, TYRO3, TXNIP, HOXB2, MT-CO2, ATF5, MYL9, ATF6, COL13A1, PDGFB, IQGAP1, HSD11B1, GJC1, BLOC1S6, CRACR2A, LDHA, GJC2, CHST11, PDGFD, RDH10, PDGFC, PLCG2, RRS1, SERPINH1, PROM1, PPARGC1B, NKX2-3, JAG2, LYN, DNAH11, JUN, JUP, F…	1897	3835	18780	1.27523	2.13051e-06	1.18362e-07	1.13429e-07
GOTERM_BP_5	GO:0010562~positive regulation of phosphorus metabolic process	191	8.20447	2.20421e-09	EPHB6, APP, ATF2, CSF1, WWC1, ARAF, DIXDC1, KNDC1, PHB2, FGF5, RPS6KA5, RASSF2, CCND2, FGF9, ENPP2, ARL6IP5, ADORA1, PIM1, MAP3K9, CCN2, ROS1, IL6R, PDGFRB, CARD10, EPHA7, MUSK, LMO4, LIMCH1, HGF, SLC11A1, IGFBP3, F2R, MIF, TOM1L1, AR, DOK6, MAPKAPK2, EEF1A2, TYRO3, ADAM8, RAB38, MT-CO2, ROR2, NUPR1, RELL2, IL6ST, EPHA2, PFKFB2, PFKFB4, CEMIP, NDRG4, PDGFB, LPAR1, IQGAP1, PLA2G6, TTBK1, SOCS3, CR…	1897	1245	18780	1.51877	1.3223e-05	6.61153e-07	6.336e-07
GOTERM_BP_5	GO:0045937~positive regulation of phosphate metabolic process	191	8.20447	2.20421e-09	EPHB6, APP, ATF2, CSF1, WWC1, ARAF, DIXDC1, KNDC1, PHB2, FGF5, RPS6KA5, RASSF2, CCND2, FGF9, ENPP2, ARL6IP5, ADORA1, PIM1, MAP3K9, CCN2, ROS1, IL6R, PDGFRB, CARD10, EPHA7, MUSK, LMO4, LIMCH1, HGF, SLC11A1, IGFBP3, F2R, MIF, TOM1L1, AR, DOK6, MAPKAPK2, EEF1A2, TYRO3, ADAM8, RAB38, MT-CO2, ROR2, NUPR1, RELL2, IL6ST, EPHA2, PFKFB2, PFKFB4, CEMIP, NDRG4, PDGFB, LPAR1, IQGAP1, PLA2G6, TTBK1, SOCS3, CR…	1897	1245	18780	1.51877	1.3223e-05	6.61153e-07	6.336e-07
GOTERM_BP_5	GO:0006915~apoptotic process	278	11.9416	2.83257e-09	APP, ATF2, ITSN1, SERPINE1, ARAF, TXNDC12, PHB2, IL27RA, LGALS3, GJA1, RASSF2, PPP2R1A, PEG10, RPS6KA2, RASSF5, CREB3L1, DPF1, RPS6KA1, PDK4, ARL6IP5, CHAC1, CCN2, PDK2, EPHA7, PRKCH, UNC5B, KRT8, ACSL5, MIF, DICER1, AR, SFRP1, IFI27, DDIT3, DDIT4, CLDN7, TYRO3, TXNIP, TRIB3, ATF5, ATF6, IDO1, EPHA2, BEX2, SET, LPAR1, CDCA7, LYPD3, PLA2G6, PLAC8, LDHA, CHST11, INPP5D, APOE, JAG2, LYN, FIS1, CDK19…	1897	1975	18780	1.3935	1.69925e-05	8.09172e-07	7.75451e-07
GOTERM_BP_5	GO:0043549~regulation of kinase activity	148	6.35739	3.56371e-09	EPHB6, APP, CSF1, HNRNPU, PHB2, RGS4, RGS2, DEPTOR, RASSF2, CCND2, PPP2R1A, SESN2, ADORA1, PIM1, PIP4K2A, MAP3K9, PIP4K2C, ROS1, IL6R, PDGFRB, TSPYL2, CARD10, EPHA7, MUSK, LMO4, HGF, SLC11A1, F2R, PAQR3, TSC2, MIF, TOM1L1, SFRP1, MAPKAPK2, EEF1A2, TYRO3, NHLRC1, ADAM8, TRIB3, ROR2, ZNF675, EPHA2, PFKFB2, CEMIP, PDGFB, LPAR1, IQGAP1, TTBK1, SOCS3, IRAK2, PRKAR2B, PDGFD, PRKAR2A, PDGFC, ABL1, INPP5…	1897	908	18780	1.61363	2.13784e-05	9.71758e-07	9.31261e-07
GOTERM_BP_5	GO:0009887~animal organ morphogenesis	175	7.51718	5.46621e-09	ATF2, PLXND1, CSF1, SERPINE1, TNC, PHB2, MYLK, FGF5, GJA1, FGF9, BASP1, AKT3, RPS6KA1, PIM1, HOXA1, CCN2, PHLDA2, TGM2, PLS1, GAMT, PDGFRB, CSGALNACT1, OSR2, TLE1, SEMA6A, IGFBP5, HGF, OSR1, APLP1, ARID5B, AR, OLFM1, SFRP1, COL8A2, HOXB2, ROR2, ALPK2, OBSL1, NBL1, CFTR, EPHA2, FBN2, NDRG4, COL13A1, PPP1R35, HTRA1, WNK4, FOXO1, CHST11, RDH10, ADGRG6, PDGFC, ABL1, SERPINH1, PROM1, WNT2, NKX2-3, PPA…	1897	1129	18780	1.53452	3.27912e-05	1.39099e-06	1.33302e-06
GOTERM_BP_5	GO:0051960~regulation of nervous system development	155	6.65808	5.56489e-09	APP, CLSTN2, PLXND1, CSF1, CLSTN3, ITSN1, DIXDC1, KNDC1, IL1RAP, ARHGAP35, RNF112, GPR173, RGS2, CDH4, GOLGA4, DPYSL3, SCN1B, TGM2, EPHA7, PRKCH, SEMA6A, UNC13A, MUSK, HGF, PAQR3, ADAM10, LIG4, DICER1, OLFM1, ACAP3, SFRP1, KEL, SPINT1, DAAM2, MAP1B, ULK2, ROR2, IL6ST, OBSL1, NBL1, BRSK1, NDRG4, SLC45A3, CRABP2, LPAR1, CEND1, IQGAP1, GJC2, EFNB3, ABL1, SYNDIG1, TPPP, APOE, WNT2, KIAA0319, WNT3, AR…	1897	969	18780	1.58357	3.33832e-05	1.39099e-06	1.33302e-06
GOTERM_BP_5	GO:0007399~nervous system development	341	14.6478	7.02222e-09	EPHB6, VIT, APP, ATF2, MT-ND4, ITSN1, DIXDC1, HS6ST1, CLDN1, RAPGEFL1, PREX2, RNF112, GPR173, GJA1, GOLGA4, RPS6KA5, ALCAM, DPF1, AKT3, DPYSL3, DPF3, HOXA1, CHAC1, SCN1B, ARSA, EPHA7, PRKCH, UNC13A, MUSK, UNC5B, PAQR3, ANK2, SOX12, BHLHA15, DICER1, SFRP1, KEL, SPINT1, DAAM2, MAP1B, DDIT4, TYRO3, MXRA8, ULK2, HOXB2, ATF5, NBL1, OBSL1, EPHA2, NYAP1, SLC45A3, CRABP2, LPAR1, CEND1, IQGAP1, LIAS, PCDH…	1897	2541	18780	1.32855	4.21254e-05	1.66557e-06	1.59616e-06
GOTERM_BP_5	GO:0031401~positive regulation of protein modification process	199	8.54811	7.21868e-09	APP, ATF2, ARAF, DIXDC1, PHB2, RPS6KA5, RASSF2, RASSF5, ARL6IP5, CCN2, SKP2, ARRDC4, EPHA7, MUSK, LIMCH1, SLC11A1, MIF, AR, NHLRC1, TRIB3, TSPYL5, DCUN1D4, PDGFB, LPAR1, IQGAP1, PLA2G6, TTBK1, CRACR2A, PRKAR2B, PDGFD, PRKAR2A, PDGFC, PLCG2, APOE, ELANE, CCR1, LYN, JUN, YES1, TSLP, FZD7, PLK1, IL31RA, LIF, FZD8, NMI, CDC6, GDF6, PARP14, GDF5, GDF7, UNC119, SNAI2, ACVRL1, FBH1, IL24, PTPRJ, VLDLR, …	1897	1329	18780	1.48237	4.33039e-05	1.66557e-06	1.59616e-06
GOTERM_BP_5	GO:0000902~cell morphogenesis	166	7.13058	9.08621e-09	EPHB6, APP, RAB3A, PLXND1, DIXDC1, KNDC1, ARHGAP35, DOCK10, PREX2, GJA1, CDH4, GOLGA4, RPS6KA5, ALCAM, TUBB3, ENPP2, NEK3, BVES, SCN1B, PLS1, POSTN, EPHA7, SEMA6A, UNC13A, UNC5B, HGF, ACTN1, APLP1, ADAM10, AP1AR, DICER1, AR, OLFM1, KEL, DOK6, MAP1B, TYRO3, ULK2, ADAM8, OBSL1, NBL1, SIDT2, EPHA2, BRSK1, NYAP1, CRABP2, ARHGEF25, ARHGEF28, LPAR1, ARHGAP18, IQGAP1, CORO1A, FAM171A1, BLOC1S6, EFNB3, B…	1897	1064	18780	1.54452	5.45067e-05	1.97265e-06	1.89044e-06
GOTERM_BP_5	GO:0045055~regulated exocytosis	133	5.71306	9.20723e-09	GHDC, APP, RAB3A, RAB3D, SERPINE1, LGALS3, PNP, ANPEP, ENPP4, PRSS3, IL13RA2, GOLGA7, ARSA, CADPS2, UNC13A, HGF, ACTN1, SLC11A1, ADAM10, MIF, HLA-F, ILF2, CACNB2, PREPL, CRISPLD2, SERPING1, ADAM8, TAGLN2, TLN1, STEAP2, DGKI, RAB5C, CHRNA5, TEX264, STXBP2, PDGFB, IQGAP1, CORO1A, CACNA1H, CBARP, CACNA1G, PLAC8, CNN2, CRACR2A, BLOC1S6, SYNGR1, RAB11FIP1, S100A13, S100A11, ARSB, ELANE, LYN, TGFB2, JU…	1897	803	18780	1.6397	5.52326e-05	1.97265e-06	1.89044e-06
GOTERM_BP_5	GO:0009967~positive regulation of signal transduction	251	10.7818	1.15339e-08	APP, DIXDC1, ERFE, PHB2, TXNDC15, GJA1, FRAT1, RASSF2, PPP2R1A, AKT3, DHX58, ARL6IP5, CCN4, CCN2, SKP2, PRKCH, UNC5B, IL1R1, RPL23, SLC35C2, MIF, JMJD8, AR, SFRP1, DAAM2, DDIT3, TRIM14, TRIB3, ATF6, TSPYL5, PDGFB, LPAR1, IQGAP1, PLA2G6, CRACR2A, PDGFD, PDGFC, S100A13, PLCG2, APOE, KCNN4, ELANE, ZBED3, JAG2, CCR1, LYN, FIS1, JUN, JUP, TSLP, FZD7, INCA1, IL31RA, LIF, FZD8, NMI, GDF6, PARP14, GDF5, …	1897	1773	18780	1.4015	6.91895e-05	2.38593e-06	2.2865e-06
GOTERM_BP_5	GO:0010647~positive regulation of cell communication	272	11.6838	1.57534e-08	APP, ITSN1, DIXDC1, ERFE, PHB2, TXNDC15, GJA1, FRAT1, RASSF2, PPP2R1A, AKT3, DHX58, ARL6IP5, CCN4, CCN2, SKP2, GLUL, PRKCH, UNC5B, IL1R1, RPL23, SLC35C2, MIF, JMJD8, AR, SFRP1, DAAM2, DDIT3, TRIM14, TRIB3, ATF6, CFTR, TSPYL5, PDGFB, LPAR1, IQGAP1, PLA2G6, CRACR2A, PDGFD, PDGFC, S100A13, PLCG2, APOE, KCNN4, ELANE, ZBED3, PCK2, JAG2, CCR1, LYN, FIS1, JUN, JUP, TSLP, FZD7, INCA1, IL31RA, LIF, FZD8, …	1897	1959	18780	1.37456	9.45004e-05	3.15016e-06	3.01888e-06
GOTERM_BP_5	GO:0051962~positive regulation of nervous system development	101	4.33849	1.97243e-08	APP, CLSTN2, PLXND1, CSF1, CLSTN3, ITSN1, DIXDC1, IL1RAP, ARHGAP35, RNF112, RGS2, CDH4, GOLGA4, DPYSL3, SCN1B, TGM2, PRKCH, SEMA6A, UNC13A, HGF, LIG4, DICER1, SPINT1, MAP1B, ROR2, IL6ST, OBSL1, NBL1, NDRG4, CRABP2, LPAR1, IQGAP1, GJC2, ABL1, SYNDIG1, TPPP, APOE, WNT2, WNT3, ARSB, PLXNA4, LYN, LRRN3, SS18L1, LIF, TRPV2, L1CAM, GDF6, GDF5, ELL3, BMP6, GDF7, IL6, LIN28A, CXCL12, PTK7, BCL2, PLXNB3, …	1897	568	18780	1.76036	0.000118319	3.81697e-06	3.65791e-06
GOTERM_BP_5	GO:0050769~positive regulation of neurogenesis	92	3.95189	2.08164e-08	APP, CSF1, PLXND1, ITSN1, DIXDC1, ILK, VLDLR, ARHGAP35, ROBO1, RNF112, CDH4, RGS2, GOLGA4, GPER1, DPYSL3, TIMP2, ANKRD1, NEFL, SCN1B, TGM2, ZNF365, PARP6, TGIF2, CAMK1D, PRKCH, SEMA6A, UNC13A, MME, MMD, HGF, LIG4, DICER1, NME1, SPINT1, MAP1B, IL1RAPL1, KIT, ITPKA, RAPGEF2, ITGA6, PPARG, ROR2, IL6ST, ASPA, OBSL1, NBL1, SHANK3, SHANK2, NDRG4, CRABP2, AMIGO1, LPAR1, IQGAP1, LRP8, STYXL1, RELN, GJC2,…	1897	502	18780	1.81431	0.00012487	3.90243e-06	3.7398e-06
GOTERM_BP_5	GO:0030335~positive regulation of cell migration	103	4.4244	3.08652e-08	APP, CSF1, SERPINE1, CXCL14, CLDN1, MYLK, CXCL16, LGALS3, FGF9, AKT3, ENPP2, CCN4, IL6R, PDGFRB, POSTN, SEMA6A, IGFBP5, IL1R1, HGF, F2R, ADAM10, ADAM8, ROR2, PLPP3, RIN2, EPHA2, CEMIP, PDGFB, LPAR1, IQGAP1, CORO1A, RRAS, PODXL, PDGFD, PDGFC, ABL1, PLCG2, TNFRSF14, S100A11, ELANE, STAT5A, CCR1, LYN, TCAF2, TGFB2, JUN, RDX, CXCL10, DAB2, IL6, CXCL12, TRPV4, CASS4, BCL2, SNAI2, NRP2, CXCL8, TNFAIP6,…	1897	588	18780	1.73416	0.000185143	5.61092e-06	5.3771e-06
GOTERM_BP_5	GO:0022604~regulation of cell morphogenesis	91	3.90893	3.18442e-08	PLXND1, DIXDC1, ILK, KNDC1, LIMD1, SYNE3, ARHGAP35, ROBO1, CDH4, GOLGA4, ENPP2, NEFL, BVES, SH3D19, YWHAH, PARP6, POSTN, EPHA7, SEMA6A, UNC13A, RHOG, ADAM10, AP1AR, RHOB, DNM3, OLFM1, KEL, MAP1B, IL1RAPL1, KIT, ITPKA, RAPGEF2, ULK2, CDC42EP1, RHOU, OBSL1, SHANK3, KANK1, BRSK1, CRABP2, AMIGO1, LPAR1, LRP4, ARHGAP18, CORO1A, LRP8, FGD1, FAM171A1, RELN, EFNB3, CCL7, PALMD, PDPN, GNA12, S100A13, ABL1…	1897	499	18780	1.80538	0.000191015	5.61862e-06	5.38447e-06
GOTERM_BP_5	GO:0007167~enzyme linked receptor protein signaling pathway	168	7.21649	3.98698e-08	EPHB6, APP, ATF2, CSF1, ITSN1, SLA, PLAT, ERFE, FGF5, RPS6KA5, RASSF2, FGF9, PEG10, CREB3L1, PDK4, ADORA1, PIP4K2A, SVEP1, CCN2, PIP4K2C, SAMD12, ROS1, PDK2, SAMD10, PDGFRB, EPHA7, SEMA6A, IGFBP5, MUSK, HGF, IGFBP3, TSC2, ARID5B, LIFR, AR, SFRP1, COL4A1, DOK6, DDIT4, MAPKAPK2, COL4A6, TYRO3, TXNIP, ROR2, IL6ST, NBL1, ATP6V0D2, EPHA2, FBN2, NDRG4, ARHGEF28, HTRA1, PDGFB, IQGAP1, NLK, FOXO1, SOCS3,…	1897	1103	18780	1.50786	0.00023915	6.83369e-06	6.5489e-06
GOTERM_BP_5	GO:0022008~neurogenesis	244	10.4811	4.24246e-08	EPHB6, APP, ITSN1, DIXDC1, HS6ST1, PREX2, RNF112, GPR173, GJA1, GOLGA4, RPS6KA5, ALCAM, DPYSL3, CHAC1, SCN1B, EPHA7, PRKCH, UNC13A, UNC5B, PAQR3, BHLHA15, DICER1, SFRP1, KEL, SPINT1, DAAM2, MAP1B, DDIT4, MXRA8, ULK2, ATF5, NBL1, OBSL1, EPHA2, NYAP1, SLC45A3, CRABP2, LPAR1, CEND1, IQGAP1, BLOC1S5, BLOC1S6, GJC2, APOD, TSPAN2, APOE, PROM1, ARSB, JAG2, LYN, JUN, FZD7, SS18L1, LIF, PBX3, FZD8, NR2F2,…	1897	1739	18780	1.38905	0.000254473	7.06959e-06	6.77497e-06
GOTERM_BP_5	GO:2000147~positive regulation of cell motility	105	4.51031	8.5393e-08	APP, CSF1, SERPINE1, CXCL14, CLDN1, MYLK, CXCL16, LGALS3, FGF9, AKT3, ENPP2, CCN4, IL6R, PDGFRB, POSTN, SEMA6A, IGFBP5, IL1R1, HGF, F2R, ADAM10, CLDN7, ADAM8, ROR2, PLPP3, RIN2, EPHA2, CEMIP, PDGFB, LPAR1, IQGAP1, CORO1A, RRAS, PODXL, PDGFD, PDGFC, ABL1, PLCG2, TNFRSF14, TAC3, S100A11, ELANE, STAT5A, CCR1, LYN, TCAF2, TGFB2, JUN, RDX, CXCL10, DAB2, IL6, CXCL12, TRPV4, CASS4, BCL2, SNAI2, NRP2, CX…	1897	615	18780	1.69022	0.000512141	1.38452e-05	1.32682e-05
GOTERM_BP_5	GO:0010604~positive regulation of macromolecule metabolic process	450	19.3299	1.05991e-07	ATF2, SERPINE1, ARAF, HNRNPU, PHB2, ELK1, ELK4, NUB1, GJA1, CREB3L1, HOXA1, BVES, RPL23, ZNF281, SOX12, BHLHA15, AR, RNF128, DDIT3, NHLRC1, HOXB2, ATF5, ATF6, ASF1A, TSPYL5, ZNF395, CDCA4, PDGFB, IQGAP1, PLA2G6, PLAC8, CRACR2A, GJC2, PRKAR2B, PDGFD, PRKAR2A, PDGFC, PLCG2, PPARGC1B, NKX2-3, ELANE, LYN, JUN, HACE1, TSLP, JUP, FZD7, PLK1, RDX, IL31RA, PBX3, FZD8, NFATC2, NR1D2, NR2F2, ERLIN2, CDC6, …	1897	3588	18780	1.24162	0.000635636	1.63894e-05	1.57064e-05
GOTERM_BP_5	GO:0050767~regulation of neurogenesis	136	5.84192	1.06549e-07	APP, PLXND1, CSF1, ITSN1, DIXDC1, KNDC1, ARHGAP35, RNF112, GPR173, RGS2, CDH4, GOLGA4, DPYSL3, SCN1B, TGM2, EPHA7, PRKCH, SEMA6A, UNC13A, HGF, PAQR3, ADAM10, LIG4, DICER1, OLFM1, ACAP3, SFRP1, KEL, SPINT1, DAAM2, MAP1B, ULK2, ROR2, IL6ST, OBSL1, NBL1, BRSK1, NDRG4, SLC45A3, CRABP2, LPAR1, IQGAP1, GJC2, EFNB3, ABL1, APOE, WNT2, KIAA0319, WNT3, ARSB, PLXNA4, LYN, SS18L1, LIF, TRPV2, L1CAM, GDF6, GD…	1897	860	18780	1.56556	0.000638981	1.63894e-05	1.57064e-05
GOTERM_BP_5	GO:0060284~regulation of cell development	154	6.61512	1.40036e-07	APP, PLXND1, CSF1, ITSN1, DIXDC1, KNDC1, ARHGAP35, RGS4, RNF112, GPR173, RGS2, CDH4, GOLGA4, PPP2R1A, DPYSL3, SCN1B, TGM2, POSTN, EPHA7, PRKCH, SEMA6A, UNC13A, HGF, PAQR3, ADAM10, LIG4, AP1AR, DICER1, OLFM1, ACAP3, SFRP1, KEL, SPINT1, DAAM2, MAP1B, ULK2, ROR2, IL6ST, OBSL1, NBL1, BRSK1, NDRG4, SLC45A3, CRABP2, LPAR1, IQGAP1, FOXO1, GJC2, EFNB3, ABL1, APOE, WNT2, KIAA0319, WNT3, ARSB, PLXNA4, LYN,…	1897	1009	18780	1.51098	0.000839722	2.07953e-05	1.99287e-05
GOTERM_BP_5	GO:0043269~regulation of ion transport	123	5.28351	1.42125e-07	RAB3B, APP, KCNG2, RAB3A, ERFE, PHB2, BEST1, MYLK, RGS4, LGALS3, RGS2, GJA1, ARL6IP5, ADORA1, ROS1, SCN1B, PDGFRB, KCNK12, OSR1, F2R, KCNK15, ACSL5, ANK2, MIF, ATP1B1, GEM, CACNB2, KEL, PLPP4, PPIF, KCNQ5, CFTR, PXK, CEMIP, KCNE3, PDGFB, WNK4, CACNA1A, PLA2G6, CORO1A, CACNA1H, CBARP, CACNA1G, NKAIN1, CRACR2A, NKAIN4, GJC2, STC2, ABL1, PLCG2, INPP5K, KCNN2, APOE, KCNN4, SCN3A, GRIA4, CCR1, LYN, TC…	1897	761	18780	1.60011	0.000852243	2.07953e-05	1.99287e-05
GOTERM_BP_5	GO:0051272~positive regulation of cellular component movement	106	4.55326	1.83977e-07	APP, CSF1, SERPINE1, CXCL14, CLDN1, MYLK, CXCL16, LGALS3, FGF9, AKT3, ENPP2, CCN4, IL6R, PDGFRB, POSTN, SEMA6A, IGFBP5, IL1R1, HGF, F2R, ADAM10, CLDN7, ADAM8, ROR2, PLPP3, RIN2, EPHA2, CEMIP, PDGFB, LPAR1, IQGAP1, CORO1A, RRAS, PODXL, PDGFD, PDGFC, ABL1, PLCG2, TNFRSF14, TAC3, S100A11, ELANE, STAT5A, CCR1, LYN, TCAF2, TGFB2, JUN, RDX, CXCL10, DAB2, IL6, CXCL12, TRPV4, CASS4, BCL2, SNAI2, NRP2, CX…	1897	632	18780	1.66042	0.00110307	2.6278e-05	2.51829e-05
GOTERM_BP_5	GO:0010720~positive regulation of cell development	99	4.25258	3.44083e-07	APP, PLXND1, CSF1, ITSN1, DIXDC1, ARHGAP35, RNF112, RGS2, CDH4, GOLGA4, DPYSL3, SCN1B, TGM2, PRKCH, SEMA6A, UNC13A, HGF, LIG4, DICER1, SPINT1, MAP1B, ROR2, IL6ST, OBSL1, NBL1, NDRG4, CRABP2, LPAR1, IQGAP1, GJC2, ABL1, APOE, WNT2, WNT3, ARSB, PLXNA4, LYN, SS18L1, LIF, TRPV2, L1CAM, GDF6, GDF5, ELL3, BMP6, GDF7, DAB2, IL6, LIN28A, CXCL12, PTK7, CASS4, BCL2, PLXNB3, PLXNB2, CSPG5, TCF3, CPEB3, MAP3K…	1897	586	18780	1.6725	0.00206202	4.80035e-05	4.6003e-05
GOTERM_BP_5	GO:0010769~regulation of cell morphogenesis involved in differentiation	63	2.70619	3.99539e-07	PLXND1, DIXDC1, ILK, KNDC1, ARHGAP35, ROBO1, CDH4, GOLGA4, NEFL, YWHAH, PARP6, POSTN, EPHA7, SEMA6A, ADAM10, AP1AR, DNM3, OLFM1, KEL, MAP1B, IL1RAPL1, ITPKA, RAPGEF2, ULK2, OBSL1, SHANK3, KANK1, BRSK1, CRABP2, AMIGO1, LRP4, LRP8, RELN, EFNB3, PDPN, ABL1, SPP1, APOE, DISC1, PAK3, KIAA0319, ZSWIM5, WNT3, PLXNA4, SS18L1, RCC2, TRPV2, SEMA4F, SEMA4G, L1CAM, EFNA1, ARHGAP33, DAB2, CXCL12, UST, CASS4, …	1897	321	18780	1.94296	0.00239397	5.44735e-05	5.22034e-05
GOTERM_BP_5	GO:0061041~regulation of wound healing	43	1.84708	5.96241e-07	KANK1, RAB3A, SERPINE1, PDGFB, WFDC1, PLAT, TFPI, CLDN1, MYLK, GJA1, DUSP10, TBXA2R, ABI3BP, PDPN, EMILIN2, CCN4, ENPP4, APOE, MYOZ1, HRAS, PRKG1, WNT4, VKORC1, SLC12A2, LYN, CADM4, F10, F2R, PLAUR, PLA2G4A, HOPX, TGFBR2, F8, IL6, SERPING1, CD9, EPPK1, PPARG, HPSE, PLPP3, IL6ST, PHLDB2, PPARD	1897	188	18780	2.26433	0.00357046	7.94856e-05	7.61731e-05
GOTERM_BP_5	GO:1902533~positive regulation of intracellular signal transduction	171	7.34536	6.46555e-07	APP, CSF1, GPR65, WWC1, DIXDC1, PHB2, NR3C2, FGF5, GJA1, RASSF2, FGF9, AKT3, DHX58, ARL6IP5, ADORA1, MAP3K9, CCN2, IL6R, TGM2, PDGFRB, CARD10, IGFBP5, UNC5B, HGF, RPL23, IGFBP3, F2R, SHISA5, MIF, JMJD8, MID2, AR, DOK6, DDIT3, MAPKAPK2, TRIM14, ADAM8, S100A4, TRIB3, ROR2, NUPR1, RELL2, IL6ST, DGKI, TSPYL5, NDRG4, PDGFB, LPAR1, IQGAP1, PLA2G6, SOCS3, CRACR2A, IRAK2, PDGFD, PDGFC, ABL1, S100A13, PLC…	1897	1175	18780	1.44074	0.00387117	8.43193e-05	8.08054e-05
GOTERM_BP_5	GO:0008284~positive regulation of cell proliferation	152	6.52921	6.90173e-07	CSF1, TNC, HNRNPU, CLDN1, IL27RA, FGF5, GJA1, CCND2, PNP, FGF9, AKT3, PIM1, CCN4, CCN2, SKP2, GLUL, IL6R, TGM2, PDGFRB, OSR2, PRKCH, IGFBP5, RPL23, OSR1, F2R, ADAM10, LIG4, LIFR, MIF, AR, SFRP1, CLDN7, IL6ST, SCG2, TSPYL5, RNASEH2B, DNMT1, SHMT2, HTRA1, PDGFB, CSF2RB, CD1D, CORO1A, DPP4, PLAC8, GJC2, GRK5, PDGFD, PDGFC, ABL1, S100A13, WNT2, ELANE, CD276, STAT5A, LYN, TGFB2, JUN, VCAM1, TSLP, ST8S…	1897	1019	18780	1.47672	0.00413179	8.80925e-05	8.44213e-05
GOTERM_BP_5	GO:0001501~skeletal system development	91	3.90893	7.96779e-07	ACVRL1, ATF2, RARG, ECM1, WNT2B, THRA, WFIKKN1, LRRK1, PCSK5, SMPD3, GJA1, CYP26B1, RASSF2, FGF9, HYAL2, SH3PXD2B, HYAL3, CCN4, PIP4K2A, ITGB8, HOXA1, CCN2, TGM2, VKORC1, CSGALNACT1, OSR2, ATP6AP1, IFT140, OSR1, NOG, ARID5A, BGN, ARID5B, WNT9A, TGFBR2, SFRP1, MAF, KIT, FAM20C, HOXB2, ROR2, MDFI, PAPPA2, EPHA2, AMER1, FBN2, HDAC4, COL13A1, NPR3, LRRC17, HOXD10, MBTD1, EBP, TCOF1, CHST11, RAB23, RD…	1897	535	18780	1.6839	0.00476847	9.83326e-05	9.42347e-05
GOTERM_BP_5	GO:0008361~regulation of cell size	43	1.84708	8.04024e-07	MTPN, RARG, CRABP2, ILK, ABCB8, TMEM123, CDH4, GOLGA4, DEPTOR, AKT3, ABL1, SPP1, APOE, KCNN4, DISC1, KIAA0319, PLXNA4, LRRC8E, WNT3, SLC12A2, SLC12A4, EPHA7, SEMA6A, SLC12A5, RDX, TRPV2, SEMA4F, SEMA4G, L1CAM, P2RX7, OLFM1, KEL, CXCL12, TRPV4, MAP1B, KCNMA1, ULK2, FGF13, MAP3K13, LAMTOR4, IL7R, SHANK3, CDK5R1	1897	190	18780	2.24049	0.00481173	9.83326e-05	9.42347e-05
GOTERM_BP_5	GO:0019752~carboxylic acid metabolic process	153	6.57216	8.19575e-07	PECR, APP, AHCYL2, LPGAT1, MTRR, ECI1, MSMO1, HNMT, ACCS, ENO2, ALDH1L2, FADS2, NARS2, LIPG, SESN2, PDK4, GLUL, PDK2, GAMT, CSGALNACT1, STARD4, ACOT7, HGD, GPT2, ECH1, ACSL5, MIF, JMJD8, GCAT, CYP27A1, CYP39A1, SLC5A6, MTHFD2, DDIT4, NAAA, MAPKAPK2, RBP1, SUCLG1, TRIB3, NUPR1, SLC27A3, ACOT4, IDO1, PFKFB2, PFKFB4, SLC45A3, CRABP2, SHMT2, GLO1, SDSL, LIAS, ACACA, HACD4, LDHA, BLOC1S6, PRKAR2B, RDH…	1897	1030	18780	1.47056	0.00490457	9.83326e-05	9.42347e-05
GOTERM_BP_5	GO:0043436~oxoacid metabolic process	167	7.17354	9.81331e-07	PECR, APP, AHCYL2, LPGAT1, MTRR, ECI1, MSMO1, HNMT, ACCS, ENO2, ALDH1L2, HS6ST1, FADS2, NARS2, LIPG, SESN2, PDK4, GLUL, PDK2, GAMT, CSGALNACT1, STARD4, ACOT7, HGD, GPT2, ECH1, ACSL5, MIF, JMJD8, GCAT, CYP27A1, CYP39A1, SLC5A6, MTHFD2, DDIT4, NAAA, MAPKAPK2, RBP1, SUCLG1, TRIB3, NUPR1, SLC27A3, ACOT4, IDO1, PFKFB2, SLC26A2, PFKFB4, SLC45A3, CRABP2, SHMT2, GLO1, SDSL, LIAS, ACACA, HACD4, SULT1A1, L…	1897	1149	18780	1.43888	0.00586971	0.000115431	0.000110621
GOTERM_BP_5	GO:0031325~positive regulation of cellular metabolic process	445	19.1151	1.17321e-06	ATF2, SERPINE1, ARAF, HNRNPU, PHB2, ELK1, ELK4, NUB1, CREB3L1, PIP4K2A, HOXA1, PIP4K2C, BVES, STARD4, ZNF281, SOX12, BHLHA15, AR, RNF128, DDIT3, TYRO3, NHLRC1, HOXB2, MT-CO2, ATF5, ATF6, ASF1A, TSPYL5, ZNF395, CDCA4, PDGFB, IQGAP1, PLA2G6, PLAC8, CRACR2A, PRKAR2B, PDGFD, PRKAR2A, RDH10, PDGFC, PLCG2, PPARGC1B, NKX2-3, ELANE, LYN, JUN, TSLP, JUP, FZD7, PLK1, RDX, IL31RA, PBX3, FZD8, NFATC2, NR1D2,…	1897	3616	18780	1.21832	0.00701339	0.000135348	0.000129708
GOTERM_BP_5	GO:0007169~transmembrane receptor protein tyrosine kinase signaling pathway	117	5.02577	1.28737e-06	EPHB6, APP, CSF1, ITSN1, SLA, PLAT, ERFE, FGF5, RPS6KA5, RASSF2, FGF9, CREB3L1, PDK4, ADORA1, PIP4K2A, SVEP1, CCN2, PIP4K2C, SAMD12, ROS1, PDK2, SAMD10, PDGFRB, EPHA7, SEMA6A, IGFBP5, MUSK, HGF, IGFBP3, TSC2, ARID5B, AR, COL4A1, DOK6, DDIT4, MAPKAPK2, COL4A6, TYRO3, TXNIP, ROR2, ATP6V0D2, EPHA2, NDRG4, ARHGEF28, PDGFB, IQGAP1, FOXO1, SOCS3, EFNB3, PDGFD, PDGFC, ABL1, INPP5K, NDN, EIF4EBP2, APOD, …	1897	745	18780	1.55474	0.00769319	0.000145716	0.000139643
GOTERM_BP_5	GO:0051050~positive regulation of transport	148	6.35739	1.47578e-06	RAB3B, APP, RAB3A, RAB3D, ITSN1, SERPINE1, MLC1, TM7SF3, ERFE, MYLK, LGALS3, GJA1, LIPG, ADORA1, GLUL, SCN1B, PDGFRB, IL15RA, CADPS2, SLC11A1, F2R, GOLPH3L, ACSL5, ANK2, MIF, HLA-F, ATP1B1, ATG13, CACNB2, ADAM8, CFTR, PFKFB2, CEMIP, KCNE3, SAR1B, PDGFB, SLC1A2, WNK4, PLA2G6, CACNA1H, CACNA1G, CRACR2A, GJC2, CLTCL1, ABL1, PLCG2, INPP5K, KCNN2, APOE, KCNN4, MYH10, KIAA0319, PCK2, CCR1, TCAF2, FIS1,…	1897	999	18780	1.46664	0.00881411	0.000163948	0.000157115
GOTERM_BP_5	GO:0002274~myeloid leukocyte activation	107	4.59622	1.53631e-06	GHDC, APP, RAB3A, CSF1, RAB3D, LGALS3, PNP, ANPEP, ENPP4, PRSS3, IL13RA2, GOLGA7, ARSA, SLC11A1, ADAM10, MIF, ILF2, CRISPLD2, SCNN1B, ADAM8, RAB5C, STXBP2, IQGAP1, NDRG1, TTBK1, PLAC8, CNN2, CRACR2A, SYNGR1, S100A13, PLCG2, S100A11, ARSB, ELANE, LYN, JUN, JUP, TSLP, SURF4, HSPA6, IL31RA, GGH, NBEAL2, NMI, BST2, PTPRB, IL6, HPSE, CD200, ARHGAP9, B4GALT1, CXCL8, TNFAIP6, SLC44A2, CTSZ, CXCL1, PTPRJ…	1897	668	18780	1.58575	0.00917399	0.00016757	0.000160586
GOTERM_BP_5	GO:0051271~negative regulation of cellular component movement	73	3.13574	1.57513e-06	ACVRL1, PTPRR, MCTP1, TNFAIP6, IL24, SERPINE1, ILK, PTPRJ, ROBO1, IL27RA, GPR173, GJA1, DUSP10, HYAL2, DPYSL3, ADORA1, EMILIN2, PRKG1, CARD10, MYOCD, SEMA6A, IGFBP5, LIMCH1, IGFBP3, ACTN1, NOG, AP1AR, NRG1, MIF, RHOB, SFRP1, RAP2B, MMRN2, PPARG, NBL1, PHLDB2, PPARD, KANK1, NDRG4, KCNE3, CYGB, DPP4, CNN2, RRAS, TBXA2R, TP53INP1, GNA12, APOD, S1PR2, APOE, PATZ1, WNT3, WNT4, RNF20, ANGPT4, IL33, TCA…	1897	407	18780	1.77565	0.00940469	0.000168735	0.000161704
GOTERM_BP_5	GO:0031344~regulation of cell projection organization	115	4.93986	1.67626e-06	APP, PLXND1, ITSN1, DIXDC1, KNDC1, ARHGAP35, RGS2, CDH4, GOLGA4, DPYSL3, ENPP2, SCN1B, PLS1, EPHA7, SEMA6A, UNC13A, HGF, PAQR3, ADAM10, OLFM1, ACAP3, SFRP1, KEL, DAAM2, MAP1B, ULK2, ROR2, OBSL1, EPHA2, BRSK1, NDRG4, CRABP2, PPP1R35, LPAR1, IQGAP1, EFNB3, PODXL, ABL1, APOE, KIAA0319, WNT3, ARSB, PLXNA4, LYN, ATP8B1, RCC2, SS18L1, RDX, TRPV2, FUZ, L1CAM, EFNA1, ARHGAP33, DAB2, CXCL12, PTK7, TRPV4, …	1897	733	18780	1.55318	0.0100055	0.000176419	0.000169067
GOTERM_BP_5	GO:0045666~positive regulation of neuron differentiation	71	3.04983	1.86814e-06	APP, PLXND1, ITSN1, DIXDC1, ILK, VLDLR, ARHGAP35, ROBO1, RNF112, CDH4, RGS2, GOLGA4, DPYSL3, TIMP2, ANKRD1, NEFL, SCN1B, PARP6, TGIF2, CAMK1D, UNC13A, MMD, HGF, NME1, MAP1B, IL1RAPL1, ITPKA, RAPGEF2, ITGA6, ROR2, OBSL1, NBL1, SHANK3, SHANK2, NDRG4, CRABP2, AMIGO1, LPAR1, IQGAP1, LRP8, STYXL1, RELN, ABL1, ALKAL1, APOE, DISC1, PAK3, ARSB, WNT3, PLXNA4, LYN, TMEM30A, SF3A2, SS18L1, TRPV2, L1CAM, GDF…	1897	394	18780	1.78398	0.0111444	0.000193224	0.000185171
GOTERM_BP_5	GO:0051056~regulation of small GTPase mediated signal transduction	65	2.7921	2.08428e-06	ARHGAP9, CSF1, GPR65, DOCK8, ITSN1, ARHGDIG, GPR20, ARRB1, FOXM1, ARHGAP35, ROBO1, SYDE2, PREX2, ARHGAP42, PSD4, PSD3, TIMP2, HRAS, RALGPS1, TGM2, PDGFRB, ARHGEF11, PLEKHG4, HEG1, PLEKHG5, F2R, RHOG, ARHGEF19, TSC2, NRG1, GMIP, RHOB, ITPKB, OBSCN, ARHGEF3, RHOU, MET, SSX2IP, MAPRE2, DGKI, KANK1, ARHGEF25, ARHGEF28, LPAR1, ARHGAP18, RASIP1, FGD1, ARHGAP22, INPP5B, ARHGAP21, RELN, CHN2, ABL1, EPS8L…	1897	351	18780	1.8333	0.0124258	0.000211925	0.000203094
GOTERM_BP_5	GO:0010975~regulation of neuron projection development	89	3.82302	2.3394e-06	PLXND1, ITSN1, DIXDC1, ILK, KNDC1, VLDLR, PTPRF, ARHGAP35, ROBO1, CDH4, RGS2, GOLGA4, DPYSL3, ANKRD1, NEFL, SCN1B, ZNF365, YWHAH, PARP6, EPHA7, CAMK1D, SEMA6A, UNC13A, HGF, PAQR3, ADAM10, NME1, DNM3, OLFM1, ACAP3, SFRP1, KEL, MAP1B, IL1RAPL1, ITPKA, RAPGEF2, ULK2, ITGA6, ROR2, OBSL1, SHANK3, SHANK2, KANK1, BRSK1, NDRG4, CRABP2, AMIGO1, LPAR1, LRP4, CRMP1, IQGAP1, LRP8, STYXL1, RELN, EFNB3, ABL1, …	1897	533	18780	1.65307	0.0139361	0.000233901	0.000224154
GOTERM_BP_5	GO:1903034~regulation of response to wounding	46	1.97595	2.76647e-06	KANK1, RAB3A, SERPINE1, PDGFB, WFDC1, PLAT, TFPI, CLDN1, PTPRF, MYLK, GJA1, DUSP10, TBXA2R, ABI3BP, PDPN, SPP1, EMILIN2, CCN4, ENPP4, APOE, MYOZ1, KIAA0319, HRAS, PRKG1, WNT4, VKORC1, SLC12A2, LYN, CADM4, F10, F2R, PLAUR, PLA2G4A, HOPX, TGFBR2, F8, IL6, SERPING1, CD9, EPPK1, PPARG, HPSE, PLPP3, IL6ST, PHLDB2, PPARD	1897	219	18780	2.07942	0.0164591	0.000272067	0.000260729
GOTERM_BP_5	GO:0043408~regulation of MAPK cascade	119	5.11168	3.18755e-06	APP, WWC1, DIXDC1, PHB2, RGS4, RGS2, RASSF2, FGF9, PPP2R1A, ARL6IP5, ADORA1, MAP3K9, CCN2, ROS1, IL6R, PDGFRB, EPHA7, SEMA6A, HGF, IGFBP3, F2R, PAQR3, MIF, AR, SFRP1, DOK6, MAPKAPK2, ADAM8, TRIB3, ROR2, RELL2, ZNF675, EPHA2, NDRG4, PDGFB, LPAR1, IQGAP1, FOXO1, CRACR2A, RRAS, IRAK2, PDGFD, PDGFC, ABL1, PLCG2, INPP5K, APOE, IGFBP6, ELANE, CCR1, LYN, TGFB2, JUN, BTN2A2, FZD7, LIF, FZD8, GDF6, WDR54,…	1897	775	18780	1.5201	0.0189405	0.000308421	0.000295568
GOTERM_BP_5	GO:0030182~neuron differentiation	200	8.59107	3.27564e-06	EPHB6, APP, ITSN1, DIXDC1, HS6ST1, PREX2, RNF112, GJA1, GOLGA4, RPS6KA5, ALCAM, DPYSL3, SCN1B, EPHA7, UNC13A, UNC5B, PAQR3, BHLHA15, DICER1, SFRP1, KEL, MAP1B, DDIT4, ULK2, ATF5, NBL1, OBSL1, EPHA2, NYAP1, CRABP2, LPAR1, CEND1, IQGAP1, BLOC1S5, BLOC1S6, APOD, TSPAN2, APOE, PROM1, ARSB, JAG2, LYN, JUN, FZD7, SS18L1, LIF, PBX3, FZD8, GDF6, L1CAM, GDF5, GDF7, DHFR, PTK7, CPEB3, HOXD9, ROBO3, NRP2, P…	1897	1453	18780	1.36268	0.0194588	0.000311913	0.000298915
GOTERM_BP_5	GO:0030336~negative regulation of cell migration	65	2.7921	3.75446e-06	ACVRL1, PTPRR, MCTP1, TNFAIP6, IL24, SERPINE1, ILK, PTPRJ, ROBO1, IL27RA, GPR173, GJA1, DUSP10, HYAL2, DPYSL3, ADORA1, EMILIN2, PRKG1, CARD10, MYOCD, IGFBP5, LIMCH1, IGFBP3, NOG, NRG1, MIF, RHOB, SFRP1, RAP2B, MMRN2, PPARG, NBL1, PHLDB2, PPARD, KANK1, NDRG4, CYGB, DPP4, CNN2, RRAS, TBXA2R, TP53INP1, GNA12, APOD, S1PR2, APOE, PATZ1, WNT4, RNF20, ANGPT4, IL33, TCAF1, JUP, FUZ, NR2F2, SULF1, BST2, R…	1897	357	18780	1.80249	0.0222713	0.000351922	0.000337256
GOTERM_BP_5	GO:0046394~carboxylic acid biosynthetic process	63	2.70619	4.01709e-06	PECR, LPGAT1, MTRR, APIP, ACCS, FADS2, KYNU, LIPG, PHGDH, GLUL, GAMT, ELOVL1, STARD4, ACOT7, PTGIS, ELOVL5, ELOVL2, BGN, PLA2G4A, ELOVL6, MIF, CYP27A1, CYP39A1, DPYD, RBP1, ALDH1A1, TRIB3, BCAT1, ACOT4, IDO1, BCAT2, SLC45A3, ASAH2, CRABP2, SHMT2, SDSL, LIAS, HSD17B8, ACACA, HACD4, UGP2, CBS, RDH10, ACSS1, OSBPL9, GGT5, OLAH, GOT1, EPHX2, GOT2, ASNS, ERLIN2, DHFR, CPS1, PSAT1, ADI1, FASN, PRXL2B, …	1897	343	18780	1.81834	0.0238105	0.00036513	0.000349913
GOTERM_BP_5	GO:0016053~organic acid biosynthetic process	63	2.70619	4.01709e-06	PECR, LPGAT1, MTRR, APIP, ACCS, FADS2, KYNU, LIPG, PHGDH, GLUL, GAMT, ELOVL1, STARD4, ACOT7, PTGIS, ELOVL5, ELOVL2, BGN, PLA2G4A, ELOVL6, MIF, CYP27A1, CYP39A1, DPYD, RBP1, ALDH1A1, TRIB3, BCAT1, ACOT4, IDO1, BCAT2, SLC45A3, ASAH2, CRABP2, SHMT2, SDSL, LIAS, HSD17B8, ACACA, HACD4, UGP2, CBS, RDH10, ACSS1, OSBPL9, GGT5, OLAH, GOT1, EPHX2, GOT2, ASNS, ERLIN2, DHFR, CPS1, PSAT1, ADI1, FASN, PRXL2B, …	1897	343	18780	1.81834	0.0238105	0.00036513	0.000349913
GOTERM_BP_5	GO:0010976~positive regulation of neuron projection development	57	2.44845	4.28289e-06	PLXND1, ITSN1, DIXDC1, ILK, VLDLR, ARHGAP35, ROBO1, CDH4, RGS2, GOLGA4, DPYSL3, ANKRD1, NEFL, SCN1B, PARP6, CAMK1D, UNC13A, HGF, NME1, MAP1B, IL1RAPL1, ITPKA, RAPGEF2, ITGA6, ROR2, OBSL1, SHANK3, SHANK2, NDRG4, CRABP2, AMIGO1, LPAR1, IQGAP1, LRP8, STYXL1, RELN, ABL1, ALKAL1, APOE, DISC1, PAK3, ARSB, WNT3, PLXNA4, LYN, TMEM30A, SF3A2, SS18L1, TRPV2, L1CAM, SYT17, CXCL12, PTK7, PLXNB3, PLXNB2, CPEB…	1897	300	18780	1.88097	0.0253659	0.000381518	0.000365618
GOTERM_BP_5	GO:0048858~cell projection morphogenesis	107	4.59622	4.32459e-06	EPHB6, APP, RAB3A, PLXND1, DIXDC1, ARHGAP35, DOCK10, PREX2, GJA1, CDH4, GOLGA4, RPS6KA5, ALCAM, TUBB3, ENPP2, NEK3, SCN1B, POSTN, EPHA7, SEMA6A, UNC13A, UNC5B, APLP1, ADAM10, DICER1, OLFM1, KEL, DOK6, MAP1B, ULK2, OBSL1, NBL1, EPHA2, BRSK1, NYAP1, CRABP2, ARHGEF25, IQGAP1, BLOC1S6, EFNB3, BTBD3, ABL1, NDN, NPTX1, APOE, KIAA0319, WNT3, PLXNA4, SS18L1, TRPV2, L1CAM, GDF7, EFNA1, ARHGAP33, EFNA2, CX…	1897	683	18780	1.55093	0.0256096	0.000381518	0.000365618
GOTERM_BP_5	GO:0032990~cell part morphogenesis	109	4.68213	4.91938e-06	EPHB6, APP, RAB3A, PLXND1, DIXDC1, ARHGAP35, DOCK10, PREX2, GJA1, CDH4, GOLGA4, RPS6KA5, ALCAM, TUBB3, ENPP2, NEK3, SCN1B, POSTN, EPHA7, SEMA6A, UNC13A, UNC5B, APLP1, ADAM10, DICER1, OLFM1, KEL, DOK6, MAP1B, ULK2, OBSL1, NBL1, EPHA2, BRSK1, NYAP1, CRABP2, ARHGEF25, IQGAP1, BLOC1S6, EFNB3, BTBD3, ABL1, NDN, NPTX1, APOE, KIAA0319, WNT3, PLXNA4, FIS1, SS18L1, TRPV2, L1CAM, GDF7, EFNA1, ARHGAP33, EFN…	1897	701	18780	1.53935	0.0290802	0.000427701	0.000409877
GOTERM_BP_5	GO:0051347~positive regulation of transferase activity	109	4.68213	5.97802e-06	EPHB6, APP, CSF1, PHB2, RASSF2, CCND2, ADORA1, PIM1, MAP3K9, ROS1, IL6R, PDGFRB, ARRDC4, CARD10, EPHA7, MUSK, LMO4, HGF, SLC11A1, F2R, MIF, TOM1L1, PPP1R3G, MAPKAPK2, EEF1A2, TYRO3, ADAM8, TRIB3, ROR2, EPHA2, PFKFB2, CEMIP, DCUN1D4, PDGFB, LPAR1, IQGAP1, TTBK1, IRAK2, PRKAR2B, PDGFD, PRKAR2A, PDGFC, ABL1, IGFBP6, ELANE, LYN, TGFB2, NEK7, PLK1, FZD8, HMGA2, CDC6, EFNA1, RGCC, CASS4, TAB3, UNC119, …	1897	704	18780	1.53279	0.0352268	0.000512316	0.000490966
GOTERM_BP_5	GO:0031175~neuron projection development	145	6.22852	6.89819e-06	EPHB6, APP, RAB3A, PLXND1, ITSN1, TNC, DIXDC1, KNDC1, ARHGAP35, DOCK10, PREX2, RGS2, GJA1, CDH4, GOLGA4, RPS6KA5, ALCAM, TUBB3, DPYSL3, NEK3, SCN1B, POSTN, EPHA7, SEMA6A, UNC13A, UNC5B, HGF, APLP1, PAQR3, ADAM10, DICER1, OLFM1, KEL, DOK6, MAP1B, ULK2, ROR2, OBSL1, NBL1, EPHA2, BRSK1, NDRG4, NYAP1, CRABP2, ARHGEF25, LPAR1, IQGAP1, BLOC1S5, BLOC1S6, EFNB3, BTBD3, ABL1, NDN, APOD, TSPAN2, NPTX1, APO…	1897	1002	18780	1.43261	0.0405378	0.000582848	0.000558559
GOTERM_BP_5	GO:0006464~cellular protein modification process	524	22.5086	7.4537e-06	ATF2, ARAF, TESK2, WDR83, PHB2, MYLK, ELK4, RNF112, NUB1, AKT3, TSPYL2, PRKCH, NHLRC4, RPL23, ATG13, AR, RNF128, DDIT4, TYRO3, NHLRC1, TSPYL5, SET, ANAPC16, SHMT2, PDGFB, B3GLCT, BAZ2A, IQGAP1, PLA2G6, MTMR6, CRACR2A, GJC2, PRKAR2B, PDGFD, PRKAR2A, PDGFC, PLCG2, ELANE, LYN, CDK18, B3GALNT1, CDK19, JUN, CADM4, HACE1, PHC1, TSLP, DMPK, FZD7, INCA1, PLK1, IL31RA, FZD8, NR2F2, CDC6, WDR54, B4GAT1, SN…	1897	4412	18780	1.17577	0.0437299	0.00061253	0.000587004
GOTERM_BP_5	GO:0036211~protein modification process	524	22.5086	7.4537e-06	ATF2, ARAF, TESK2, WDR83, PHB2, MYLK, ELK4, RNF112, NUB1, AKT3, TSPYL2, PRKCH, NHLRC4, RPL23, ATG13, AR, RNF128, DDIT4, TYRO3, NHLRC1, TSPYL5, SET, ANAPC16, SHMT2, PDGFB, B3GLCT, BAZ2A, IQGAP1, PLA2G6, MTMR6, CRACR2A, GJC2, PRKAR2B, PDGFD, PRKAR2A, PDGFC, PLCG2, ELANE, LYN, CDK18, B3GALNT1, CDK19, JUN, CADM4, HACE1, PHC1, TSLP, DMPK, FZD7, INCA1, PLK1, IL31RA, FZD8, NR2F2, CDC6, WDR54, B4GAT1, SN…	1897	4412	18780	1.17577	0.0437299	0.00061253	0.000587004
GOTERM_BP_5	GO:2000146~negative regulation of cell motility	66	2.83505	7.59522e-06	ACVRL1, PTPRR, MCTP1, TNFAIP6, IL24, SERPINE1, ILK, PTPRJ, ROBO1, IL27RA, GPR173, GJA1, DUSP10, HYAL2, DPYSL3, ADORA1, EMILIN2, PRKG1, CARD10, MYOCD, IGFBP5, LIMCH1, IGFBP3, NOG, AP1AR, NRG1, MIF, RHOB, SFRP1, RAP2B, MMRN2, PPARG, NBL1, PHLDB2, PPARD, KANK1, NDRG4, CYGB, DPP4, CNN2, RRAS, TBXA2R, TP53INP1, GNA12, APOD, S1PR2, APOE, PATZ1, WNT4, RNF20, ANGPT4, IL33, TCAF1, JUP, FUZ, NR2F2, SULF1, …	1897	372	18780	1.75642	0.0445414	0.000615726	0.000590066
GOTERM_BP_5	GO:0072359~circulatory system development	172	7.38832	7.72279e-06	ATF2, PLXND1, SERPINE1, HNRNPU, HS6ST1, MYLK, RGS4, RGS2, GJA1, FGF9, BASP1, ANPEP, RPS6KA2, SALL4, CREB3L1, AKT3, ENPP2, PIM1, SVEP1, HOXA1, CCN2, BVES, GLUL, IL6R, PSKH1, PDGFRB, CARD10, SEMA6A, CXADR, UNC5B, LMO4, HGF, OSR1, TSC2, ANK2, SYPL2, JMJD8, OLFM1, SFRP1, MYL7, SPINT1, COL4A1, DDIT3, ADAM12, COL8A2, ADAM8, ALPK2, OBSL1, SCG2, RIN2, EPHA2, NDRG4, DNMT1, EPAS1, PDGFB, FOXO1, CACNA1G, GJ…	1897	1232	18780	1.38212	0.0452724	0.00061772	0.000591978
GOTERM_BP_5	GO:0007166~cell surface receptor signaling pathway	403	17.311	8.28451e-06	ATF2, ITSN1, SERPINE1, PHB2, CREB3L1, PIP4K2A, PIP4K2C, SAMD12, SAMD10, PRKCH, UNC5B, AR, DAAM2, DDIT3, DDIT4, TYRO3, TXNIP, PDGFB, IQGAP1, PLA2G6, ADAMTS10, CHST11, PDGFD, PDGFC, PLCG2, JAG2, LYN, JUN, CADM4, TSLP, JUP, DMPK, HOMER2, FZD7, IL31RA, FZD8, NFATC2, WDR54, MLLT11, SLC6A9, AGO4, TNFSF4, SNAI2, TNFSF9, HBP1, CDK14, ADA, CEP57, RARG, WFIKKN1, LRRC32, AREG, SMPD3, FCRLB, TRIM6, TCTN3, TC…	1897	3293	18780	1.21155	0.0484842	0.000653931	0.00062668
GOTERM_BP_5	GO:0043069~negative regulation of programmed cell death	143	6.14261	8.48008e-06	ZFAND6, MPV17L, SERPINE1, ARAF, TXNDC12, TM7SF3, PHB2, IL27RA, LGALS3, NRBP2, CCND2, MPZ, CREB3L1, RPS6KA1, PDK4, ADORA1, PIM1, RAG1, TGM2, PDGFRB, TLE1, PRKCH, UNC5B, HGF, OSR1, F2R, ADAM10, LIG4, MIF, AR, SFRP1, CLDN7, PPIF, TYRO3, ADAM8, NUPR1, ATF5, IL6ST, SCG2, IDO1, DNMT1, SET, GLO1, LYPD3, CORO1A, FOXO1, PLAC8, BCL2L12, SOCS3, GRK5, CHST11, ABL1, PLCG2, APOE, GRIA4, WNT4, JUN, OPN3, TSLP, …	1897	989	18780	1.43142	0.0495999	0.000660675	0.000633143
GOTERM_BP_5	GO:0060548~negative regulation of cell death	156	6.70103	9.36619e-06	APP, CSF1, ZFAND6, MPV17L, SERPINE1, ARAF, TXNDC12, TM7SF3, ENO2, PHB2, IL27RA, LGALS3, NRBP2, CCND2, MPZ, CREB3L1, RPS6KA1, PDK4, ADORA1, CCN5, PIM1, CCN4, CCN2, RAG1, TGM2, PDGFRB, TLE1, PRKCH, UNC5B, HGF, OSR1, F2R, ADAM10, LIG4, MIF, HLA-F, AR, SFRP1, CLDN7, PPIF, TYRO3, ADAM8, NUPR1, ATF5, IL6ST, SCG2, IDO1, DNMT1, SET, GLO1, LYPD3, CORO1A, FOXO1, PLAC8, BCL2L12, SOCS3, GRK5, CHST11, ABL1, P…	1897	1100	18780	1.40398	0.0546386	0.000720356	0.000690336
GOTERM_BP_5	GO:0001558~regulation of cell growth	75	3.22165	9.6547e-06	ACVRL1, CLSTN3, FHL1, TNC, ILK, WFDC1, PTPRJ, TMEM97, FOXM1, CXCL16, ING4, RGS4, GJA1, CDH4, RGS2, GOLGA4, PPP2R1A, HYAL2, RPS6KA1, SESN2, MUC12, DACT3, ROS1, TSPYL2, ARHGEF11, MYOCD, EPHA7, SEMA6A, UNC13A, IGFBP5, IGFBP3, SPHK1, ADAM10, NRG1, OLFM1, SFRP1, PSRC1, MAP1B, ULK2, PPARG, PPARA, CRYAB, FXN, PAPPA2, PPARD, YAP1, MTPN, CRABP2, FBLN5, ABL1, SPP1, APOE, DISC1, KIAA0319, WNT3, PLXNA4, TGFB…	1897	443	18780	1.67605	0.0562735	0.000733146	0.000702593
GOTERM_BP_5	GO:0031346~positive regulation of cell projection organization	70	3.00687	1.1554e-05	PLXND1, ITSN1, DIXDC1, ILK, VLDLR, ARHGAP35, ROBO1, CDH4, RGS2, GOLGA4, DPYSL3, ENPP2, ANKRD1, NEFL, HRAS, SCN1B, RAB8B, PARP6, CAMK1D, UNC13A, HGF, NME1, DNM3, PIK3CA, MAP1B, IL1RAPL1, KIT, ITPKA, RAPGEF2, CDC42EP1, ITGA6, ROR2, OBSL1, SHANK3, SHANK2, HDAC4, NDRG4, CRABP2, PPP1R35, AMIGO1, LPAR1, IQGAP1, LRP8, STYXL1, RELN, MIEN1, ABL1, EPS8L1, ALKAL1, APOE, DISC1, PAK3, ARSB, WNT3, PLXNA4, LYN,…	1897	407	18780	1.70268	0.0669655	0.000866409	0.000830302
GOTERM_BP_5	GO:0051247~positive regulation of protein metabolic process	239	10.2663	1.19288e-05	APP, ATF2, ARAF, DIXDC1, HNRNPU, PHB2, GJA1, NUB1, RPS6KA5, RASSF2, RASSF5, ARL6IP5, CCN2, SKP2, ARRDC4, EPHA7, MUSK, LIMCH1, SLC11A1, MIF, AR, RNF128, GUF1, NHLRC1, TRIB3, TSPYL5, DCUN1D4, PDGFB, LPAR1, IQGAP1, PLA2G6, TTBK1, CRACR2A, PRKAR2B, PDGFD, PRKAR2A, PDGFC, PLCG2, APOE, ELANE, CCR1, LYN, FIS1, JUN, HACE1, YES1, TSLP, FZD7, PLK1, RDX, IL31RA, LIF, FZD8, NMI, CDC6, GDF6, PARP14, GDF5, GDF…	1897	1824	18780	1.29718	0.0690609	0.000883469	0.000846652
GOTERM_BP_5	GO:0000165~MAPK cascade	142	6.09966	1.31743e-05	APP, ATF2, WWC1, ARAF, DIXDC1, WDR83, PHB2, RGS4, FGF5, RGS2, RASSF2, FGF9, PPP2R1A, ARL6IP5, ADORA1, MAP3K9, CCN2, GOLGA7, ROS1, IL6R, PDGFRB, EPHA7, SEMA6A, HGF, IGFBP3, F2R, PAQR3, MIF, AR, SFRP1, DOK6, MAPKAPK2, ADAM8, TRIB3, ROR2, RELL2, ZNF675, SCG2, EPHA2, NDRG4, PDGFB, LPAR1, CSF2RB, IQGAP1, NLK, FOXO1, CRACR2A, RRAS, IRAK2, PDGFD, PDGFC, ABL1, PLCG2, INPP5K, APOE, IGFBP6, ELANE, CCR1, LY…	1897	989	18780	1.42141	0.0759908	0.00094341	0.000904095
GOTERM_BP_5	GO:0023014~signal transduction by protein phosphorylation	142	6.09966	1.31743e-05	APP, ATF2, WWC1, ARAF, DIXDC1, WDR83, PHB2, RGS4, FGF5, RGS2, RASSF2, FGF9, PPP2R1A, ARL6IP5, ADORA1, MAP3K9, CCN2, GOLGA7, ROS1, IL6R, PDGFRB, EPHA7, SEMA6A, HGF, IGFBP3, F2R, PAQR3, MIF, AR, SFRP1, DOK6, MAPKAPK2, ADAM8, TRIB3, ROR2, RELL2, ZNF675, SCG2, EPHA2, NDRG4, PDGFB, LPAR1, CSF2RB, IQGAP1, NLK, FOXO1, CRACR2A, RRAS, IRAK2, PDGFD, PDGFC, ABL1, PLCG2, INPP5K, APOE, IGFBP6, ELANE, CCR1, LY…	1897	989	18780	1.42141	0.0759908	0.00094341	0.000904095
GOTERM_BP_5	GO:0048812~neuron projection morphogenesis	103	4.4244	1.32099e-05	EPHB6, APP, RAB3A, PLXND1, DIXDC1, ARHGAP35, DOCK10, PREX2, GJA1, CDH4, GOLGA4, RPS6KA5, ALCAM, TUBB3, NEK3, SCN1B, POSTN, EPHA7, SEMA6A, UNC13A, UNC5B, APLP1, ADAM10, DICER1, OLFM1, KEL, DOK6, MAP1B, ULK2, OBSL1, NBL1, EPHA2, BRSK1, NYAP1, CRABP2, ARHGEF25, IQGAP1, BLOC1S6, EFNB3, BTBD3, ABL1, NDN, NPTX1, APOE, KIAA0319, WNT3, PLXNA4, SS18L1, TRPV2, L1CAM, GDF7, EFNA1, ARHGAP33, EFNA2, CXCL12, P…	1897	668	18780	1.52647	0.0761883	0.00094341	0.000904095
GOTERM_BP_5	GO:0051130~positive regulation of cellular component organization	198	8.50515	1.36523e-05	APP, FRMPD4, ITSN1, SERPINE1, DIXDC1, HNRNPU, PHB2, CLDN1, LGALS3, GOLGA4, RPS6KA5, BAIAP2L1, CDC23, DPYSL3, ARFIP2, PIP4K2A, CCN2, PIP4K2C, SYNPO, SCN1B, IL15RA, PRKCH, UNC13A, LIMCH1, SLC11A1, AP1AR, ATG13, AR, SFRP1, MAP1B, OBSL1, EPHA2, CRABP2, PPP1R35, PDGFB, LPAR1, IQGAP1, PLA2G6, TTBK1, SYNDIG1, PLCG2, APOE, ARSB, LYN, FIS1, JUN, LRRN3, SS18L1, SURF4, SETDB2, LIF, NFATC2, L1CAM, MLLT11, PT…	1897	1468	18780	1.33526	0.0786366	0.000963531	0.000923378
GOTERM_BP_5	GO:0043270~positive regulation of ion transport	59	2.53436	1.45669e-05	RAB3B, FHL1, TRIAP1, ERFE, CTSS, MYLK, LGALS3, GPER1, ADORA1, SCN5A, JAK3, SCN1B, PDGFRB, PDPK1, IFNGR2, F2R, PLA2G4A, ACSL5, ANK2, MIF, ATP1B1, CACNB2, GAL, RNF207, KCNMA1, SCN4B, SHANK3, CFTR, CEBPB, CEMIP, KCNE3, AMIGO1, PDGFB, WNK4, PLA2G6, MLLT6, CRACR2A, RELN, GJC2, CCL5, ABL1, PLCG2, KCNN2, APOE, KCNN4, SLC12A2, CCR1, TCAF1, TMEM30A, TRPV2, HSPA2, P2RX7, CXCL10, P2RX5, CXCL11, P2RX4, CXCL1…	1897	327	18780	1.78621	0.0836779	0.00101612	0.000973779
GOTERM_BP_5	GO:0007264~small GTPase mediated signal transduction	76	3.2646	1.58644e-05	CSF1, GPR65, DOCK8, ARHGDIG, GPR20, ARRB1, KNDC1, FOXM1, ARHGAP35, RAPGEFL1, ROBO1, DOCK10, ARHGAP42, YWHAQ, RASGEF1B, PSD4, PSD3, TIMP2, RCC1, ARFIP2, HRAS, RALGPS1, TGM2, PDGFRB, ARHGEF11, HEG1, PLEKHG5, F2R, RHOG, NRG1, KSR2, RHOB, ITPKB, RAP2B, ARHGEF3, RAPGEF2, CDC42EP1, RAB38, RHOU, MET, RIN2, SSX2IP, MAPRE2, DGKI, KANK1, DNMT1, ARHGEF25, ARHGEF28, LPAR1, ARHGAP18, RASIP1, PLD2, RELN, RRAS,…	1897	457	18780	1.64636	0.0907827	0.00109391	0.00104833
GOTERM_BP_5	GO:0000904~cell morphogenesis involved in differentiation	117	5.02577	1.67004e-05	EPHB6, APP, RAB3A, PLXND1, DIXDC1, KNDC1, ARHGAP35, DOCK10, PREX2, CDH4, GOLGA4, RPS6KA5, ALCAM, TUBB3, BVES, SCN1B, PLS1, POSTN, EPHA7, SEMA6A, UNC5B, ACTN1, APLP1, ADAM10, AP1AR, AR, OLFM1, KEL, DOK6, MAP1B, TYRO3, ULK2, OBSL1, EPHA2, BRSK1, CRABP2, ARHGEF25, BLOC1S6, EFNB3, BTBD3, ABL1, NDN, NPTX1, APOE, KIAA0319, WNT3, PLXNA4, RCC2, FZD7, SS18L1, TRPV2, NBEAL2, L1CAM, GDF7, EFNA1, ARHGAP33, D…	1897	786	18780	1.47364	0.0953312	0.00113847	0.00109103
GOTERM_BP_5	GO:0032270~positive regulation of cellular protein metabolic process	227	9.75086	2.02955e-05	APP, ATF2, ARAF, DIXDC1, HNRNPU, PHB2, NUB1, RPS6KA5, RASSF2, RASSF5, ARL6IP5, CCN2, SKP2, ARRDC4, EPHA7, MUSK, LIMCH1, SLC11A1, MIF, AR, RNF128, GUF1, NHLRC1, TRIB3, TSPYL5, DCUN1D4, PDGFB, LPAR1, IQGAP1, PLA2G6, TTBK1, CRACR2A, PRKAR2B, PDGFD, PRKAR2A, PDGFC, PLCG2, APOE, ELANE, CCR1, LYN, FIS1, JUN, YES1, TSLP, FZD7, PLK1, RDX, IL31RA, LIF, FZD8, NMI, CDC6, GDF6, PARP14, GDF5, GDF7, UNC119, SN…	1897	1732	18780	1.2975	0.114634	0.00136801	0.001311
GOTERM_BP_5	GO:0008285~negative regulation of cell proliferation	120	5.15464	2.16751e-05	APP, ATF2, PHB2, GJA1, RPS6KA2, RASSF5, ADORA1, IGFBP5, IGFBP3, F2R, TSC2, DICER1, ATG13, AR, SFRP1, SPINT1, C18ORF54, ROR2, NUPR1, ATF5, SCG2, IDO1, NDRG4, NPR3, CEND1, NDRG1, CNN1, ATG101, TMEM127, INPP5D, SMYD2, NDN, TNFRSF14, APOD, APOE, IGFBP6, S100A11, LYN, TGFB2, JUN, BTN2A2, VDR, ZBTB16, RARRES1, INCA1, LIF, FUZ, NR2F2, NMI, CDC6, GDF5, DAB2, IL6, RGCC, BCL2, SNAI2, CD200, ACVRL1, RARG, B…	1897	815	18780	1.45765	0.121931	0.00144477	0.00138456
GOTERM_BP_5	GO:0043066~negative regulation of apoptotic process	138	5.92784	2.58919e-05	ZFAND6, MPV17L, SERPINE1, ARAF, TXNDC12, PHB2, IL27RA, LGALS3, NRBP2, CCND2, MPZ, CREB3L1, RPS6KA1, PDK4, ADORA1, PIM1, RAG1, TGM2, PDGFRB, TLE1, PRKCH, UNC5B, HGF, OSR1, F2R, ADAM10, LIG4, MIF, AR, SFRP1, CLDN7, PPIF, TYRO3, ADAM8, NUPR1, ATF5, IL6ST, SCG2, IDO1, DNMT1, SET, GLO1, LYPD3, CORO1A, FOXO1, PLAC8, BCL2L12, SOCS3, GRK5, CHST11, ABL1, APOE, GRIA4, WNT4, JUN, OPN3, TSLP, PLK1, IL31RA, H…	1897	968	18780	1.41134	0.143865	0.00170688	0.00163574
GOTERM_BP_5	GO:0015849~organic acid transport	65	2.7921	2.65234e-05	SLC7A14, SLC7A11, ERFE, RGS4, GJA1, RGS2, ADORA1, SLC16A6, ARL6IP5, SLC16A4, SLC16A5, SLC38A1, SLC11A1, OSR1, PLA2G4A, ACSL5, MIF, SLC5A6, SLC7A5, SLC7A7, RBP1, SLC29A4, PPARG, PPARA, SLC27A3, LLGL2, PPARD, SLC26A2, CRABP2, SLC1A2, SLC38A11, SLC1A4, SLC3A2, SLC1A5, PLA2G6, SLC7A1, SLC1A7, ACACA, SLC7A3, RXRA, SV2A, PDPN, SLC17A5, LRRC8D, SLC25A20, APOE, LRRC8E, SLC38A4, SLC12A2, FIS1, ATP8B1, AKR…	1897	379	18780	1.69786	0.147102	0.00171281	0.00164143
GOTERM_BP_5	GO:0002446~neutrophil mediated immunity	81	3.47938	2.65529e-05	ARHGAP9, GHDC, RAB3A, B4GALT1, TNFAIP6, SLC44A2, RAB3D, CTSZ, PTPRJ, CXCL1, TCIRG1, PYGL, SLC2A5, TREM1, CTSS, LGALS3, GLIPR1, PNP, ADGRE5, ANPEP, TIMP2, OLR1, QSOX1, ENPP4, PRSS3, GOLGA7, IL6R, CTSC, DSP, CAP1, ARSA, HSP90AA1, MME, ANXA3, SLC11A1, PGAM1, RHOG, PLAUR, ADAM10, MIF, ILF2, PSMA5, RAP2B, CRISPLD2, SCNN1B, ADAM8, ALDOC, DNASE1L1, RAB5C, STXBP2, IQGAP1, CNN2, PLAC8, CRACR2A, SYNGR1, ST…	1897	503	18780	1.59421	0.147254	0.00171281	0.00164143
GOTERM_BP_5	GO:0001944~vasculature development	122	5.24055	2.90613e-05	ATF2, PLXND1, SERPINE1, HS6ST1, MYLK, GJA1, FGF9, ANPEP, CREB3L1, AKT3, ENPP2, SVEP1, HOXA1, CCN2, GLUL, IL6R, PDGFRB, CARD10, SEMA6A, UNC5B, HGF, OSR1, JMJD8, SFRP1, SPINT1, COL4A1, DDIT3, ADAM12, COL8A2, ADAM8, SCG2, RIN2, EPHA2, DNMT1, EPAS1, PDGFB, FOXO1, GJC1, ARHGAP22, SOCS3, BLOC1S6, RRAS, TBXA2R, PDGFD, ABL1, APOD, APOE, WNT2, WNT4, TGFB2, JUN, JUP, LIF, FZD8, HMGA2, NFATC2, NR2F2, EFNA1,…	1897	837	18780	1.44299	0.15999	0.00183515	0.00175867
GOTERM_BP_5	GO:0072358~cardiovascular system development	122	5.24055	2.90613e-05	ATF2, PLXND1, SERPINE1, HS6ST1, MYLK, GJA1, FGF9, ANPEP, CREB3L1, AKT3, ENPP2, SVEP1, HOXA1, CCN2, GLUL, IL6R, PDGFRB, CARD10, SEMA6A, UNC5B, HGF, OSR1, JMJD8, SFRP1, SPINT1, COL4A1, DDIT3, ADAM12, COL8A2, ADAM8, SCG2, RIN2, EPHA2, DNMT1, EPAS1, PDGFB, FOXO1, GJC1, ARHGAP22, SOCS3, BLOC1S6, RRAS, TBXA2R, PDGFD, ABL1, APOD, APOE, WNT2, WNT4, TGFB2, JUN, JUP, LIF, FZD8, HMGA2, NFATC2, NR2F2, EFNA1,…	1897	837	18780	1.44299	0.15999	0.00183515	0.00175867
GOTERM_BP_5	GO:0097190~apoptotic signaling pathway	97	4.16667	3.32882e-05	ATF2, MPV17L, SERPINE1, TXNDC12, LGALS3, DEPTOR, PPP2R1A, CREB3L1, ARL6IP5, ADORA1, CHAC1, IL6R, PDK2, UNC5B, HGF, KRT8, SHISA5, ACSL5, MIF, AR, SFRP1, IFI27, DDIT3, DDIT4, PPIF, TRIB3, NUPR1, SCG2, DAP3, EPHA2, RTL10, LY96, PLA2G6, BCL2L12, ABL1, WNT4, FIS1, TGFB2, JUN, INCA1, INHBB, ELL3, MLLT11, CXCL12, BCL2, SNAI2, SCN2A, FGFR3, BCL2L1, PRR7, FBH1, HMGB2, TRIAP1, HERPUD1, CASP12, YWHAQ, GPER1…	1897	634	18780	1.51464	0.181023	0.00208017	0.00199348
GOTERM_BP_5	GO:0002275~myeloid cell activation involved in immune response	87	3.73711	4.06018e-05	ARHGAP9, GHDC, RAB3A, B4GALT1, TNFAIP6, SLC44A2, RAB3D, CTSZ, PTPRJ, CXCL1, TCIRG1, PYGL, SLC2A5, CTSS, LGALS3, GLIPR1, PNP, ADGRE5, ANPEP, TIMP2, OLR1, QSOX1, ENPP4, PRSS3, IL13RA2, GOLGA7, CTSC, HAVCR2, DSP, CAP1, ARSA, HSP90AA1, MME, ANXA3, PDPK1, SLC11A1, PGAM1, RHOG, PLAUR, ADAM10, MIF, ILF2, PSMA5, RAP2B, CRISPLD2, ADORA2B, SCNN1B, KIT, ADAM8, ALDOC, DNASE1L1, RAB5C, STXBP2, IQGAP1, CNN2, P…	1897	557	18780	1.54629	0.21618	0.00251103	0.00240639
GOTERM_BP_5	GO:0006812~cation transport	166	7.13058	4.11756e-05	RAB3B, APP, KCNG2, MT-ND4, STEAP3, MT-ND5, TUSC3, PHB2, BEST1, MYLK, RGS4, LGALS3, RGS2, GJA1, NIPAL2, NIPAL3, ADORA1, CCN2, SCN1B, PDGFRB, NSF, SLC38A1, SLC6A16, KCNK12, SLC11A1, OSR1, F2R, KCNK15, ANK2, BHLHA15, ATP1B1, GEM, SLC5A6, CACNB2, KEL, PLPP4, DDIT3, SCNN1B, PPIF, KCNQ5, MT-CO2, STEAP2, ATP6V0D2, LLGL2, CEMIP, KCNE3, SLC41A2, SLC41A3, PDGFB, SLC1A2, WNK4, CACNA1A, SLC1A4, ABCB8, SLC38A…	1897	1217	18780	1.35035	0.218873	0.00252053	0.00241549
GOTERM_BP_5	GO:0043065~positive regulation of apoptotic process	105	4.51031	4.16217e-05	APP, ATF2, ITSN1, RASSF2, PPP2R1A, RPS6KA2, ARL6IP5, MAP3K9, CCN2, PHLDA2, TGM2, PDGFRB, EPHA7, IGFBP3, F2R, ADAM10, OLFM1, SFRP1, OBSCN, DDIT3, EEF1A2, PPIF, TXNIP, ADAM8, NUPR1, ATF6, IDO1, HTRA1, LPAR1, PLA2G6, FOXO1, LDHA, INPP5D, ABL1, LYN, FIS1, CDK19, TGFB2, JUN, VDR, ZBTB16, INCA1, HMGA2, INHBB, MLLT11, IL6, RGCC, BCL2, ANP32B, BCL2L1, RARG, PRR7, B4GALT1, FBH1, PCSK9, ARRB1, GRIK2, ROBO1…	1897	703	18780	1.47864	0.220961	0.00252211	0.002417
GOTERM_BP_5	GO:0051046~regulation of secretion	102	4.38144	4.28449e-05	RAB3B, APP, KCNG2, RAB3A, RAB3D, ITSN1, TM7SF3, GJA1, ADORA1, IL13RA2, GLUL, NSF, CADPS2, F2R, GOLPH3L, MIF, HLA-F, CACNB2, SFRP1, PREPL, SCG5, ADAM8, CFTR, DGKI, SIDT2, LLGL2, PFKFB2, CHRNA5, STXBP2, WNK4, CACNA1A, PLA2G6, CACNA1H, CBARP, CACNA1G, DPP4, RAB11FIP1, APOE, STXBP6, KCNN4, MYH10, PCK2, LYN, TGFB2, LIF, INHBB, RAB27B, BMP6, DAB2, IL6, RGCC, CXCL12, CSPG5, SDC1, ADA, CD200, ACHE, MCTP1…	1897	679	18780	1.48716	0.226657	0.00257027	0.00246315
GOTERM_BP_5	GO:0006865~amino acid transport	34	1.46048	4.55675e-05	SLC1A2, SLC7A14, SLC38A11, SLC1A4, SLC3A2, SLC7A11, SLC1A5, SLC7A1, SLC1A7, SLC7A3, RGS4, GJA1, RGS2, SV2A, PDPN, ADORA1, SLC17A5, ARL6IP5, LRRC8D, LRRC8E, SLC38A4, SLC12A2, SLC38A1, OSR1, SLC11A1, P2RX7, SLC7A5, SLC7A7, SLC6A9, SFXN3, APBA1, SFXN2, NFKBIE, LLGL2	1897	159	18780	2.11695	0.239186	0.00270653	0.00259374
GOTERM_BP_5	GO:0050900~leukocyte migration	85	3.6512	5.06649e-05	APP, ECM1, CXCL8, B4GALT1, CSF1, PODXL2, TNFAIP6, DOCK8, SERPINE1, CXCL1, SLC7A11, TREM1, CXCL14, CXCL16, IL27RA, LGALS3, ADORA1, OLR1, SLC37A4, IL6R, GPSM3, CAMK1D, CXADR, IL1R1, MST1, ITGA1, RHOG, ADAM10, MIF, ATP1B1, SLC7A5, SLC7A7, PIK3CA, KIT, ITGA6, ADAM8, ROR2, ITGA5, GAS6, SCG2, NBL1, TRIM55, ITGA9, SELPLG, GYPC, SDC3, PDGFB, SLC3A2, CORO1A, DPP4, CCL7, INPP5D, PDGFD, CCL5, TNFRSF14, APOD…	1897	544	18780	1.54685	0.262099	0.00297979	0.00285561
GOTERM_BP_5	GO:0001649~osteoblast differentiation	45	1.93299	5.56081e-05	FBN2, HDAC4, YAP1, CEBPA, ACHE, CEBPB, TNFAIP6, CEBPD, TNC, ILK, HNRNPU, LIMD1, AREG, SCUBE3, HIRA, GJA1, FGF9, CREB3L1, SPP1, CCN4, IL6R, WNT3, WNT4, WWOX, ATP6AP1, IGFBP5, HGF, ALYREF, IGFBP3, NOG, SUCO, BMP6, SFRP1, IL6, BAMBI, FASN, ITGA11, TMEM119, FAM20C, ALPL, SNAI2, PPARG, IL6ST, ASF1A, EPHA2	1897	238	18780	1.87182	0.283662	0.00323877	0.0031038
GOTERM_BP_5	GO:0010942~positive regulation of cell death	113	4.85395	5.73315e-05	APP, ATF2, ITSN1, ELK1, RASSF2, PPP2R1A, RPS6KA2, ARL6IP5, ADORA1, MAP3K9, CCN2, PHLDA2, TGM2, PDGFRB, EPHA7, IGFBP3, F2R, ADAM10, OLFM1, SFRP1, OBSCN, DDIT3, DDIT4, EEF1A2, PPIF, TXNIP, ADAM8, MT-CO2, NUPR1, ATF6, IDO1, HTRA1, LPAR1, PLA2G6, FOXO1, LDHA, INPP5D, ABL1, APOE, LYN, FIS1, CDK19, TGFB2, JUN, VDR, ZBTB16, INCA1, HMGA2, INHBB, MLLT11, IL6, RGCC, BCL2, ANP32B, BCL2L1, RARG, PRR7, B4GALT…	1897	775	18780	1.44346	0.29103	0.00330704	0.00316922
GOTERM_BP_5	GO:0043410~positive regulation of MAPK cascade	87	3.73711	6.46006e-05	APP, WWC1, DIXDC1, ILK, ARRB1, PTPRJ, ADRA1B, PHB2, ROBO1, RASSF2, FGF9, GPER1, ADORA1, TIMP2, ARL6IP5, MAP3K9, CCN2, HRAS, IL6R, HAVCR2, PDGFRB, GPR37, ATP6AP1, HGF, IGFBP3, SPHK1, ITGA1, F2R, GPBAR1, NRG1, TRAF1, MIF, AR, MDFIC, ADORA2B, DOK6, MAPKAPK2, KIT, RAPGEF2, PDE5A, ADAM8, RELL2, ROR2, GAS6, NDRG4, PDGFB, LPAR1, IQGAP1, CRACR2A, CCL7, IRAK2, PDGFD, CCL5, PDGFC, ABL1, PLCG2, ALKAL1, IGFB…	1897	564	18780	1.5271	0.321283	0.00369085	0.00353703
GOTERM_BP_5	GO:0030036~actin cytoskeleton organization	105	4.51031	6.59095e-05	FRMPD4, GPR65, FHOD1, TESK2, ARHGAP35, BAIAP2L1, DPYSL3, ARFIP2, CCN2, SYNPO, MYOZ1, PLS1, PDGFRB, TMOD1, GAS2L3, KIRREL1, CXADR, LIMCH1, ACTN1, KRT8, AP1AR, TLE6, SFRP1, OBSCN, DAAM2, EHBP1L1, TLN1, OBSL1, MYL9, PHLDB2, LLGL2, KANK3, LPAR1, ARHGAP18, CORO1A, CNN2, FAM171A1, CNN1, BLOC1S6, EPB41L2, ABL1, RHPN1, INPP5K, MYH11, VILL, MYH10, PPARGC1B, WNT4, ZBED3, RDX, ARHGAP28, RGCC, CXCL12, PTK7, …	1897	711	18780	1.462	0.326592	0.00369525	0.00354125
GOTERM_BP_5	GO:0043068~positive regulation of programmed cell death	105	4.51031	6.59095e-05	APP, ATF2, ITSN1, RASSF2, PPP2R1A, RPS6KA2, ARL6IP5, MAP3K9, CCN2, PHLDA2, TGM2, PDGFRB, EPHA7, IGFBP3, F2R, ADAM10, OLFM1, SFRP1, OBSCN, DDIT3, EEF1A2, PPIF, TXNIP, ADAM8, NUPR1, ATF6, IDO1, HTRA1, LPAR1, PLA2G6, FOXO1, LDHA, INPP5D, ABL1, LYN, FIS1, CDK19, TGFB2, JUN, VDR, ZBTB16, INCA1, HMGA2, INHBB, MLLT11, IL6, RGCC, BCL2, ANP32B, BCL2L1, RARG, PRR7, B4GALT1, FBH1, PCSK9, ARRB1, GRIK2, ROBO1…	1897	711	18780	1.462	0.326592	0.00369525	0.00354125
GOTERM_BP_5	GO:0008652~cellular amino acid biosynthetic process	22	0.945017	6.82318e-05	GAMT, MTRR, GOT1, SHMT2, GOT2, APIP, ASNS, ACCS, SDSL, DHFR, CPS1, CBS, PSAT1, ADI1, CTH, DPYD, ALDH1A1, PHGDH, BCAT1, CDO1, GLUL, BCAT2	1897	84	18780	2.59282	0.335909	0.00376215	0.00360537
GOTERM_BP_5	GO:0002062~chondrocyte differentiation	26	1.11684	6.83571e-05	ACVRL1, ATF2, RARG, ECM1, WNT2B, SMPD3, FGF9, CHST11, SERPINH1, CCN4, OSR2, OSR1, ZBTB16, RFLNB, ARID5A, HMGA2, WNT9A, SULF1, GDF6, GDF5, BMP6, TGFBR2, SULF2, NFIB, SNAI2, FGFR3	1897	109	18780	2.36143	0.336408	0.00376215	0.00360537
GOTERM_BP_5	GO:0072001~renal system development	56	2.4055	7.09181e-05	WNT2B, PLXND1, ILK, TCF21, PCSK9, PCSK5, CYP26B1, ADAMTS1, BASP1, HYAL2, IL6R, NKX3-1, PDGFRB, OSR2, MYOCD, EPHA7, MME, OSR1, NOG, ARID5B, SERPINB7, KLF15, SFRP1, RRM2B, COL4A1, AMER1, YAP1, PDGFB, WNK4, LRP4, IQGAP1, BLOC1S6, PODXL, PDGFD, RDH10, GCNT3, GCNT4, PROM1, WNT4, GDF11, TGFB2, ZBTB16, LIF, SULF1, GDF6, BMP6, SULF2, HEYL, LIN28A, PTK7, KIF26B, BCL2, SDC1, DCHS1, TEK, FBN1	1897	322	18780	1.72171	0.346526	0.00386762	0.00370644
GOTERM_BP_5	GO:0048608~reproductive structure development	74	3.17869	7.83481e-05	RARG, WNT2B, TNFAIP6, TNC, HMGB2, TCF21, ARRB1, HS6ST1, GJA1, FGF9, ADAMTS1, BASP1, HYAL3, ITGB8, PHLDA2, NKX3-1, PDGFRB, MYOCD, HMGCS1, MME, OSR1, RAD21L1, NOG, KRT8, ARID5B, ADAM19, AR, SFRP1, SPINT1, KIT, TYRO3, PPARG, ROR2, NUPR1, MDFI, PPARD, CEBPA, CEBPB, EPAS1, RNF38, HTRA1, PDGFB, ADAM21, SPATA2, SOCS3, STC2, RDH10, HSD17B2, SPP1, PATZ1, WNT2, WNT4, TGFB2, TFAP2C, PLEKHA1, VDR, LIF, INHBB…	1897	463	18780	1.58226	0.375016	0.0042003	0.00402526
GOTERM_BP_5	GO:0046942~carboxylic acid transport	63	2.70619	7.88602e-05	SLC7A14, SLC7A11, ERFE, RGS4, GJA1, RGS2, ADORA1, SLC16A6, ARL6IP5, SLC16A4, SLC16A5, SLC38A1, SLC11A1, OSR1, PLA2G4A, ACSL5, MIF, SLC5A6, SLC7A5, SLC7A7, RBP1, PPARG, SLC27A3, LLGL2, PPARD, SLC26A2, CRABP2, SLC1A2, SLC38A11, SLC1A4, SLC3A2, SLC1A5, PLA2G6, SLC7A1, SLC1A7, ACACA, SLC7A3, RXRA, SV2A, PDPN, SLC17A5, LRRC8D, SLC25A20, APOE, LRRC8E, SLC38A4, SLC12A2, FIS1, ATP8B1, AKR1C1, SLC10A3, GO…	1897	377	18780	1.65435	0.376933	0.0042003	0.00402526
GOTERM_BP_5	GO:0002685~regulation of leukocyte migration	43	1.84708	7.96363e-05	APP, ECM1, CXCL8, TNFAIP6, CSF1, DOCK8, SERPINE1, CXCL14, IL27RA, DPP4, SMPD3, LGALS3, CCL7, CCL5, PDGFD, ADORA1, APOD, TNFRSF14, IL6R, GPSM3, ELANE, JAM2, CCR1, LYN, IL33, CAMK1D, IL1R1, IL34, MST1, RHOG, ADAM10, MIF, CXCL10, IL6, P2RX4, CXCL12, TRPV4, CD9, ADAM8, GAS6, NBL1, ADA, CD200	1897	227	18780	1.8753	0.379827	0.0042003	0.00402526
GOTERM_BP_5	GO:0022612~gland morphogenesis	28	1.20275	8.00857e-05	CEBPB, RARG, PLXND1, CSF1, TNC, PHB2, AREG, RPS6KA1, NKX2-3, TGM2, NKX3-1, WNT4, TGFB2, IGFBP5, VDR, HGF, MST1, NOG, SULF1, TBX3, TGFBR2, GDF7, AR, SFRP1, IL6, NFIB, BCL2, EPHA2	1897	123	18780	2.25362	0.381497	0.0042003	0.00402526
GOTERM_BP_5	GO:0045667~regulation of osteoblast differentiation	31	1.33162	8.05192e-05	FBN2, HDAC4, YAP1, CEBPA, CEBPB, TNFAIP6, CEBPD, ILK, TCIRG1, LIMD1, AREG, SCUBE3, RASSF2, CCN4, IL6R, WNT4, ATP6AP1, IGFBP5, HGF, NOG, SUCO, BMP6, SFRP1, IL6, BAMBI, SMOC1, TMEM119, FAM20C, SNAI2, PPARG, IL6ST	1897	143	18780	2.14612	0.383103	0.0042003	0.00402526
GOTERM_BP_5	GO:0002521~leukocyte differentiation	89	3.82302	8.19569e-05	LMBR1L, APP, ATF2, PRR7, CSF1, TNFAIP6, LRRK1, LOXL3, PTPRJ, TCIRG1, VSIR, DOCK10, CYP26B1, RASSF2, DUSP10, PNP, CCN4, ITGB8, JAK3, IL6R, RAG1, IL15RA, ATP6AP1, TMEM178A, LIG4, ATP11C, SOX12, MR1, TGFBR2, NME1, ITPKB, SFRP1, IFNE, RBP1, KIT, TYRO3, FAM20C, PPARG, ADAM8, ROR2, GAS6, ZNF675, EPHA2, HDAC4, CEBPA, CEBPB, GLO1, LRRC17, CD1D, HDAC9, CRACR2A, RXRA, RRAS, IFI16, INPP5D, ABL1, PLCG2, TSPA…	1897	584	18780	1.50871	0.388402	0.00423844	0.00406181
GOTERM_BP_5	GO:0014909~smooth muscle cell migration	24	1.03093	9.04602e-05	PDGFRB, HDAC4, POSTN, MYOCD, NDRG4, IGFBP5, IGFBP3, SERPINE1, PDGFB, LPAR1, ILK, PLAT, IQGAP1, FGF9, ADAMTS1, CCL5, PDGFD, GNA12, BCL2, CCN4, S1PR2, S100A11, PRKG1, PPARD	1897	98	18780	2.42445	0.41882	0.00463821	0.00444492
GOTERM_BP_5	GO:0048667~cell morphogenesis involved in neuron differentiation	92	3.95189	9.12695e-05	EPHB6, ROBO3, APP, NRP2, RAB3A, PLXND1, DIXDC1, ILK, VLDLR, SLC7A11, ARHGAP35, ROBO1, DOCK10, PREX2, CDH4, GOLGA4, RPS6KA5, ALCAM, CHL1, TUBB3, NEFL, NEO1, SCN1B, ZNF365, PLS1, YWHAH, PARP6, HSP90AA1, EPHA7, SEMA6A, UNC5B, NOG, APLP1, RHOG, VSTM2L, ADAM10, DNM3, OLFM1, KEL, PIK3CA, DOK6, MAP1B, IL1RAPL1, ITPKA, RAPGEF2, ULK2, OBSL1, SHANK3, SHANK2, EPHA2, BRSK1, CRABP2, ARHGEF25, AMIGO1, NRXN3, L…	1897	610	18780	1.49309	0.421635	0.00464005	0.00444668
GOTERM_BP_5	GO:0061458~reproductive system development	74	3.17869	9.62895e-05	RARG, WNT2B, TNFAIP6, TNC, HMGB2, TCF21, ARRB1, HS6ST1, GJA1, FGF9, ADAMTS1, BASP1, HYAL3, ITGB8, PHLDA2, NKX3-1, PDGFRB, MYOCD, HMGCS1, MME, OSR1, RAD21L1, NOG, KRT8, ARID5B, ADAM19, AR, SFRP1, SPINT1, KIT, TYRO3, PPARG, ROR2, NUPR1, MDFI, PPARD, CEBPA, CEBPB, EPAS1, RNF38, HTRA1, PDGFB, ADAM21, SPATA2, SOCS3, STC2, RDH10, HSD17B2, SPP1, PATZ1, WNT2, WNT4, TGFB2, TFAP2C, PLEKHA1, VDR, LIF, INHBB…	1897	466	18780	1.57208	0.438795	0.00485232	0.0046501
GOTERM_BP_5	GO:0002283~neutrophil activation involved in immune response	77	3.30756	9.70625e-05	ARHGAP9, GHDC, RAB3A, B4GALT1, TNFAIP6, SLC44A2, RAB3D, CTSZ, PTPRJ, CXCL1, TCIRG1, PYGL, SLC2A5, CTSS, LGALS3, GLIPR1, PNP, ADGRE5, ANPEP, TIMP2, OLR1, QSOX1, ENPP4, PRSS3, GOLGA7, CTSC, DSP, CAP1, ARSA, HSP90AA1, MME, ANXA3, SLC11A1, PGAM1, RHOG, PLAUR, ADAM10, MIF, ILF2, PSMA5, RAP2B, CRISPLD2, SCNN1B, ADAM8, ALDOC, DNASE1L1, RAB5C, STXBP2, IQGAP1, CNN2, PLAC8, CRACR2A, SYNGR1, STOM, CD59, CD5…	1897	490	18780	1.55569	0.441392	0.00485232	0.0046501
GOTERM_BP_5	GO:0042119~neutrophil activation	79	3.39347	0.000103594	ARHGAP9, GHDC, RAB3A, CXCL8, B4GALT1, TNFAIP6, SLC44A2, RAB3D, CTSZ, PTPRJ, CXCL1, TCIRG1, PYGL, SLC2A5, CTSS, LGALS3, GLIPR1, PNP, ADGRE5, ANPEP, TIMP2, OLR1, QSOX1, ENPP4, PRSS3, GOLGA7, CTSC, DSP, CAP1, ARSA, HSP90AA1, MME, ANXA3, SLC11A1, PGAM1, RHOG, PLAUR, ADAM10, MIF, ILF2, PSMA5, RAP2B, CRISPLD2, SCNN1B, ADAM8, ALDOC, DNASE1L1, RAB5C, STXBP2, IQGAP1, CNN2, PLAC8, CRACR2A, SYNGR1, CCL5, ST…	1897	507	18780	1.54258	0.462859	0.00513606	0.00492202
GOTERM_BP_5	GO:0048666~neuron development	159	6.8299	0.000107751	EPHB6, APP, RAB3A, PLXND1, ITSN1, TNC, DIXDC1, KNDC1, HS6ST1, ARHGAP35, DOCK10, PREX2, RGS2, GJA1, CDH4, GOLGA4, RPS6KA5, ALCAM, TUBB3, DPYSL3, NEK3, SCN1B, PLS1, POSTN, EPHA7, SEMA6A, UNC13A, UNC5B, HGF, APLP1, PAQR3, ADAM10, DICER1, OLFM1, KEL, DOK6, MAP1B, ULK2, ROR2, ATF5, OBSL1, NBL1, EPHA2, BRSK1, NDRG4, NYAP1, CRABP2, ARHGEF25, LPAR1, IQGAP1, BLOC1S5, BLOC1S6, EFNB3, BTBD3, ABL1, NDN, APOD…	1897	1179	18780	1.33509	0.476088	0.00525781	0.0050387
GOTERM_BP_5	GO:0030323~respiratory tube development	38	1.6323	0.000108442	YAP1, CEBPA, RAB3A, WNT2B, THRA, EPAS1, CTSZ, LOXL3, TNC, TCF21, SLC7A11, PCSK5, ELK1, HS6ST1, SMPD3, HSD11B1, FGF9, RDH10, PDPN, EIF4EBP1, CCN2, WNT2, PDGFRB, SREBF1, MYOCD, MME, IGFBP5, HEG1, NOG, LIF, HOPX, KLF2, TGFBR2, MMP12, CRISPLD2, NFIB, PTK7, ADA	1897	194	18780	1.93914	0.478256	0.00525781	0.0050387
GOTERM_BP_5	GO:1903530~regulation of secretion by cell	92	3.95189	0.000108679	RAB3B, KCNG2, ACHE, APP, MCTP1, RAB3A, RAB3D, ITSN1, TCIRG1, TM7SF3, SMPD3, GJA1, GPER1, HYAL3, ADORA1, ANKRD1, IL13RA2, GLUL, GIT1, RAB8B, NKX3-1, NSF, SREBF1, CADPS2, ATP6AP1, PDPK1, EIPR1, F2R, GOLPH3L, SIRT4, HLA-F, BACE1, CACNB2, ANO1, SFRP1, PREPL, GAL, ADORA2B, IL1RAPL1, SCG5, PPARG, ADAM8, CFTR, DGKI, SIDT2, LLGL2, PPARD, PFKFB2, CHRNA5, STXBP2, CACNA1A, PLA2G6, CACNA1H, CACNA1G, CBARP, D…	1897	613	18780	1.48578	0.478999	0.00525781	0.0050387
GOTERM_BP_5	GO:0048640~negative regulation of developmental growth	27	1.15979	0.000116802	WWC1, WWC2, NKD1, RGS4, PLAC8, GJA1, RGS2, DUSP10, STC2, SPP1, MYOZ1, KIAA0319, WNT3, BBS2, EPHA7, SEMA6A, NOG, SEMA4F, SEMA4G, TGFBR2, SFRP1, ULK2, FGF13, PPARA, FGFR3, FXN, CDK5R1	1897	119	18780	2.24618	0.50378	0.00560556	0.00537195
GOTERM_BP_5	GO:0001822~kidney development	54	2.31959	0.000118215	WNT2B, PLXND1, ILK, TCF21, PCSK9, PCSK5, CYP26B1, ADAMTS1, BASP1, HYAL2, IL6R, NKX3-1, PDGFRB, OSR2, EPHA7, MME, OSR1, NOG, ARID5B, SERPINB7, KLF15, SFRP1, RRM2B, AMER1, YAP1, PDGFB, WNK4, LRP4, IQGAP1, BLOC1S6, PODXL, PDGFD, RDH10, GCNT3, GCNT4, PROM1, WNT4, GDF11, TGFB2, ZBTB16, LIF, SULF1, GDF6, BMP6, SULF2, HEYL, LIN28A, PTK7, KIF26B, BCL2, SDC1, DCHS1, TEK, FBN1	1897	313	18780	1.70796	0.507968	0.00562834	0.00539378
GOTERM_BP_5	GO:0030324~lung development	37	1.58935	0.000152951	YAP1, CEBPA, RAB3A, WNT2B, THRA, EPAS1, CTSZ, LOXL3, TNC, TCF21, SLC7A11, ELK1, HS6ST1, SMPD3, HSD11B1, FGF9, RDH10, PDPN, EIF4EBP1, CCN2, WNT2, PDGFRB, SREBF1, MYOCD, MME, IGFBP5, HEG1, NOG, LIF, HOPX, KLF2, TGFBR2, MMP12, CRISPLD2, NFIB, PTK7, ADA	1897	190	18780	1.92786	0.600532	0.00722482	0.00692373
GOTERM_BP_5	GO:0014910~regulation of smooth muscle cell migration	23	0.987973	0.000157019	PDGFRB, HDAC4, POSTN, MYOCD, NDRG4, IGFBP5, IGFBP3, SERPINE1, PDGFB, LPAR1, ILK, IQGAP1, FGF9, ADAMTS1, CCL5, PDGFD, GNA12, BCL2, CCN4, S1PR2, S100A11, PRKG1, PPARD	1897	95	18780	2.3968	0.610164	0.00735902	0.00705234
GOTERM_BP_5	GO:0051928~positive regulation of calcium ion transport	28	1.20275	0.000186268	CEMIP, KCNE3, PDGFB, MYLK, LGALS3, CRACR2A, GJC2, CCL5, GPER1, PLCG2, ABL1, JAK3, CCR1, PDGFRB, PDPK1, F2R, TRPV2, ANK2, HSPA2, ATP1B1, P2RX7, CACNB2, CXCL10, P2RX5, CXCL11, P2RX4, CXCL12, F2RL3	1897	129	18780	2.1488	0.672913	0.00866221	0.00830122
GOTERM_BP_5	GO:0042692~muscle cell differentiation	72	3.09278	0.000188515	WFIKKN1, LMOD1, ILK, HNRNPU, CXCL14, RGS4, CYP26B1, RGS2, FGF9, GPER1, DNER, ANKRD1, MYOZ1, BVES, PDGFRB, TMOD1, MYOCD, CXADR, IGFBP5, IGFBP3, ACTN1, KRT8, DYRK1B, NRG1, ANK2, BHLHA15, SYPL2, ACTA1, TANC1, OBSCN, KEL, TNNT1, DDIT3, ADAM12, KIT, ALPK2, PPARA, MYL9, OBSL1, ASF1A, PPARD, HDAC4, MTPN, DNMT1, EPAS1, PDGFB, HDAC9, CACNA1H, ADAMTS15, HIRA, LMNA, ABL1, MYH11, SMYD3, MBNL3, JAM2, WNT4, RB…	1897	460	18780	1.54954	0.677293	0.00869925	0.00833672
GOTERM_BP_5	GO:0007265~Ras protein signal transduction	60	2.57732	0.000200553	CSF1, GPR65, ARHGDIG, GPR20, ARRB1, ARHGAP35, RAPGEFL1, ROBO1, ARHGAP42, RASGEF1B, PSD4, PSD3, TIMP2, RCC1, HRAS, RALGPS1, PDGFRB, ARHGEF11, HEG1, PLEKHG5, F2R, RHOG, NRG1, KSR2, RHOB, ITPKB, RAP2B, ARHGEF3, RAPGEF2, CDC42EP1, RHOU, MET, SSX2IP, MAPRE2, DGKI, KANK1, DNMT1, ARHGEF25, ARHGEF28, LPAR1, RASIP1, RRAS, PDPN, GNA12, ABL1, EPS8L1, APOE, WASF1, LYN, TGFB2, JUN, CADM4, HACE1, RDX, RFXANK, …	1897	366	18780	1.62292	0.699779	0.00911452	0.00873469
GOTERM_BP_5	GO:0010631~epithelial cell migration	60	2.57732	0.000200553	ACVRL1, PTPRR, NRP2, PLXND1, ROBO1, EPB41L4B, DUSP10, AKT3, ENPP2, PRSS3, GLUL, CARD10, S100A2, ANXA3, PDPK1, PLEKHG5, EMP2, RHOB, TGFBR2, PIK3CA, DAAM2, MMRN2, KIT, PPARG, PLPP3, MET, SCG2, RIN2, MAPRE2, EPHA2, PPARD, KANK1, PKN3, PDGFB, HDAC9, FSTL1, PPM1F, DPP4, RRAS, TBXA2R, ATOH8, ABL1, PLCG2, APOE, PATZ1, ARSB, SASH1, STAT5A, ANGPT4, MAP3K3, TGFB2, JUN, JUP, EGF, NR2F2, EFNA1, P2RX4, RGCC, …	1897	366	18780	1.62292	0.699779	0.00911452	0.00873469
GOTERM_BP_5	GO:0060326~cell chemotaxis	55	2.36254	0.000214691	APP, CXCL8, CSF1, TNFAIP6, SERPINE1, HMGB2, CXCL1, TREM1, CXCL14, CXCL16, LGALS3, SLC37A4, IL6R, GPSM3, PDGFRB, CAMK1D, CXADR, HGF, PLEKHG5, MST1, ITGA1, RHOG, ADAM10, MIF, KIT, ADAM8, GAS6, MET, SCG2, NBL1, EPHA2, ITGA9, PDGFB, LPAR1, CORO1A, DPP4, CCL7, PDGFD, CCL5, SLC12A2, CCR1, LYN, TGFB2, VCAM1, IL34, CXCL10, CXCL11, IL6, P2RX4, CXCL12, TRPV4, SAA1, ACKR4, PLXNB3, ACKR3	1897	328	18780	1.66003	0.724197	0.0096837	0.00928014
GOTERM_BP_5	GO:0032835~glomerulus development	18	0.773196	0.000222039	PDGFRB, OSR1, NOG, PDGFB, TCF21, IQGAP1, SERPINB7, SULF1, KLF15, SULF2, HEYL, BASP1, PODXL, PDGFD, BCL2, TEK, PROM1, IL6R	1897	66	18780	2.69996	0.736093	0.00994039	0.00952613
GOTERM_BP_5	GO:0002366~leukocyte activation involved in immune response	105	4.51031	0.000224747	GHDC, RAB3A, RAB3D, LOXL3, IL27RA, DOCK10, LGALS3, PNP, ANPEP, ENPP4, PRSS3, IL13RA2, GOLGA7, IL6R, ARSA, SLC11A1, ADAM10, LIG4, MIF, HLA-F, ILF2, CRISPLD2, SCNN1B, ADAM8, RAB5C, STXBP2, IQGAP1, CORO1A, PLAC8, CNN2, CRACR2A, SYNGR1, ABL1, S100A13, PLCG2, NKX2-3, S100A11, ARSB, ELANE, LYN, JUP, SURF4, HSPA6, GGH, NBEAL2, NMI, BST2, PTPRB, IL6, TNFSF4, HPSE, ADA, ARHGAP9, B4GALT1, TNFAIP6, SLC44A2,…	1897	734	18780	1.41619	0.740347	0.0099871	0.0095709
GOTERM_BP_5	GO:0050801~ion homeostasis	121	5.19759	0.000233986	APP, STEAP3, GPR65, MT1X, ERFE, GJA1, LIPG, PDK4, ADORA1, PDK2, SCN1B, TGM2, TMEM178A, SLC11A1, F2R, ANK2, CYB561A3, SYPL2, ATP1B1, CACNB2, KEL, DDIT3, SCNN1B, RAB38, STEAP1, STEAP2, ATP6V0D2, CFTR, XPR1, MT1E, CEMIP, KCNE3, EPAS1, LPAR1, WNK4, CACNA1A, PLA2G6, CORO1A, CACNA1G, TBXA2R, STC2, ABL1, PLCG2, APOE, ELANE, CCR1, LYN, FIS1, DMPK, GOT1, VDR, TRPV2, RMDN3, BTBD9, BMP6, TMEM199, MLLT11, CX…	1897	870	18780	1.37687	0.75435	0.0103212	0.00989108
GOTERM_BP_5	GO:0010712~regulation of collagen metabolic process	15	0.64433	0.000244096	PDGFRB, GOT1, F2R, SUCO, SERPINB7, CYGB, MFAP4, IL6, RGCC, CREB3L1, PPARG, CCN2, IL6R, WNT4, PPARD	1897	49	18780	3.03056	0.768809	0.0106885	0.0102431
GOTERM_BP_5	GO:1901605~alpha-amino acid metabolic process	45	1.93299	0.000258359	AHCYL2, MTRR, SHMT2, APIP, SLC7A11, ACCS, SDSL, HNMT, HMGCL, BLOC1S6, CBS, KYNU, PHGDH, CKB, GLUL, RIMKLB, HMGCLL1, GAMT, CRTAP, HGD, GOT1, GPT2, GOT2, SIRT4, ASNS, GCAT, PM20D1, DHFR, MSRA, SLC7A7, ALDH5A1, CPS1, P4HA2, PSAT1, ADI1, IVD, P4HA3, CTH, SARDH, NAT8L, BCAT1, CDO1, ASPA, BCAT2, IDO1	1897	254	18780	1.75391	0.787772	0.0112311	0.0107631
GOTERM_BP_5	GO:0019216~regulation of lipid metabolic process	68	2.92096	0.000266026	LPGAT1, THRA, ERFE, PHB2, TM7SF2, SMPD3, C1QTNF2, GPER1, SESN2, ADORA1, PDK4, PIP4K2A, PIP4K2C, PDK2, PDGFRB, SREBF1, STARD4, HMGCS1, ELOVL5, SPHK1, SIRT4, PPP2R5A, ELOVL6, RBL2, GAL, KIT, EEF1A2, RUBCNL, RAB38, TRIB3, PPARG, MVD, PPARA, PPARD, STOML2, SLC45A3, PDGFB, PLA2G6, ACACA, HELZ2, SOCS3, RXRA, RDH10, PLCG2, APOD, APOE, TBL1X, WNT4, LYN, FDPS, VDR, EPHX2, NFYC, NR1D2, ERLIN2, SORBS1, BMP6…	1897	433	18780	1.55471	0.797315	0.0114812	0.0110028
GOTERM_BP_5	GO:0048041~focal adhesion assembly	18	0.773196	0.000269902	ACVRL1, PDPK1, RCC2, ACTN1, TESK2, PTPRJ, SORBS1, IQGAP1, PPM1F, SFRP1, PEAK1, DLC1, BCL2, ABL1, APOD, TEK, PHLDB2, WNT4	1897	67	18780	2.65966	0.801975	0.0115653	0.0110833
GOTERM_BP_5	GO:0009792~embryo development ending in birth or egg hatching	98	4.20962	0.000284804	ATF2, MT-ND4, ARHGDIG, HS6ST1, ARHGAP35, GJA1, FGF9, SALL4, HOXA1, PHLDA2, OSR2, LMO4, OSR1, KRT8, TSC2, ADAM10, LIG4, TLE6, CCNB1IP1, TM4SF1, AR, SFRP1, PLPP4, SPINT1, HOXB2, ROR2, EPHA2, RNASEH2B, PEF1, EPAS1, PDGFB, LIAS, MBTD1, INPP5B, SOCS3, CHST11, RDH10, ABL1, INPP5K, WNT2, JAG2, TGFB2, LIF, FUZ, NR2F2, HOPX, GDF7, PTK7, PLXNB2, DCHS1, HOXD9, ADA, BCL2L1, INKA1, ACVRL1, RARG, PTPRR, PCSK5,…	1897	680	18780	1.42674	0.818914	0.0121173	0.0116123
GOTERM_BP_5	GO:0001655~urogenital system development	59	2.53436	0.000310072	RARG, WNT2B, PLXND1, TNC, ILK, TCF21, PCSK9, PCSK5, CYP26B1, ADAMTS1, BASP1, HYAL2, IL6R, NKX3-1, PDGFRB, OSR2, MYOCD, EPHA7, MME, OSR1, NOG, ARID5B, SERPINB7, KLF15, AR, SFRP1, RRM2B, COL4A1, AMER1, YAP1, PDGFB, WNK4, LRP4, IQGAP1, BLOC1S6, PODXL, PDGFD, RDH10, GCNT3, GCNT4, PROM1, WNT4, GDF11, TGFB2, ZBTB16, LIF, SULF1, GDF6, BMP6, SULF2, HEYL, LIN28A, PTK7, KIF26B, BCL2, SDC1, DCHS1, TEK, FBN1	1897	364	18780	1.60464	0.844391	0.0130283	0.0124854
GOTERM_BP_5	GO:0001819~positive regulation of cytokine production	81	3.47938	0.000314444	APP, ATF2, SERPINE1, HMGB2, PTPRJ, IL1RAP, PHB2, IL27RA, IFIH1, TRIM6, PNP, HYAL2, DHX58, CASP1, HRAS, IL6R, GPSM3, HAVCR2, POSTN, HSP90AA1, BTN3A1, DDX58, IL1R1, HGF, HEG1, SLC11A1, SPHK1, F2R, ARID5A, IRAK3, MIF, SERPINB7, HLA-F, MMP12, SLC7A5, ADORA2B, DDIT3, MAPKAPK2, KIT, ADAM8, RAB7B, IL6ST, IDO1, BIRC3, CEBPB, USP15, STOML2, NLRX1, LY96, AGPAT1, IL1RL1, IFI16, S100A13, ABL1, PLCG2, TNFRSF1…	1897	541	18780	1.48223	0.848421	0.0130283	0.0124854
GOTERM_BP_5	GO:0086001~cardiac muscle cell action potential	19	0.816151	0.000317929	DSP, CXADR, JUP, KCNE3, KCND3, ANK2, ATP1B1, CACNA1G, GJC1, CACNB2, GJA1, RNF207, RANGRF, KCNN2, SCN5A, FGF13, SCN4B, HCN2, SCN1B	1897	74	18780	2.54185	0.851558	0.0130283	0.0124854
GOTERM_BP_5	GO:0045824~negative regulation of innate immune response	19	0.816151	0.000317929	USP15, NLRX1, STAT2, NLRC5, ISG15, IRAK3, SERPINB9, NMI, PARP14, SAMHD1, HLA-F, MMP12, DUSP10, IFI16, DHX58, TYRO3, SERPING1, PPARG, HAVCR2	1897	74	18780	2.54185	0.851558	0.0130283	0.0124854
GOTERM_BP_5	GO:0060627~regulation of vesicle-mediated transport	84	3.60825	0.000318119	RAB3B, APP, MCTP1, RAB3A, RAB3D, ITSN1, SERPINE1, STON1, PCSK9, ARRB1, PTPRJ, SMPD3, LGALS3, HYAL3, IL13RA2, BVES, GIT1, TGM2, RAB8B, NSF, IL15RA, CADPS2, CAMK1D, ATP6AP1, SGIP1, PDPK1, EIPR1, SLC11A1, SPHK1, TSC2, HLA-F, DNM3, BACE1, CACNB2, PREPL, ADORA2B, TBC1D5, IL1RAPL1, GAS1, PREB, PPARG, GAS6, CFTR, DGKI, COLEC11, COLEC10, NDRG4, RAB5C, CHRNA5, SAR1B, STXBP2, AKAP5, PLA2G6, CORO1A, CACNA1H…	1897	566	18780	1.46923	0.851727	0.0130283	0.0124854
GOTERM_BP_5	GO:0031032~actomyosin structure organization	37	1.58935	0.000319246	GPR65, FHOD1, LMOD1, LPAR1, ARRB1, PPM1F, CNN2, FAM171A1, EPB41L4B, CNN1, EPB41L2, RHPN1, ABL1, ANKRD1, INPP5K, MYH11, CCN2, MYOZ1, MYH10, WNT4, TMOD1, PDGFRB, LIMCH1, KRT8, ARHGAP28, SORBS1, TJP1, ACTA1, SFRP1, OBSCN, RGCC, TNNT1, DLC1, OBSL1, MET, MYL9, PHLDB2	1897	197	18780	1.85936	0.852727	0.0130283	0.0124854
GOTERM_BP_5	GO:0034220~ion transmembrane transport	156	6.70103	0.000332565	APP, KCNG2, MT-ND4, MT-ND5, TUSC3, PHB2, BEST1, RGS4, GJA1, NIPAL2, NIPAL3, ARL6IP5, SCN1B, SLC38A1, SLC6A16, KCNK12, SLC11A1, OSR1, F2R, KCNK15, ATP11C, ACSL5, ANK2, ATP1B1, GEM, SLC5A6, CACNB2, KEL, DDIT3, SCNN1B, PPIF, KCNQ5, MT-CO2, STEAP2, ATP6V0D2, CFTR, XPR1, SLC26A2, CEMIP, KCNE3, CHRNA5, SLC41A2, SLC41A3, SLC1A2, WNK4, CACNA1A, SLC1A4, ABCB8, SLC38A11, PLA2G6, CORO1A, ACACA, CACNA1H, CBA…	1897	1181	18780	1.30768	0.864039	0.0134105	0.0128517
GOTERM_BP_5	GO:0009968~negative regulation of signal transduction	184	7.90378	0.000333083	APP, WWC1, MPV17L, WWC2, SERPINE1, TXNDC12, PHB2, ARHGAP35, RGS4, LGALS3, ARHGAP42, RGS2, DEPTOR, RASSF2, SESN3, FGF9, PPP2R1A, PEG10, RUVBL2, CREB3L1, DHX58, SESN2, PIP4K2A, PIP4K2C, CHAC1, MYOZ1, TLE1, SEMA6A, IGFBP5, UNC5B, HGF, IGFBP3, PAQR3, TSC2, SHISA3, MIF, TMEM170B, TLE6, AR, SFRP1, DDIT3, DDIT4, PPIF, TYRO3, TRIB3, ROR2, ALPK2, IL6ST, NBL1, ZNF675, SCG2, EPHA2, FBN2, NDRG4, NLRX1, HTRA1…	1897	1427	18780	1.2765	0.864462	0.0134105	0.0128517
GOTERM_BP_5	GO:0010648~negative regulation of cell communication	196	8.41924	0.000343932	APP, SERPINE1, TXNDC12, PHB2, LGALS3, GJA1, RASSF2, PPP2R1A, PEG10, CREB3L1, DHX58, PIP4K2A, CHAC1, PIP4K2C, MYOZ1, UNC5B, PAQR3, MIF, TMEM170B, AR, SFRP1, DDIT3, DDIT4, TYRO3, TRIB3, ALPK2, NBL1, EPHA2, NLRX1, LPAR1, PLA2G6, NLK, RAB11FIP1, CHST11, INPP5D, INPP5K, APOD, APOE, LYN, CADM4, HOMER2, LIF, NMI, PARP14, ELL3, SLC6A9, CREBRF, SNAI2, ADA, ACHE, PTPRR, ECM1, WFIKKN1, TCF21, PTPRJ, GRIK2, …	1897	1535	18780	1.26408	0.873004	0.013755	0.0131818
GOTERM_BP_5	GO:0032965~regulation of collagen biosynthetic process	14	0.601375	0.000358171	PDGFRB, GOT1, F2R, SUCO, SERPINB7, CYGB, IL6, RGCC, CREB3L1, PPARG, CCN2, IL6R, WNT4, PPARD	1897	45	18780	3.07995	0.883405	0.0142296	0.0136366
GOTERM_BP_5	GO:1901607~alpha-amino acid biosynthetic process	19	0.816151	0.000379413	GAMT, MTRR, GOT1, SHMT2, GOT2, APIP, ASNS, ACCS, SDSL, DHFR, CPS1, CBS, PSAT1, ADI1, CTH, PHGDH, BCAT1, GLUL, BCAT2	1897	75	18780	2.50796	0.89736	0.0149743	0.0143503
GOTERM_BP_5	GO:0048705~skeletal system morphogenesis	42	1.80412	0.000423215	FBN2, ATF2, RARG, COL13A1, THRA, HOXD10, SMPD3, CYP26B1, CHST11, RDH10, RAB23, HYAL2, SERPINH1, HOXA1, CCN2, PPARGC1B, CSGALNACT1, OSR2, WWOX, PLEKHA1, IFT140, CDX1, OSR1, NOG, RFLNB, ARID5B, FUZ, BMP6, DHRS3, TGFBR2, P2RX7, SFRP1, TRPV4, TMEM119, ALPL, HOXB2, TEK, ROR2, FGFR3, HOXD9, MDFI, PAPPA2	1897	237	18780	1.7544	0.921087	0.0165939	0.0159024
GOTERM_BP_5	GO:0035239~tube morphogenesis	60	2.57732	0.000443337	ACVRL1, RARG, WNT2B, CSF1, PLXND1, CTSZ, TNC, ILK, TCF21, PHB2, AREG, ARHGAP35, GJA1, SALL4, HOXA1, TGM2, NKX3-1, EPHA7, LMO4, OSR1, MST1, NOG, TSC2, RHOB, TGFBR2, AR, SFRP1, SPINT1, COL4A1, MMRN2, MET, SHANK3, EPHA2, YAP1, NDRG4, WNK4, LIAS, RASIP1, PODXL, RDH10, PDPN, ATOH8, ABL1, WNT2, NKX2-3, WNT4, TGFB2, EGF, VDR, SETDB2, FUZ, TBX3, GDF7, NFIB, PTK7, DLC1, KIF26B, BCL2, PLXNB2, DCHS1	1897	377	18780	1.57557	0.930064	0.01727	0.0165503
GOTERM_BP_5	GO:0010557~positive regulation of macromolecule biosynthetic process	245	10.5241	0.000448633	APP, ATF2, SERPINE1, HNRNPU, ELK1, ELK4, RPS6KA5, CREB3L1, DPF1, RPS6KA1, DPF3, HOXA1, ZNF600, CCN2, ZNF841, ACTN1, SLC11A1, ZNF281, EBF3, SOX12, BHLHA15, PPP1R3G, AR, SFRP1, DDIT3, GUF1, TRIM14, HOXB2, ATF5, ATF6, ASF1A, ZNF395, CDCA4, EPAS1, PDGFB, PLAC8, HELZ2, INPP5K, APOE, PATZ1, NKX2-3, PPARGC1B, ZBED3, JUN, YES1, JUP, FZD7, SS18L1, IL31RA, LIF, PBX3, NFATC2, SUCO, NR1D2, NR2F2, ERLIN2, GDF…	1897	1986	18780	1.22128	0.932251	0.0173448	0.016622
GOTERM_BP_5	GO:0086010~membrane depolarization during action potential	12	0.515464	0.00045381	CACNB2, RANGRF, ANK2, SCN5A, SCN2A, SCN3A, SCN4B, CACNA1H, HCN2, SCN1B, CACNA1G, YWHAH	1897	35	18780	3.39423	0.934324	0.0173448	0.016622
GOTERM_BP_5	GO:0034332~adherens junction organization	30	1.28866	0.000453931	ACVRL1, TESK2, PTPRJ, IQGAP1, PPM1F, CDH4, ABL1, CDH24, APOD, WNT4, DSP, JUP, LIMCH1, PDPK1, ACTN1, RCC2, RDX, ADAM10, SORBS1, BMP6, TJP1, SFRP1, PEAK1, DLC1, BCL2, DCHS1, TEK, NECTIN4, PHLDB2, NECTIN1	1897	150	18780	1.97997	0.934372	0.0173448	0.016622
GOTERM_BP_5	GO:0045778~positive regulation of ossification	24	1.03093	0.000478631	YAP1, FBN2, OSR2, CEBPA, TGFB2, CEBPB, ATP6AP1, CEBPD, OSR1, HGF, ZBTB16, SUCO, ILK, ISG15, BMP6, P2RX7, SCUBE3, IL6, TMEM119, CCN4, FAM20C, IL6ST, IL6R, WNT4	1897	109	18780	2.17978	0.943414	0.0181728	0.0174155
GOTERM_BP_5	GO:0009891~positive regulation of biosynthetic process	266	11.4261	0.000520408	APP, ATF2, LPGAT1, SERPINE1, HNRNPU, ELK1, ELK4, RPS6KA5, CREB3L1, DPF1, RPS6KA1, DPF3, HOXA1, ZNF600, CCN2, ZNF841, STARD4, ACTN1, SLC11A1, ZNF281, EBF3, SOX12, BHLHA15, PPP1R3G, AR, SFRP1, DDIT3, GUF1, TRIM14, HOXB2, MT-CO2, ATF5, ATF6, ASF1A, ZNF395, SLC45A3, CDCA4, EPAS1, PDGFB, PLA2G6, PLAC8, HELZ2, RDH10, PLCG2, INPP5K, APOE, PATZ1, NKX2-3, PPARGC1B, ZBED3, JUN, YES1, JUP, FZD7, SS18L1, IL3…	1897	2181	18780	1.20741	0.955964	0.0191343	0.0183369
GOTERM_BP_5	GO:0051216~cartilage development	37	1.58935	0.000522169	ACVRL1, ATF2, RARG, ECM1, WNT2B, THRA, SMPD3, FGF9, CHST11, HYAL2, HYAL3, SERPINH1, CCN4, ITGB8, CCN2, BBS2, CSGALNACT1, OSR2, OSR1, ZBTB16, NOG, RFLNB, ARID5A, HMGA2, WNT9A, SULF1, GDF6, GDF5, BMP6, TGFBR2, SULF2, MAF, NFIB, TRPV4, SNAI2, ROR2, FGFR3	1897	202	18780	1.81334	0.956427	0.0191343	0.0183369
GOTERM_BP_5	GO:1901342~regulation of vasculature development	68	2.92096	0.000526074	ACVRL1, ATF2, ECM1, CXCL8, PLXND1, SERPINE1, TSPAN12, FGF9, ADAMTS1, GPER1, CREB3L1, AKT3, ENPP2, EMILIN2, ITGB8, GLUL, IL6R, JAK1, CARD10, MYOCD, SEMA6A, PTGIS, ANXA3, PDPK1, HGF, SPHK1, ADAM10, EMP2, SERPINB7, JMJD8, RHOB, TGFBR2, SFRP1, MMRN2, ADAM12, KIT, RAPGEF2, PPARG, ANGPTL4, ITGA5, RIN2, EPHA2, DNMT1, PDGFB, HDAC9, RRAS, TBXA2R, PDGFD, ABL1, SASH1, WNT4, SLC12A2, ANGPT4, MAP3K3, TGFB2, J…	1897	444	18780	1.51619	0.957436	0.0191343	0.0183369
GOTERM_BP_5	GO:0010959~regulation of metal ion transport	68	2.92096	0.000526074	FHL1, PCSK9, BEST1, MYLK, RGS4, LGALS3, GJA1, GPER1, ADORA1, SCN5A, JAK3, SCN1B, YWHAH, PDGFRB, PDPK1, OSR1, F2R, ANK2, ATP1B1, GEM, CACNB2, GAL, KEL, PLPP4, RNF207, KCNMA1, SCN4B, CEMIP, KCNE3, AMIGO1, PDGFB, WNK4, PLA2G6, CORO1A, MLLT6, CBARP, NKAIN1, NKAIN4, CRACR2A, GJC2, PLN, STC2, CCL5, ABL1, PLCG2, INPP5K, STOM, KCNN2, KCNN4, CCR1, LYN, DMPK, EGF, HOMER2, TRPV2, HSPA2, P2RX7, CXCL10, P2RX5…	1897	444	18780	1.51619	0.957436	0.0191343	0.0183369
GOTERM_BP_5	GO:0007044~cell-substrate junction assembly	23	0.987973	0.000527646	ACVRL1, LAMB3, PDPK1, LIMCH1, RCC2, ACTN1, TESK2, PTPRJ, SORBS1, IQGAP1, PPM1F, SFRP1, PEAK1, DLC1, BCL2, ABL1, ITGA6, APOD, TEK, ITGA5, TLN1, PHLDB2, WNT4	1897	103	18780	2.21064	0.957836	0.0191343	0.0183369
GOTERM_BP_5	GO:1903035~negative regulation of response to wounding	23	0.987973	0.000527646	SLC12A2, F10, SERPINE1, PDGFB, PLAUR, WFDC1, PLAT, TFPI, GJA1, F8, DUSP10, ABI3BP, SPP1, CD9, SERPING1, EPPK1, PPARG, APOE, MYOZ1, KIAA0319, PHLDB2, PRKG1, WNT4	1897	103	18780	2.21064	0.957836	0.0191343	0.0183369
GOTERM_BP_5	GO:0060541~respiratory system development	39	1.67526	0.000529183	YAP1, CEBPA, RARG, RAB3A, WNT2B, THRA, EPAS1, CTSZ, LOXL3, TNC, TCF21, SLC7A11, ELK1, HS6ST1, SMPD3, HSD11B1, FGF9, BASP1, RDH10, PDPN, EIF4EBP1, CCN2, WNT2, PDGFRB, SREBF1, MYOCD, MME, IGFBP5, HEG1, NOG, LIF, HOPX, KLF2, TGFBR2, MMP12, CRISPLD2, NFIB, PTK7, ADA	1897	217	18780	1.77923	0.958223	0.0191343	0.0183369
GOTERM_BP_5	GO:0097529~myeloid leukocyte migration	41	1.76117	0.00052947	APP, CXCL8, TNFAIP6, CSF1, SERPINE1, PDGFB, CXCL1, TREM1, DPP4, LGALS3, CCL7, CCL5, PDGFD, SLC37A4, IL6R, CCR1, TGFB2, CAMK1D, CXADR, IL1R1, IL34, MST1, ITGA1, MIF, MCOLN2, CXCL10, CXCL11, IL6, P2RX4, CXCL12, TRPV4, KIT, SAA1, ADAM8, ROR2, NBL1, SCG2, TRIM55, CD200, ITGA9, UMODL1	1897	232	18780	1.74954	0.958295	0.0191343	0.0183369
GOTERM_BP_5	GO:0061045~negative regulation of wound healing	21	0.902062	0.000544289	SLC12A2, F10, SERPINE1, PDGFB, PLAUR, WFDC1, PLAT, TFPI, GJA1, F8, DUSP10, ABI3BP, CD9, SERPING1, EPPK1, PPARG, APOE, MYOZ1, PHLDB2, PRKG1, WNT4	1897	90	18780	2.30996	0.961844	0.019552	0.0187372
GOTERM_BP_5	GO:0060348~bone development	40	1.71821	0.000554471	AMER1, ATF2, RARG, COL13A1, LRRK1, LRRC17, SMPD3, GJA1, CYP26B1, EBP, RAB23, SH3PXD2B, PDGFC, SERPINH1, CCN4, PIP4K2A, TGM2, VKORC1, CSGALNACT1, OSR2, ATP6AP1, CDX1, ZBTB16, RFLNB, BGN, SULF1, BMP6, DHRS3, TGFBR2, SULF2, TRPV4, KIT, TMEM119, FAM20C, ALPL, DCHS1, TEK, FGFR3, PAPPA2, FBN1	1897	225	18780	1.75997	0.964106	0.0197992	0.0189741
GOTERM_BP_5	GO:0060485~mesenchyme development	49	2.10481	0.000566252	ACVRL1, NRP2, LOXL3, TCF21, MEOX1, ROBO1, SPRED3, FGF9, BASP1, DACT3, PDGFRB, SEMA6A, HGF, OSR1, NOG, NRG1, TGFBR2, ACTA1, OLFM1, SFRP1, S100A4, AMER1, YAP1, AKNA, PEF1, TCOF1, RDH10, PDPN, WNT2, WNT4, TGFB2, RFLNB, HMGA2, SEMA4F, FUZ, SEMA4G, USF3, TBX3, EFNA1, HEYL, DAB2, IL6, RGCC, BAMBI, PTK7, BCL2, SNAI2, DCHS1, KBTBD8	1897	294	18780	1.64997	0.966557	0.0201003	0.0192626
GOTERM_BP_5	GO:0010628~positive regulation of gene expression	272	11.6838	0.000577171	APP, ATF2, SERPINE1, HNRNPU, C14ORF93, ELK1, ELK4, GJA1, RPS6KA5, RPS6KA2, CREB3L1, DPF1, RPS6KA1, DPF3, HOXA1, ZNF600, CCN2, ZNF841, MUSK, ACTN1, RPL23, SLC11A1, ZNF281, ANK2, EBF3, SOX12, BHLHA15, AR, SFRP1, DDIT3, GUF1, TRIM14, HOXB2, ATF5, ATF6, ASF1A, ZNF395, CDCA4, EPAS1, PDGFB, TTBK1, PLAC8, HELZ2, GJC2, PLCG2, INPP5K, APOE, PATZ1, NKX2-3, PPARGC1B, ZBED3, JUN, YES1, JUP, FZD7, SS18L1, RDX…	1897	2239	18780	1.20266	0.968678	0.0203188	0.0194721
GOTERM_BP_5	GO:0030193~regulation of blood coagulation	22	0.945017	0.000579184	LYN, VKORC1, F10, F2R, SERPINE1, PDGFB, PLAUR, PLA2G4A, PLAT, TFPI, F8, IL6, TBXA2R, PDPN, CD9, EMILIN2, SERPING1, ENPP4, HPSE, APOE, IL6ST, PRKG1	1897	97	18780	2.24532	0.969055	0.0203188	0.0194721
GOTERM_BP_5	GO:0032964~collagen biosynthetic process	15	0.64433	0.000591189	PDGFRB, GOT1, F2R, SUCO, SERPINB7, CYGB, IL6, RGCC, CREB3L1, SERPINH1, PPARG, CCN2, IL6R, WNT4, PPARD	1897	53	18780	2.80184	0.971206	0.0206194	0.0197601
GOTERM_BP_5	GO:0001568~blood vessel development	109	4.68213	0.000598688	ATF2, PLXND1, SERPINE1, HS6ST1, MYLK, GJA1, FGF9, ANPEP, CREB3L1, AKT3, HOXA1, CCN2, GLUL, IL6R, PDGFRB, CARD10, SEMA6A, UNC5B, HGF, OSR1, JMJD8, SPINT1, COL4A1, DDIT3, ADAM12, COL8A2, ADAM8, SCG2, RIN2, EPHA2, EPAS1, PDGFB, FOXO1, GJC1, ARHGAP22, SOCS3, RRAS, TBXA2R, PDGFD, ABL1, APOD, APOE, WNT2, WNT4, TGFB2, JUN, JUP, FZD8, HMGA2, NR2F2, EFNA1, CXCL10, PTPRB, RGCC, PTK7, HPSE, ACVRL1, ECM1, NR…	1897	788	18780	1.36939	0.972474	0.0207603	0.0198951
GOTERM_BP_5	GO:0048732~gland development	71	3.04983	0.000623556	ATF2, RARG, CSF1, THRA, PLXND1, TNC, TCF21, PCSK9, PHB2, ELK1, CLDN1, AREG, ARHGAP35, ROBO1, GJA1, ATP7B, DBP, RPS6KA1, HRAS, RAG1, TGM2, NKX3-1, IGFBP5, HMGCS1, LMO4, HGF, MST1, NOG, ARID5B, NRG1, TGFBR2, NME1, AR, SFRP1, PIK3CA, MT-CO2, MET, EPHA2, CEBPA, CEBPB, AK4, HMGCL, UCP2, ABL1, WNT2, WNT3, NKX2-3, WNT4, PCK2, STAT5A, TGFB2, JUN, EGF, VDR, GOT2, ASNS, INHBB, SULF1, TBX3, SULF2, GDF7, IL6…	1897	471	18780	1.49233	0.976291	0.0214857	0.0205903
GOTERM_BP_5	GO:0014812~muscle cell migration	24	1.03093	0.00062677	PDGFRB, HDAC4, POSTN, MYOCD, NDRG4, IGFBP5, IGFBP3, SERPINE1, PDGFB, LPAR1, ILK, PLAT, IQGAP1, FGF9, ADAMTS1, CCL5, PDGFD, GNA12, BCL2, CCN4, S1PR2, S100A11, PRKG1, PPARD	1897	111	18780	2.14051	0.976744	0.0214857	0.0205903
GOTERM_BP_5	GO:0006023~aminoglycan biosynthetic process	25	1.07388	0.000640571	CEMIP, HS3ST3A1, B4GALT1, SDC3, PDGFB, HS6ST1, SMPD3, CHST11, B3GALT2, B3GALT1, GPC4, GPC6, PDGFRB, CSGALNACT1, B3GALNT1, EGF, BGN, B3GALT5, B4GAT1, UST, PXYLP1, CHST1, SDC1, CSPG5, FMOD	1897	118	18780	2.09742	0.978593	0.0217106	0.0208059
GOTERM_BP_5	GO:0044070~regulation of anion transport	25	1.07388	0.000640571	CEBPB, TRIAP1, ERFE, PLA2G6, RGS4, RGS2, SV2A, ADORA1, ARL6IP5, APOE, ROS1, SLC12A2, TCAF2, FIS1, TCAF1, TMEM30A, ATP8B1, OSR1, PLA2G4A, ACSL5, MIF, P2RX7, P2RX4, PPARA, CFTR	1897	118	18780	2.09742	0.978593	0.0217106	0.0208059
GOTERM_BP_5	GO:0060562~epithelial tube morphogenesis	54	2.31959	0.000652919	ACVRL1, RARG, WNT2B, CSF1, PLXND1, CTSZ, TNC, ILK, TCF21, PHB2, AREG, ARHGAP35, GJA1, SALL4, NKX3-1, EPHA7, LMO4, OSR1, MST1, NOG, TSC2, RHOB, TGFBR2, AR, SFRP1, SPINT1, COL4A1, MMRN2, MET, SHANK3, EPHA2, YAP1, NDRG4, WNK4, LIAS, RASIP1, PODXL, RDH10, ABL1, WNT2, WNT4, TGFB2, EGF, VDR, SETDB2, FUZ, TBX3, GDF7, PTK7, DLC1, KIF26B, BCL2, PLXNB2, DCHS1	1897	335	18780	1.5958	0.980122	0.0220048	0.0210878
GOTERM_BP_5	GO:0097186~amelogenesis	10	0.429553	0.000676987	ATF2, SLC24A4, FAM20C, TCIRG1, PPARA, RELT, FOXO1, CFTR, CNNM4, NECTIN1	1897	26	18780	3.80763	0.982796	0.0226885	0.021743
GOTERM_BP_5	GO:1902680~positive regulation of RNA biosynthetic process	214	9.19244	0.000694572	APP, ATF2, SERPINE1, HNRNPU, ELK1, ELK4, RPS6KA5, CREB3L1, DPF1, RPS6KA1, DPF3, HOXA1, ZNF600, ZNF841, ACTN1, SLC11A1, ZNF281, EBF3, SOX12, BHLHA15, AR, SFRP1, DDIT3, TRIM14, HOXB2, ATF5, ATF6, ASF1A, ZNF395, CDCA4, EPAS1, PDGFB, PLAC8, HELZ2, INPP5K, APOE, PATZ1, NKX2-3, PPARGC1B, ZBED3, JUN, YES1, JUP, FZD7, SS18L1, IL31RA, LIF, PBX3, NFATC2, NR1D2, NR2F2, ERLIN2, GDF6, ELL3, GDF7, MLLT11, CREB…	1897	1718	18780	1.23316	0.98452	0.0230881	0.022126
GOTERM_BP_5	GO:0061564~axon development	80	3.43643	0.000696608	EPHB6, ROBO3, APP, NRP2, RAB3A, PLXND1, TNC, DIXDC1, ILK, VLDLR, SLC7A11, ARHGAP35, ROBO1, CDH4, GOLGA4, RPS6KA5, ALCAM, CHL1, TUBB3, NEFL, NEO1, SCN1B, HSP90AA1, EPHA7, SEMA6A, UNC5B, NOG, APLP1, RHOG, VSTM2L, OLFM1, KEL, PIK3CA, DOK6, MAP1B, ULK2, SHANK3, EPHA2, BRSK1, CRABP2, ARHGEF25, AMIGO1, NRXN3, LRP4, CRMP1, RELN, EFNB3, ABL1, SPP1, NDN, APOD, TSPAN2, NPTX1, APOE, DISC1, PAK3, KIAA0319, Z…	1897	547	18780	1.44787	0.984708	0.0230881	0.022126
GOTERM_BP_5	GO:0017157~regulation of exocytosis	40	1.71821	0.000722726	RAB3B, RAB3A, CHRNA5, RAB3D, STXBP2, PLA2G6, CACNA1H, CACNA1G, CBARP, SMPD3, FBXL20, HYAL3, STXBP6, IL13RA2, GIT1, RAB8B, LYN, NSF, CADPS2, ATP6AP1, PDPK1, SYT15, RAB27B, HLA-F, BAIAP3, SYT17, BACE1, CACNB2, SLC4A8, PREPL, SYT12, ADORA2B, RAB15, SYT11, IL1RAPL1, SDC1, CSPG5, APBA1, DGKI, CFTR	1897	228	18780	1.73681	0.986927	0.0238221	0.0228294
GOTERM_BP_5	GO:0009108~coenzyme biosynthetic process	28	1.20275	0.000729229	PANK3, QPRT, LIAS, HSD17B8, ACACA, NADK2, PPCS, KYNU, PDK4, PDSS1, METTL16, ACSS1, PDK2, ELOVL1, ACOT7, PTGIS, ELOVL5, TPK1, ELOVL2, MOCOS, ACSL5, ELOVL6, COASY, DHFR, COQ3, FASN, PPT2, IDO1	1897	140	18780	1.97997	0.987427	0.0239052	0.022909
GOTERM_BP_5	GO:0010770~positive regulation of cell morphogenesis involved in differentiation	31	1.33162	0.000772016	PLXND1, CRABP2, AMIGO1, DIXDC1, ILK, LRP8, ROBO1, CDH4, GOLGA4, RELN, ABL1, NEFL, PAK3, DISC1, PLXNA4, WNT3, PARP6, SS18L1, TRPV2, L1CAM, DAB2, CXCL12, MAP1B, IL1RAPL1, ITPKA, CASS4, PLXNB3, PLXNB2, CSPG5, MAP3K13, OBSL1	1897	162	18780	1.89441	0.990276	0.0251703	0.0241213
GOTERM_BP_5	GO:0050918~positive chemotaxis	17	0.730241	0.000832937	ROBO3, COLEC10, CXCL8, HGF, PDGFB, HMGB2, TSC2, PTPRJ, MIF, CORO1A, CXCL10, LGALS3, CXCL12, CCL5, PLXNB3, MET, SCG2	1897	67	18780	2.5119	0.993254	0.0270097	0.0258841
GOTERM_BP_5	GO:0015711~organic anion transport	78	3.35052	0.000848133	SLC7A14, TRIAP1, SLC7A11, ERFE, SLC2A6, PITPNC1, BEST1, OSBPL10, RGS4, GJA1, RGS2, ADORA1, SLC16A6, ARL6IP5, SLC16A4, SLC16A5, SLC2A14, SLC38A1, SLC11A1, SLC35C2, OSR1, PLA2G4A, ATP11C, ACSL5, MIF, SLC5A6, SLC7A5, SLC7A7, RBP1, PPARG, SLC27A3, CFTR, LLGL2, PPARD, SLC26A2, CRABP2, SLC1A2, SLC38A11, SLC1A4, SLC3A2, SLC1A5, PLA2G6, SLC7A1, SLC1A7, ACACA, SLC7A3, CYB5R2, CYB5R4, RXRA, SV2A, PDPN, SLC…	1897	534	18780	1.44604	0.993843	0.0273546	0.0262146
GOTERM_BP_5	GO:0061138~morphogenesis of a branching epithelium	34	1.46048	0.000857944	YAP1, WNT2B, PLXND1, CSF1, CTSZ, TNC, ILK, TCF21, PHB2, AREG, RASIP1, SOCS3, RDH10, ABL1, WNT2, TGM2, NKX3-1, WNT4, EGF, VDR, HGF, NOG, SULF1, TBX3, TGFBR2, GDF7, AR, SFRP1, SPINT1, COL4A1, BCL2, DCHS1, MET, EPHA2	1897	185	18780	1.81943	0.994195	0.027399	0.0262572
GOTERM_BP_5	GO:1901214~regulation of neuron death	54	2.31959	0.000858645	APP, ATF2, CSF1, CTSZ, ILK, PCSK9, ARRB1, GRIK2, SLC7A11, ENO2, ELK1, IL27RA, NRBP2, CHL1, ADORA1, NEFL, HRAS, EPHA7, UNC5B, PDPK1, ITGA1, F2R, LIG4, VSTM2L, GPR75, HLA-F, BACE1, PIK3CA, DDIT3, DDIT4, TYRO3, ADAM8, NUPR1, PPARA, IL6ST, HDAC4, CEBPB, SET, CORO1A, CCL5, ABL1, APOE, PAK3, TGFB2, JUN, MEAK7, GDF5, PM20D1, SARM1, BCL2, NES, CD200, CDK5R1, BCL2L1	1897	339	18780	1.57697	0.994219	0.027399	0.0262572
GOTERM_BP_5	GO:0086065~cell communication involved in cardiac conduction	14	0.601375	0.000878422	DSP, CXADR, JUP, ANK2, ATP1B1, CACNA1G, GJC1, CACNB2, GJA1, RNF207, KCNN2, SCN5A, SCN4B, SCN1B	1897	49	18780	2.82853	0.994867	0.0278818	0.0267198
GOTERM_BP_5	GO:0006937~regulation of muscle contraction	33	1.41753	0.000889714	HDAC4, KCNE3, ADRA1B, CNN1, ARHGAP42, RGS2, PLN, TBXA2R, GPER1, ADORA1, CCN2, SCN5A, PRKG1, DSP, MYOCD, JUP, DMPK, SPHK1, F2R, ANK2, ATP1B1, P2RX4, ADORA2B, TNNT1, TRPV4, RNF207, KCNMA1, KIT, RANGRF, PDE5A, FGF13, MYL9, ADA	1897	178	18780	1.83536	0.995203	0.0280916	0.0269209
GOTERM_BP_5	GO:0061387~regulation of extent of cell growth	24	1.03093	0.000923309	EPHA7, SEMA6A, CRABP2, TRPV2, ILK, SEMA4F, SEMA4G, L1CAM, OLFM1, CDH4, GOLGA4, CXCL12, MAP1B, SPP1, ABL1, ULK2, APOE, DISC1, FGF13, MAP3K13, KIAA0319, PLXNA4, WNT3, CDK5R1	1897	114	18780	2.08418	0.996079	0.0289109	0.0277061
GOTERM_BP_5	GO:1900120~regulation of receptor binding	10	0.429553	0.000925302	GREM2, APP, PLCL1, RUVBL2, NOG, PLCL2, PCSK9, PHLDA2, PTPRF, NKX3-1	1897	27	18780	3.66661	0.996126	0.0289109	0.0277061
GOTERM_BP_5	GO:0050678~regulation of epithelial cell proliferation	61	2.62027	0.000965107	ACVRL1, ATF2, ECM1, NRP2, B4GALT1, HMGB2, WFDC1, PHB2, CLDN1, AREG, ROBO1, GJA1, DUSP10, FGF9, AKT3, SCN5A, GLUL, HRAS, NKX3-1, OSR2, EGFL7, PDPK1, OSR1, MST1, NOG, GPBAR1, NME1, MMP12, AR, SFRP1, MMRN2, PPARG, NUPR1, SCG2, PPARD, YAP1, HTRA1, PDGFB, ATOH8, APOE, WNT2, STAT5A, TGFB2, JUN, EGF, VDR, FZD7, NR2F2, SULF1, GDF5, BMP6, SULF2, DAB2, RGCC, CXCL12, NFIB, KLF9, PLXNB3, SNAI2, EPPK1, TEK	1897	397	18780	1.52113	0.99695	0.0299983	0.0287482
GOTERM_BP_5	GO:0034109~homotypic cell-cell adhesion	21	0.902062	0.000975117	LYN, DSP, CXADR, JUP, RDX, PLAUR, ILK, SLC7A11, IL6, RAP2B, CCL5, PDPN, TYRO3, CD9, EMILIN2, PLPP3, IL6ST, TLN1, MYL9, PRKG1, JAK1	1897	94	18780	2.21167	0.997128	0.0301532	0.0288967
GOTERM_BP_5	GO:0043523~regulation of neuron apoptotic process	39	1.67526	0.000984021	HDAC4, APP, ATF2, CEBPB, SET, ILK, PCSK9, ARRB1, GRIK2, CORO1A, IL27RA, NRBP2, CHL1, ABL1, NEFL, APOE, PAK3, HRAS, TGFB2, JUN, EPHA7, UNC5B, PDPK1, ITGA1, F2R, LIG4, VSTM2L, GDF5, BACE1, PIK3CA, DDIT3, TYRO3, BCL2, ADAM8, NUPR1, IL6ST, NES, CDK5R1, BCL2L1	1897	224	18780	1.72363	0.997277	0.0302725	0.029011
GOTERM_BP_5	GO:0001667~ameboidal-type cell migration	71	3.04983	0.00105081	ACVRL1, PTPRR, NRP2, PLXND1, ILK, ROBO1, EPB41L4B, GJA1, DUSP10, HYAL2, AKT3, ENPP2, PRSS3, GLUL, CAP1, CARD10, SEMA6A, S100A2, ANXA3, PDPK1, PLEKHG5, ARID5B, EMP2, RHOB, TGFBR2, PIK3CA, DAAM2, MMRN2, KIT, PPARG, PLPP3, MET, SCG2, RIN2, MAPRE2, EPHA2, PPARD, KANK1, PKN3, PDGFB, IQGAP1, HDAC9, FSTL1, PPM1F, CYGB, DPP4, RRAS, TBXA2R, ATOH8, ABL1, PLCG2, APOE, PATZ1, PAK3, ARSB, SASH1, STAT5A, ANGPT…	1897	480	18780	1.46435	0.998177	0.0321622	0.0308219
GOTERM_BP_5	GO:0010862~positive regulation of pathway-restricted SMAD protein phosphorylation	14	0.601375	0.00107889	ACVRL1, GDF11, TGFB2, RBPMS, INHBB, GDF6, GDF5, BMP6, TGFBR2, INHBE, GDF7, DAB2, PPARG, LEFTY2	1897	50	18780	2.77196	0.99846	0.0328541	0.0314849
GOTERM_BP_5	GO:1904018~positive regulation of vasculature development	41	1.76117	0.00113468	ACVRL1, ECM1, CXCL8, SERPINE1, PDGFB, HDAC9, RRAS, TBXA2R, GPER1, PDGFD, AKT3, ABL1, EMILIN2, ITGB8, IL6R, SASH1, JAK1, ANGPT4, MAP3K3, MYOCD, PTGIS, JUP, ANXA3, PDPK1, HGF, SPHK1, HMGA2, SERPINB7, JMJD8, RHOB, TGFBR2, TJP1, CTH, ADM2, ADAM12, KIT, RAPGEF2, ITGA5, TEK, ANGPTL4, RIN2	1897	241	18780	1.68421	0.998898	0.0343785	0.0329458
GOTERM_BP_5	GO:1901652~response to peptide	82	3.52234	0.00119403	APP, PCSK9, TCIRG1, ERFE, AREG, SMPD3, GPR173, GJA1, BAIAP2L1, SESN3, GPER1, CASP4, SESN2, PDK4, NEFL, PIP4K2A, CCN2, PIP4K2C, JAK3, PDK2, RAB8B, KLF11, SREBF1, ATP6AP1, IGFBP5, PDPK1, RPL23, MMP3, TSC2, KLF15, BACE1, MMP12, ANO1, GAL, PIK3CA, MAP1B, TRIB3, PPARG, PPARA, ATP6V0D2, KANK1, SLC24A4, CACNA1A, IQGAP1, HDAC9, FOXO1, SOCS3, PLN, RBBP4, PRKAR2B, STC2, UCP3, PRKAR2A, UCP2, INPP5K, EIF4EBP…	1897	574	18780	1.41426	0.999229	0.0359817	0.0344822
GOTERM_BP_5	GO:1990778~protein localization to cell periphery	53	2.27663	0.00120559	RAB3B, RAB3A, RAB3D, PIGW, LGALS3, GOLGA4, GPER1, ARL6IP5, GOLGA7, RAB8B, PLS1, NSF, PRKCH, ATP6AP1, PDPK1, RHOG, GOLPH3L, PPP2R5A, ANK2, EMP2, ATP1B1, CACNB2, AR, PREPL, PACS1, RAPGEF2, NHLRC1, GAS6, BLZF1, EPHA2, AKAP5, LIN7C, TSPAN33, NKD2, GGA2, BLOC1S6, EPB41L2, INPP5K, NPTX1, BBS2, TUB, JUP, RDX, PLK1, SORBS1, MAPK10, DAB2, KRT18, RAB15, RANGRF, DCHS1, FGF13, BCL2L1	1897	336	18780	1.56158	0.99928	0.0359817	0.0344822
GOTERM_BP_5	GO:0051047~positive regulation of secretion	53	2.27663	0.00120559	ACHE, APP, RAB3A, RAB3D, ITSN1, TM7SF3, SMPD3, GJA1, GPER1, HYAL3, ADORA1, ANKRD1, GLUL, RAB8B, NKX3-1, CADPS2, ATP6AP1, GOLPH3L, PLA2G4A, MIF, HLA-F, CACNB2, ANO1, GAL, ADORA2B, PPARG, ADAM8, CFTR, PPARD, PFKFB2, PLA2G6, CACNA1H, CACNA1G, CAMK2N1, SPP1, KCNN4, MYH10, PCK2, SLC12A2, TGFB2, SEC24A, INHBB, RAB27B, BMP6, BAIAP3, P2RX7, SLC4A8, DAB2, P2RX4, RGCC, CXCL12, RAB15, SDC1	1897	336	18780	1.56158	0.99928	0.0359817	0.0344822
GOTERM_BP_5	GO:0006820~anion transport	95	4.08076	0.00121318	CLIC3, SLC7A14, TRIAP1, SLC7A11, ERFE, SLC2A6, PITPNC1, BEST1, OSBPL10, RGS4, GJA1, RGS2, ADORA1, SLC16A6, ARL6IP5, SLC37A4, ROS1, SLC16A4, SLC16A5, SLC2A14, SLC38A1, SLC11A1, SLC35C2, OSR1, PLA2G4A, ATP11C, ACSL5, MIF, SLC5A6, ANO1, SLC7A5, SLC7A7, RBP1, PPARG, PPARA, SLC27A3, CFTR, XPR1, LLGL2, PPARD, PCYOX1, CEBPB, SLC24A4, SLC26A2, CRABP2, SLC1A2, WNK4, SLC38A11, SLC1A4, SLC3A2, SLC1A5, PLA2G…	1897	684	18780	1.37498	0.999312	0.0360291	0.0345276
GOTERM_BP_5	GO:0034762~regulation of transmembrane transport	79	3.39347	0.00126163	KCNG2, KCNK6, APP, CLIC3, FHL1, PCSK9, PHB2, CTSS, RGS4, GJA1, YWHAQ, GPER1, PIM1, NEFL, SCN5A, SCN1B, YWHAH, KCND3, PDPK1, IFNGR2, OSR1, KCNK12, F2R, KCNK15, ACSL5, ANK2, ATP1B1, GEM, CACNB2, TMEM37, KCNU1, GAL, KEL, RNF207, KCNMA1, PPIF, KCNQ5, SCN4B, SHANK3, SHANK2, CFTR, CEMIP, KCNE3, AMIGO1, WNK4, CACNA1A, PLA2G6, CORO1A, CACNA1H, CACNA1G, CBARP, CRACR2A, RELN, GJC2, PLN, ABL1, PLCG2, STOM, …	1897	550	18780	1.42198	0.999486	0.0371328	0.0355853
GOTERM_BP_5	GO:1903532~positive regulation of secretion by cell	48	2.06186	0.00126632	PFKFB2, APP, ACHE, RAB3A, RAB3D, ITSN1, PLA2G6, TM7SF3, CACNA1H, CACNA1G, SMPD3, GJA1, CAMK2N1, GPER1, HYAL3, ANKRD1, KCNN4, GLUL, MYH10, NKX3-1, PCK2, RAB8B, SLC12A2, CADPS2, TGFB2, SEC24A, ATP6AP1, GOLPH3L, INHBB, RAB27B, HLA-F, BMP6, BAIAP3, P2RX7, ANO1, CACNB2, SLC4A8, DAB2, GAL, CXCL12, RGCC, ADORA2B, RAB15, SDC1, PPARG, ADAM8, CFTR, PPARD	1897	297	18780	1.59997	0.9995	0.0371328	0.0355853
GOTERM_BP_5	GO:0034765~regulation of ion transmembrane transport	76	3.2646	0.00127044	KCNG2, KCNK6, APP, CLIC3, FHL1, PCSK9, PHB2, CTSS, RGS4, GJA1, YWHAQ, GPER1, NEFL, SCN5A, SCN1B, YWHAH, KCND3, PDPK1, IFNGR2, OSR1, KCNK12, F2R, KCNK15, ACSL5, ANK2, ATP1B1, GEM, CACNB2, TMEM37, KCNU1, GAL, KEL, RNF207, KCNMA1, PPIF, KCNQ5, SCN4B, SHANK3, SHANK2, CFTR, CEMIP, KCNE3, AMIGO1, WNK4, CACNA1A, PLA2G6, CORO1A, CACNA1H, CACNA1G, CBARP, CRACR2A, RELN, GJC2, PLN, ABL1, PLCG2, STOM, KCNN2,…	1897	525	18780	1.43312	0.999513	0.0371328	0.0355853
GOTERM_BP_5	GO:0051146~striated muscle cell differentiation	49	2.10481	0.0012751	WFIKKN1, LMOD1, HNRNPU, RGS4, CYP26B1, RGS2, DNER, ANKRD1, MYOZ1, BVES, PDGFRB, TMOD1, MYOCD, CXADR, IGFBP5, KRT8, DYRK1B, NRG1, BHLHA15, ACTA1, TANC1, OBSCN, KEL, TNNT1, ADAM12, ALPK2, PPARA, MYL9, OBSL1, HDAC4, MTPN, HDAC9, CACNA1H, ADAMTS15, LMNA, MYH11, SMYD3, JAM2, RBM38, DMPK, FZD7, NFATC2, TBX3, HOPX, CXCL10, TMEM119, BCL2, CD9, SDC1	1897	305	18780	1.59047	0.999526	0.0371328	0.0355853
GOTERM_BP_5	GO:0002009~morphogenesis of an epithelium	82	3.52234	0.0014464	ACVRL1, RARG, WNT2B, CSF1, PLXND1, CTSZ, TNC, ILK, TCF21, PHB2, AREG, ARHGAP35, GJA1, SALL4, TGM2, NKX3-1, EPHA7, IGFBP5, LMO4, HGF, OSR1, MST1, NOG, ARHGEF19, TSC2, RHOB, TGFBR2, PSMA5, MMP12, AR, SFRP1, SPINT1, COL4A1, RNF207, MMRN2, HOXB2, ROR2, ITGA5, MET, SHANK3, PHLDB2, EPHA2, YAP1, BRSK1, NDRG4, WNK4, LIAS, LIN7C, RASIP1, NKD1, SOCS3, PODXL, RDH10, PDPN, ABL1, JHY, GPC4, WNT2, GPC6, WNT4, …	1897	578	18780	1.40448	0.999831	0.0419176	0.0401707
GOTERM_BP_5	GO:0032103~positive regulation of response to external stimulus	56	2.4055	0.00145708	APP, CXCL8, CSF1, SERPINE1, CXCL14, HYAL2, DHX58, CASP1, CCN4, EMILIN2, IL6R, GPSM3, HAVCR2, TGM2, PDGFRB, CAMK1D, ADAM10, MIF, MN1, ADORA2B, ADAM8, GAS6, IL6ST, MET, SCG2, IDO1, CEBPA, CEBPB, USP15, PDGFB, LPAR1, LY96, PPM1F, IL1RL1, RXRA, CCL7, CAMK2N1, PDGFD, CCL5, SASH1, CCR1, IL33, CDK19, TSLP, VDR, IL34, CARD9, NMI, BMP6, CXCL10, IL6, P2RX4, CXCL12, TNIP1, TRPV4, TNFSF4	1897	363	18780	1.52725	0.999841	0.0420241	0.0402728
GOTERM_BP_5	GO:0035113~embryonic appendage morphogenesis	25	1.07388	0.00148979	FBN2, RARG, CRABP2, LRP4, AFF3, HOXD10, GJA1, CYP26B1, FGF9, CHST11, RDH10, SALL4, GNA12, WNT3, OSR2, TGFB2, IFT140, OSR1, ZBTB16, NOG, GDF5, TBX3, ZNF358, ROR2, HOXD9	1897	125	18780	1.97997	0.999869	0.042339	0.0405746
GOTERM_BP_5	GO:0030326~embryonic limb morphogenesis	25	1.07388	0.00148979	FBN2, RARG, CRABP2, LRP4, AFF3, HOXD10, GJA1, CYP26B1, FGF9, CHST11, RDH10, SALL4, GNA12, WNT3, OSR2, TGFB2, IFT140, OSR1, ZBTB16, NOG, GDF5, TBX3, ZNF358, ROR2, HOXD9	1897	125	18780	1.97997	0.999869	0.042339	0.0405746
GOTERM_BP_5	GO:0007584~response to nutrient	34	1.46048	0.00149796	TNC, HMGCL, CYP26B1, LDHA, RXRA, TBXA2R, STC2, KYNU, UCP3, LIPG, SPP1, PIM1, SLC37A4, ARSB, PDK2, ARSA, POSTN, VCAM1, HMGCS1, VDR, TGFBR2, MN1, CXCL10, SFRP1, MAP1B, RBP1, CYP1A1, ALPL, SNAI2, PPARG, GAS6, SHANK2, ADA, PPARD	1897	191	18780	1.76228	0.999876	0.042339	0.0405746
GOTERM_BP_5	GO:0048660~regulation of smooth muscle cell proliferation	34	1.46048	0.00149796	HDAC4, NDRG4, DNMT1, NPR3, PDGFB, ILK, SMPD3, CNN1, GJA1, FGF9, ADAMTS1, CCL5, GPER1, PDGFD, GNA12, CCN4, APOD, S1PR2, APOE, SKP2, IL6R, ELANE, PRKG1, TGM2, PDGFRB, JUN, MYOCD, IGFBP5, IGFBP3, TGFBR2, IL6, PIK3CA, PPARG, PPARD	1897	191	18780	1.76228	0.999876	0.042339	0.0405746
GOTERM_BP_5	GO:0032963~collagen metabolic process	23	0.987973	0.00150328	PDGFRB, COL15A1, GOT1, COL13A1, F2R, MMP3, SUCO, SERPINB7, CYGB, CTSS, MMP10, MMP12, P2RX7, SMPD3, IL6, RGCC, CREB3L1, SERPINH1, PPARG, CCN2, IL6R, WNT4, PPARD	1897	111	18780	2.05132	0.99988	0.042339	0.0405746
GOTERM_BP_5	GO:0045936~negative regulation of phosphate metabolic process	87	3.73711	0.00152517	PTPRR, SH2D4A, LRRK1, SLC7A14, ILK, HNRNPU, ARRB1, PTPRJ, FOXM1, RGS4, SPRED3, LGALS3, RGS2, DEPTOR, RASSF2, DUSP10, PPP2R1A, GPER1, HYAL2, PIP4K2A, PIP4K2C, GIT1, KIRREL1, MYOCD, SEMA6A, PDPK1, HGF, HEG1, IGFBP3, NOG, PAQR3, PPP2R5A, TSC2, IRAK3, DUSP26, DUSP8, SFRP1, CTDSP2, DDIT4, PPIF, TRIB3, PPARG, NUPR1, PLPP3, PPARA, ZNF675, HDAC4, CEBPA, PPP1R35, NPR3, PDGFB, MLLT1, AKAP5, IQGAP1, FOXO1, …	1897	621	18780	1.38693	0.999894	0.0426191	0.040843
GOTERM_BP_5	GO:0016358~dendrite development	40	1.71821	0.00152744	APP, ITSN1, LPAR1, LRP4, ILK, KNDC1, VLDLR, IQGAP1, LRP8, DOCK10, PREX2, BLOC1S6, RELN, BTBD3, ABL1, APOE, PAK3, DISC1, KIAA0319, PRKG1, ZNF365, YWHAH, PARP6, GPR37, SLC12A5, SS18L1, ADAM10, DNM3, EFNA1, ARHGAP33, MAP1B, IL1RAPL1, ITPKA, SARM1, RAPGEF2, CPEB3, OBSL1, SHANK3, SHANK2, CDK5R1	1897	237	18780	1.67086	0.999896	0.0426191	0.040843
GOTERM_BP_5	GO:0010563~negative regulation of phosphorus metabolic process	87	3.73711	0.0015672	PTPRR, SH2D4A, LRRK1, SLC7A14, ILK, HNRNPU, ARRB1, PTPRJ, FOXM1, RGS4, SPRED3, LGALS3, RGS2, DEPTOR, RASSF2, DUSP10, PPP2R1A, GPER1, HYAL2, PIP4K2A, PIP4K2C, GIT1, KIRREL1, MYOCD, SEMA6A, PDPK1, HGF, HEG1, IGFBP3, NOG, PAQR3, PPP2R5A, TSC2, IRAK3, DUSP26, DUSP8, SFRP1, CTDSP2, DDIT4, PPIF, TRIB3, PPARG, NUPR1, PLPP3, PPARA, ZNF675, HDAC4, CEBPA, PPP1R35, NPR3, PDGFB, MLLT1, AKAP5, IQGAP1, FOXO1, …	1897	622	18780	1.3847	0.999918	0.0435262	0.0417123
GOTERM_BP_5	GO:0031328~positive regulation of cellular biosynthetic process	257	11.0395	0.00158367	APP, ATF2, LPGAT1, SERPINE1, HNRNPU, ELK1, ELK4, RPS6KA5, CREB3L1, DPF1, RPS6KA1, DPF3, HOXA1, ZNF600, ZNF841, STARD4, ACTN1, SLC11A1, ZNF281, EBF3, SOX12, BHLHA15, PPP1R3G, AR, SFRP1, DDIT3, GUF1, TRIM14, HOXB2, MT-CO2, ATF5, ATF6, ASF1A, ZNF395, SLC45A3, CDCA4, EPAS1, PDGFB, PLA2G6, PLAC8, HELZ2, RDH10, INPP5K, APOE, PATZ1, NKX2-3, PPARGC1B, ZBED3, JUN, YES1, JUP, FZD7, SS18L1, IL31RA, LIF, PBX…	1897	2140	18780	1.18891	0.999926	0.0437808	0.0419563
GOTERM_BP_5	GO:0014911~positive regulation of smooth muscle cell migration	14	0.601375	0.0015952	PDGFRB, HDAC4, POSTN, IGFBP5, PDGFB, LPAR1, IQGAP1, FGF9, ADAMTS1, CCL5, PDGFD, BCL2, CCN4, S100A11	1897	52	18780	2.66534	0.999931	0.0438974	0.042068
GOTERM_BP_5	GO:0032675~regulation of interleukin-6 production	32	1.37457	0.00163952	APP, CEBPB, NLRX1, ARRB1, IL1RAP, IL27RA, IFIH1, INPP5D, HYAL2, PLCG2, IL6R, HAVCR2, IL33, TSLP, DDX58, HGF, F2R, CARD9, ARID5A, IRAK3, POU2F2, KLF2, P2RX7, IL6, ADORA2B, SYT11, TRPV4, TNFSF4, MAPKAPK2, RAB7B, GAS6, CD200	1897	177	18780	1.7898	0.999947	0.0447815	0.0429153
GOTERM_BP_5	GO:0034505~tooth mineralization	10	0.429553	0.00164226	SLC24A4, ALPL, FAM20C, TCIRG1, PPARA, FOXO1, CFTR, CNNM4, ASPN, NECTIN1	1897	29	18780	3.41374	0.999948	0.0447815	0.0429153
GOTERM_BP_5	GO:0045893~positive regulation of transcription, DNA-templated	208	8.93471	0.00174546	APP, ATF2, SERPINE1, HNRNPU, ELK1, ELK4, RPS6KA5, CREB3L1, DPF1, RPS6KA1, DPF3, HOXA1, ZNF600, ZNF841, ACTN1, SLC11A1, ZNF281, EBF3, SOX12, BHLHA15, AR, SFRP1, DDIT3, TRIM14, HOXB2, ATF5, ATF6, ASF1A, ZNF395, CDCA4, EPAS1, PDGFB, PLAC8, HELZ2, INPP5K, APOE, PATZ1, NKX2-3, PPARGC1B, ZBED3, JUN, YES1, JUP, FZD7, SS18L1, IL31RA, LIF, PBX3, NFATC2, NR1D2, NR2F2, ERLIN2, GDF6, ELL3, GDF7, MLLT11, CREB…	1897	1695	18780	1.21485	0.999972	0.04738	0.0454055
GOTERM_BP_5	GO:0072659~protein localization to plasma membrane	44	1.89003	0.00175363	RAB3B, RAB3A, RAB3D, AKAP5, PIGW, TSPAN33, NKD2, GGA2, LGALS3, GOLGA4, GPER1, ARL6IP5, INPP5K, GOLGA7, PLS1, RAB8B, BBS2, NSF, PRKCH, JUP, ATP6AP1, PDPK1, RDX, RHOG, GOLPH3L, PPP2R5A, EMP2, ANK2, SORBS1, ATP1B1, CACNB2, DAB2, PREPL, KRT18, PACS1, RAB15, RAPGEF2, RANGRF, DCHS1, FGF13, GAS6, BLZF1, BCL2L1, EPHA2	1897	270	18780	1.61331	0.999973	0.0473875	0.0454126
GOTERM_BP_5	GO:0070166~enamel mineralization	8	0.343643	0.00178249	SLC24A4, FAM20C, TCIRG1, PPARA, FOXO1, CFTR, CNNM4, NECTIN1	1897	19	18780	4.16835	0.999978	0.0478704	0.0458755
GOTERM_BP_5	GO:0050920~regulation of chemotaxis	40	1.71821	0.00178746	APP, CXCL8, TNFAIP6, CSF1, SERPINE1, PDGFB, LPAR1, CXCL14, PPM1F, ROBO1, DPP4, CCL7, CCL5, PDGFD, ZSWIM5, IL6R, PLXNA4, GPSM3, ELANE, WNT3, CCR1, LYN, PDGFRB, SEMA6A, CAMK1D, IL34, MST1, ADAM10, SEMA4F, SEMA4G, MIF, CXCL10, IL6, P2RX4, CXCL12, TRPV4, GAS6, MET, NBL1, SCG2	1897	239	18780	1.65688	0.999978	0.0478704	0.0458755
GOTERM_BP_5	GO:0043525~positive regulation of neuron apoptotic process	15	0.64433	0.00183893	HDAC4, ATF2, APP, TGFB2, JUN, EPHA7, ITGA1, PCSK9, GRIK2, BACE1, DDIT3, ABL1, NUPR1, PAK3, CDK5R1	1897	59	18780	2.51691	0.999984	0.04903	0.0469868
GOTERM_BP_5	GO:0006720~isoprenoid metabolic process	28	1.20275	0.0019138	DHRS13, PECR, CRABP2, ADH1B, SDC3, CYP3A5, LRP8, PLB1, CYP26B1, RDH10, PDSS1, APOE, GPC4, GPC6, FDPS, HMGCS1, AKR1C1, SRD5A3, DHRS3, DHRS7, CYP2S1, ALDH1A1, RBP1, CYP1A1, PNPLA4, SDC1, MVD, PPARD	1897	149	18780	1.86037	0.99999	0.0508005	0.0486835
GOTERM_BP_5	GO:0090184~positive regulation of kidney development	12	0.515464	0.00195001	PDGFRB, WNT2B, LIN28A, BASP1, PDGFD, NOG, PDGFB, LIF, SERPINB7, PROM1, IL6R, WNT4	1897	41	18780	2.89751	0.999992	0.0513501	0.0492102
GOTERM_BP_5	GO:0030203~glycosaminoglycan metabolic process	30	1.28866	0.0019588	ITIH5, ITIH3, CEMIP, HS3ST3A1, B4GALT1, TNFAIP6, SDC3, PDGFB, HS6ST1, SMPD3, CHST11, HYAL2, HYAL3, PIM1, GPC4, GPC6, ARSB, PDGFRB, CSGALNACT1, EGF, HGF, BGN, B4GAT1, UST, PXYLP1, CHST1, SDC1, CSPG5, HPSE, FMOD	1897	164	18780	1.81095	0.999992	0.0513501	0.0492102
GOTERM_BP_5	GO:0030595~leukocyte chemotaxis	41	1.76117	0.00196184	APP, CXCL8, TNFAIP6, CSF1, SERPINE1, PDGFB, CXCL1, TREM1, CXCL14, CORO1A, CXCL16, DPP4, LGALS3, CCL7, CCL5, SLC37A4, IL6R, GPSM3, CCR1, SLC12A2, LYN, TGFB2, CAMK1D, CXADR, IL34, MST1, ITGA1, ADAM10, MIF, CXCL10, CXCL11, IL6, CXCL12, TRPV4, KIT, SAA1, ADAM8, GAS6, NBL1, SCG2, ITGA9	1897	248	18780	1.63667	0.999992	0.0513501	0.0492102
GOTERM_BP_5	GO:0055088~lipid homeostasis	32	1.37457	0.00196875	CEBPA, ABHD4, SAR1B, PCSK9, TMEM97, HDAC9, ACACA, SLC25A27, LIMA1, BLOC1S6, SESN2, LIPG, ADORA1, APOE, SLC37A4, SEC24A, GOT1, EPHX2, AKR1C1, SURF4, NR1D2, TTC39B, CYP39A1, FABP3, NR5A2, RBP1, PNPLA4, PPARG, TLCD2, LAMTOR1, ANGPTL4, FGFR4	1897	179	18780	1.7698	0.999993	0.0513501	0.0492102
GOTERM_BP_5	GO:0045669~positive regulation of osteoblast differentiation	18	0.773196	0.00199516	YAP1, FBN2, CEBPA, CEBPB, ATP6AP1, CEBPD, HGF, SUCO, ILK, BMP6, SCUBE3, IL6, TMEM119, CCN4, FAM20C, IL6ST, IL6R, WNT4	1897	79	18780	2.25566	0.999994	0.0518136	0.0496544

## Sheet: CC5 FDR>0.05
Category	Term	Count	%	PValue	Genes	List Total	Pop Hits	Pop Total	Fold Enrichment	Bonferroni	Benjamini	FDR
GOTERM_CC_5	GO:0044444~cytoplasmic part	1240	53.2646	2.22778e-14	MT-ND6, USP6NL, MT-ND4L, ATF2, MT-ND4, MT-ND5, OSGEPL1, ITSN1, ARAF, TMEM97, MT-ND2, MT-ND3, MT-ND1, MYLK, ALKBH8, PREX2, ZFYVE26, CAPNS2, LIPG, DPYSL3, GABARAPL1, STARD4, CXADR, DICER1, AR, MYL7, MTHFD2, DDIT3, DDIT4, RBP1, TXNIP, MT-CO2, FAR2, ATF5, LETMD1, MYL9, ATF6, IDO1, SET, HS3ST3A1, NLRX1, COL13A1, CRABP2, SHMT2, CDCA4, SAR1B, PDGFB, B3GLCT, CDCA7, BAZ2A, ABCB8, IQGAP1, TAPBPL, PLA2G6, M…	1863	10301	17624	1.13876	1.86334e-11	1.8602e-11	1.78445e-11
GOTERM_CC_5	GO:0005737~cytoplasm	1433	61.555	3.48261e-13	MT-ND6, USP6NL, MT-ND4L, ATF2, MT-ND4, MT-ND5, OSGEPL1, ITSN1, ARAF, TESK2, TMEM97, MT-ND2, MT-ND3, CLDN1, MT-ND1, MYLK, ALKBH8, PREX2, ZFYVE26, CAPNS2, LIPG, AKT3, DPYSL3, PKNOX2, GABARAPL1, STARD4, CXADR, TYW3, DICER1, AR, MYL7, DDX39A, MTHFD2, DDIT3, DDIT4, RBP1, TXNIP, MT-CO2, FAR2, ATF5, LETMD1, MYL9, ATF6, IDO1, SET, LXN, HS3ST3A1, NLRX1, COL13A1, CRABP2, SHMT2, CDCA4, SAR1B, PDGFB, B3GLCT,…	1863	12304	17624	1.10177	2.90811e-10	1.45399e-10	1.39478e-10
GOTERM_CC_5	GO:0005788~endoplasmic reticulum lumen	62	2.66323	2.02594e-06	APP, POGLUT2, CSF1, FKBP14, CTSZ, TNC, PCSK9, TXNDC12, PRSS23, TXNDC16, TMEM43, QSOX1, CTSC, ARSA, IGFBP5, IGFBP3, SHISA5, PLAUR, GPX7, ADAM10, JMJD8, SUMF2, BACE1, F8, COL4A1, COL4A6, COL8A2, MXRA8, CERCAM, FAM20C, SERPING1, FKBP7, GAS6, SCG2, COL15A1, COL13A1, PDGFB, FSTL1, TSPAN33, ARSJ, STC2, PDGFD, PDGFC, SPP1, SERPINH1, APOE, ARSD, APOL1, ARSB, WNT3, WNT4, CRTAP, COL24A1, F10, TMEM132A, IL6…	1863	315	17624	1.86197	0.00169023	0.000563886	0.000540926
GOTERM_CC_5	GO:0097708~intracellular vesicle	330	14.1753	9.45677e-06	USP6NL, APP, ITSN1, SERPINE1, MLC1, WDR83, ANTXR2, RNF112, LGALS3, GJA1, PNP, ANPEP, LIPG, DPYSL3, AP1S2, AP1S1, AP1S3, PRSS3, GOLGA7, ARRDC4, IL15RA, ARSA, GABARAPL1, STARD4, UNC13A, CXADR, ENTPD4, ACTN1, SLC11A1, AP1AR, ANK2, MIF, HLA-F, SYTL5, SYTL3, RNF128, CRISPLD2, DDIT3, RUBCNL, TRIM14, SERPING1, ULK2, RIN2, ATP6V0D2, CFTR, TEX264, SAR1B, STXBP2, PDGFB, LPAR1, IQGAP1, CD1D, CBARP, INPP5B, …	1863	2517	17624	1.24029	0.00786535	0.00173891	0.00166811
GOTERM_CC_5	GO:0031410~cytoplasmic vesicle	329	14.1323	1.04127e-05	USP6NL, APP, ITSN1, SERPINE1, MLC1, WDR83, ANTXR2, RNF112, LGALS3, GJA1, PNP, ANPEP, LIPG, DPYSL3, AP1S2, AP1S1, AP1S3, PRSS3, GOLGA7, ARRDC4, IL15RA, ARSA, GABARAPL1, STARD4, UNC13A, CXADR, ENTPD4, ACTN1, SLC11A1, AP1AR, ANK2, MIF, HLA-F, SYTL5, SYTL3, RNF128, CRISPLD2, DDIT3, RUBCNL, TRIM14, SERPING1, ULK2, RIN2, ATP6V0D2, CFTR, TEX264, SAR1B, STXBP2, PDGFB, LPAR1, IQGAP1, CD1D, CBARP, INPP5B, …	1863	2511	17624	1.23948	0.00865693	0.00173891	0.00166811
GOTERM_CC_5	GO:0005925~focal adhesion	74	3.17869	1.50759e-05	FHL1, TNC, DIXDC1, ILK, SLA, LIMD1, GJA1, ALCAM, ADGRE5, YWHAQ, ITGB8, GIT1, JAK1, TGM2, PDGFRB, CAP1, KLF11, MME, PDPK1, RPL23, ACTN1, ITGA1, RHOG, PLAUR, ADAM10, RHOB, APBB1IP, PROCR, PEAK1, CDC42EP1, ITGA6, RHOU, ITGA5, TLN1, MAPRE2, PHLDB2, EPHA2, SYNPO2, PRUNE1, IQGAP1, ARHGAP22, DPP4, CNN2, LIMA1, IL1RL1, CNN1, RRAS, PRKAR2A, EPB41L2, GNA12, TSPAN4, XIRP2, FLNB, CD59, WASF1, LMLN, SVIL, ZNF…	1863	422	17624	1.65886	0.0125095	0.00209806	0.00201263
GOTERM_CC_5	GO:0005783~endoplasmic reticulum	273	11.7268	2.0489e-05	APP, AHCYL2, LPGAT1, MLC1, TXNDC12, TMEM97, ANTXR2, TXNDC16, GJA1, CREB3L1, ARL6IP5, PIP4K2C, GLUL, IL15RA, ARSA, GABARAPL1, STARD4, ACSL5, MOGS, HLA-F, ATG13, JMJD8, CYP39A1, FNDC4, RNF128, IFI27, TYRO3, COL8A2, MXRA8, SERPING1, NHLRC1, PREB, PLPP3, ATF6, CFTR, SET, COL13A1, CRABP2, TEX264, SAR1B, PDGFB, B3GLCT, TAPBPL, CD1D, MTMR6, HACD4, HSD11B1, GJC1, CYB5R2, CYB5R4, ARSJ, RDH10, STC2, PDGFD,…	1863	2047	17624	1.26164	0.016963	0.00214254	0.0020553
GOTERM_CC_5	GO:0030133~transport vesicle	79	3.39347	2.22364e-05	RAB3B, APP, MCTP1, RAB3A, GALNT15, RAB3D, CTSZ, STON1, SLC40A1, PCSK9, AREG, RNF112, AP1G2, DPYSL3, AP1S1, CTSC, TMED5, RAB8B, SREBF1, UNC13A, MME, BGN, ADAM10, AP1AR, SYPL2, SYTL5, SYNGR3, HLA-F, COPZ1, SYTL3, BACE1, F8, CRISPLD2, AMPH, STEAP2, DGKI, BRSK1, PEF1, SAR1B, NKD2, CBARP, BLOC1S5, BLOC1S6, SYNGR1, SV2A, CLTCL1, SLC17A5, SYNDIG1, CD59, NPTX1, STX2, DISC1, IL33, YIPF1, SEC24A, TMEM30A, …	1863	464	17624	1.61065	0.0183963	0.00214254	0.0020553
GOTERM_CC_5	GO:0043025~neuronal cell body	92	3.95189	2.30933e-05	ACVRL1, APP, ITSN1, DIXDC1, ILK, KNDC1, GRIK2, ENO2, ELK1, PTPRF, MT-ND1, RNF112, ALCAM, PPP2R1A, DNER, ADORA1, TIMP2, SYNPO, GLUL, SCN1B, SLC38A1, HSP90AA1, EPHA7, MME, KCND3, ANXA3, PDPK1, ELOVL5, GLRX5, ITGA1, ADAM10, BACE1, OLFM1, TANC1, GAL, SNPH, MAP1B, EEF1A2, RAPGEF2, RGS7BP, ROR2, IL6ST, CRYAB, SHANK2, DGKI, KCNE3, AMIGO1, LPAR1, CACNA1A, ADAM21, LRP4, CRMP1, SLC1A4, SLC3A2, LRP8, TTBK1,…	1863	563	17624	1.54586	0.0190984	0.00214254	0.0020553
GOTERM_CC_5	GO:0098590~plasma membrane region	169	7.25945	7.70325e-05	CLSTN2, PLXND1, CLSTN3, WWC1, ITSN1, MLC1, ENO2, CLDN1, TXNDC15, PLB1, BEST1, GJA1, MPZ, ADORA1, BVES, IL6R, PDGFRB, SLC38A1, GABARAPL1, KIRREL1, EPHA7, MREG, UNC13A, CXADR, MUSK, F2R, KRT8, ADAM10, ANK2, CYS1, ATP1B1, SLC5A6, KIAA1614, SCNN1B, CLDN7, MXRA8, KCTD12, ALPK2, PLPP3, TLN1, ATP6V0D2, CFTR, DGKI, EPHA2, KCTD16, SLC26A2, NDRG4, COL13A1, CHRNA5, PDGFB, SLC1A2, SLC1A5, CD1D, LIN7C, MTMR6,…	1863	1203	17624	1.32896	0.0622995	0.00643222	0.00617031
GOTERM_CC_5	GO:0045121~membrane raft	60	2.57732	0.000182302	LY6K, APP, MLC1, ADRA1B, ENO2, GJA1, TUBA1A, HYAL2, OLR1, SCN5A, BVES, KIRREL1, PTGIS, CXADR, MME, UNC5B, ITGA1, F2R, ANK2, EMP2, ATP1B1, TGFBR2, BACE1, ANO1, RAP2B, KCNMA1, PLPP3, IL6ST, BIRC3, STOML2, SELPLG, ASAH2, KCNE3, SLC1A2, LRP4, AKAP5, IQGAP1, TFPI, LRP8, DPP4, PODXL, PRKAR2B, INPP5D, PRKAR2A, PDPN, SERPINH1, STOM, LYN, RFTN1, ERLIN2, SORBS1, SULF1, BST2, DLC1, RANGRF, LAMTOR1, TEK, HPS…	1863	349	17624	1.62636	0.141214	0.0122707	0.0117711
GOTERM_CC_5	GO:0044432~endoplasmic reticulum part	196	8.41924	0.000185103	APP, LPGAT1, TXNDC12, TMEM97, ANTXR2, TXNDC16, GJA1, CREB3L1, ARL6IP5, IL15RA, ARSA, ACSL5, MOGS, HLA-F, ATG13, JMJD8, CYP39A1, IFI27, TYRO3, COL8A2, MXRA8, SERPING1, PREB, PLPP3, ATF6, CFTR, COL13A1, TEX264, SAR1B, PDGFB, B3GLCT, TAPBPL, CD1D, HACD4, HSD11B1, GJC1, CYB5R2, CYB5R4, ARSJ, RDH10, STC2, PDGFD, PDGFC, SERPINH1, APOE, ARSD, HMGCLL1, ARSB, COL24A1, DMPK, SURF4, SUCO, ERLIN2, TMEM199, N…	1863	1452	17624	1.27697	0.143221	0.0122707	0.0117711
GOTERM_CC_5	GO:0044433~cytoplasmic vesicle part	211	9.06357	0.000191041	APP, SERPINE1, WDR83, ANTXR2, LGALS3, GJA1, PNP, ANPEP, AP1S2, AP1S1, AP1S3, PRSS3, GOLGA7, IL15RA, ARSA, GABARAPL1, UNC13A, ACTN1, SLC11A1, MIF, HLA-F, CRISPLD2, SERPING1, ULK2, ATP6V0D2, CFTR, TEX264, SAR1B, PDGFB, IQGAP1, CD1D, CBARP, INPP5B, PLAC8, CRACR2A, SYNGR1, RAB11FIP1, SYNDIG1, APOE, S100A11, ARSB, ELANE, LYN, JUP, RCC2, FZD7, SURF4, NBEAL2, RAB27B, TMEM199, BST2, SLC6A9, MYO5B, ADA, A…	1863	1580	17624	1.26333	0.147459	0.0122707	0.0117711
GOTERM_CC_5	GO:0044459~plasma membrane part	383	16.4519	0.000285878	EPHB6, APP, ITSN1, MLC1, ENO2, HS6ST1, CLDN1, TXNDC15, IL27RA, LGALS3, GJA1, ALCAM, PPP2R1A, ANPEP, SAMD12, BVES, SCN1B, SAMD10, ARSA, GABARAPL1, EPHA7, UNC13A, CXADR, MUSK, SLC6A16, IL1R1, KCNK12, SLC11A1, KRT8, KCNK15, ANK2, HLA-F, SYTL3, TM4SF1, SLC5A6, CLDN7, TYRO3, MXRA8, KCNQ5, KCTD12, ALPK2, PLPP3, TLN1, ATP6V0D2, CFTR, KCTD16, EPHA2, COL13A1, GYPC, PDGFB, LPAR1, ABCB8, LYPD3, IQGAP1, CD1D…	1863	3097	17624	1.1699	0.212382	0.0170506	0.0163563
GOTERM_CC_5	GO:0030659~cytoplasmic vesicle membrane	116	4.98282	0.000392112	RAB3B, RAB3A, RAB3D, LGALS3, ANPEP, AP1S2, AP1S1, ENPP4, AP1S3, IL15RA, CADPS2, GABARAPL1, MREG, UNC13A, SLC11A1, ADAM10, SYPL2, HLA-F, SCNN1B, ULK2, AMPH, ADAM8, RAB38, ROR2, ATP6V0D2, CFTR, DGKI, CEMIP, RAB5C, PEF1, SAR1B, IQGAP1, CORO1A, CBARP, INPP5B, ARHGAP21, SYNGR1, RAB11FIP1, NPC1L1, CLTCL1, SYNDIG1, APOE, KIAA0319, WNT3, GRIA4, WNT4, LYN, CCDC136, SURF4, NBEAL2, RAB27B, TMEM199, BST2, DA…	1863	802	17624	1.36828	0.279261	0.0218276	0.0209388
GOTERM_CC_5	GO:0070382~exocytic vesicle	43	1.84708	0.000459703	RAB3B, APP, BRSK1, MCTP1, RAB3A, RAB3D, STON1, SLC40A1, CBARP, NKD2, RNF112, SYNGR1, SV2A, DPYSL3, SLC17A5, SYNDIG1, STX2, DISC1, RAB8B, UNC13A, MME, SYT15, ADAM10, RAB27B, SYPL2, SNCAIP, SYTL5, SYNGR3, BTBD8, SYTL3, SYT17, COPS4, BACE1, SLC4A8, CLCN4, SLC6A9, SYT12, RAB15, SYT11, APBA1, AMPH, DGKI, BCL2L1	1863	235	17624	1.73098	0.318828	0.0239907	0.0230139
GOTERM_CC_5	GO:0000323~lytic vacuole	111	4.76804	0.000497764	RAB3A, RAB3D, MLC1, TMEM97, GJA1, ZFYVE26, MPZ, ANPEP, AP1S2, AP1S1, PIP4K2A, AP1S3, BORCS7, PDGFRB, NSF, ARSA, MREG, ENTPD4, SLC11A1, ANXA11, TSC2, ATP11C, ANK2, CYB561A3, HLA-F, TOM1L1, NAAA, EEF1A2, ADAM8, RAB38, ATP6V0D2, CFTR, SIDT2, RAB5C, STXBP2, SDC3, CD1D, DPP4, PLAC8, TMEM25, SYNGR1, ARSD, ARSB, ELANE, LYN, GOT1, SURF4, HPS1, GGH, GPR137B, GPR137C, TMEM199, BST2, DAB2, CSPG5, SDC1, HPSE…	1863	766	17624	1.37084	0.340146	0.024449	0.0234535
GOTERM_CC_5	GO:0032432~actin filament bundle	20	0.859107	0.000539677	LIMCH1, SYNPO2, FHOD1, ACTN1, RFLNB, ILK, SORBS1, MYLK, CNN2, LIMA1, ACTA1, ABLIM1, XIRP2, FLNB, TEK, SYNPO, CRYAB, MYH10, MYL9, PLS1	1863	80	17624	2.365	0.362851	0.025035	0.0240156
GOTERM_CC_5	GO:0042581~specific granule	32	1.37457	0.000615953	GHDC, SLC44A2, STXBP2, CTSZ, PTPRJ, CXCL1, SLC2A5, CNN2, CRACR2A, TIMP2, OLR1, STOM, CD59, QSOX1, ELANE, TMEM30A, JUP, ANXA3, PLAUR, GGH, ADAM10, ANXA11, ILF2, PTPRB, RAP2B, ADAM8, PTX3, LAMTOR1, HPSE, FOLR3, LAMTOR3, DNASE1L1	1863	160	17624	1.892	0.402188	0.026395	0.0253203
GOTERM_CC_5	GO:0005794~Golgi apparatus	215	9.2354	0.000632216	USP6NL, APP, HS6ST1, GJA1, GOLGA4, RASSF2, LIPG, AP1S2, ARFIP2, AP1S1, CHAC1, AP1S3, GOLGA7, IL15RA, GABARAPL1, COG5, ENTPD4, SLC35C2, PAQR3, GOLPH3L, AP1AR, HLA-F, RNF128, PLPP3, OBSL1, ATF6, CFTR, BLZF1, HS3ST3A1, SAR1B, SDC3, PDGFB, TAPBPL, INPP5B, CRACR2A, CHST11, STC2, PDGFD, PDGFC, INPP5K, B4GALNT1, APOE, B4GALNT3, ARSB, LYN, B3GALNT1, PHETA2, HACE1, YES1, ST8SIA1, SLC35E4, SURF4, FZD8, RAB…	1863	1649	17624	1.23342	0.410256	0.026395	0.0253203
GOTERM_CC_5	GO:0099503~secretory vesicle	144	6.18557	0.000826391	RAB3B, GHDC, APP, LY6K, RAB3A, RAB3D, SERPINE1, PLAT, RNF112, LGALS3, PNP, ANPEP, DPYSL3, ENPP4, PRSS3, GOLGA7, ARSA, UNC13A, CXADR, HGF, ACTN1, SLC11A1, ANXA11, ADAM10, MIF, SYPL2, SYTL5, ILF2, SYTL3, CRISPLD2, SCG5, SERPING1, AMPH, ADAM8, SCG2, DGKI, BRSK1, RAB5C, TEX264, STXBP2, PDGFB, IQGAP1, CBARP, PLAC8, CNN2, CRACR2A, SYNGR1, TBXA2R, SYNDIG1, S100A11, ARSB, ELANE, TGFB2, JUP, CCDC136, SURF…	1863	1051	17624	1.29614	0.498585	0.0328589	0.0315209
GOTERM_CC_5	GO:0070820~tertiary granule	32	1.37457	0.000946152	TNFAIP6, STXBP2, CXCL1, TCIRG1, CTSS, CNN2, LGALS3, TIMP2, OLR1, STOM, CD59, QSOX1, ENPP4, CD58, METTL7A, PRSS3, GOLGA7, DSP, SLC11A1, GGH, ADAM10, NBEAL2, ILF2, PTPRB, RAP2B, ADAM8, ALDOC, PTX3, LAMTOR1, FOLR3, LAMTOR3, VPS35L	1863	164	17624	1.84586	0.546342	0.0359108	0.0344485
GOTERM_CC_5	GO:0044431~Golgi apparatus part	139	5.97079	0.00101986	USP6NL, APP, GALNT13, CLSTN2, GALNT16, GALNT15, CLSTN3, HS6ST1, GALNT10, GJA1, GOLGA4, AP1S2, ARFIP2, AP1S1, AP1S3, CHAC1, GOLGA7, NSF, CSGALNACT1, IL15RA, POSTN, ENTPD4, COG5, PAQR3, GOLPH3L, ADAM10, ATP11C, HLA-F, CASD1, MR1, TMEM130, TOM1L1, PREPL, RAB38, PLPP3, STEAP2, ATF6, CFTR, BLZF1, HS3ST3A1, SAR1B, SDC3, PDGFB, TAPBPL, DNAJC28, ARHGAP21, CRACR2A, CHST11, PDGFD, CLTCL1, PDGFC, INPP5K, B4…	1863	1015	17624	1.29551	0.573446	0.0362537	0.0347775
GOTERM_CC_5	GO:0031226~intrinsic component of plasma membrane	227	9.75086	0.00107492	EPHB6, APP, HS6ST1, CLDN1, IL27RA, GJA1, ALCAM, SCN1B, EPHA7, CXADR, MUSK, SLC6A16, IL1R1, KCNK12, SLC11A1, KCNK15, TM4SF1, SLC5A6, TYRO3, KCNQ5, PLPP3, CFTR, EPHA2, COL13A1, GYPC, LPAR1, LYPD3, CD1D, PCDH18, SYNDIG1, TSPAN4, TSPAN2, TSPAN3, PROM1, KCNN4, SCN3A, JAG2, CCR1, LYN, SLC16A14, GPR137B, SLC6A9, PTK7, TNFSF4, SSPN, SDC1, SCN2A, CD200, ACVRL1, NRP2, GPR20, PTPRJ, GRIK2, LRRC32, PTPRF, RO…	1863	1770	17624	1.21323	0.592632	0.0362537	0.0347775
GOTERM_CC_5	GO:0005773~vacuole	121	5.19759	0.00108544	RAB3A, RAB3D, MLC1, TMEM97, GJA1, ZFYVE26, MPZ, ANPEP, AP1S2, AP1S1, PIP4K2A, AP1S3, PIP4K2C, BORCS7, PDGFRB, NSF, ARSA, GABARAPL1, MREG, ENTPD4, SLC11A1, ANXA11, TSC2, ATP11C, ANK2, CYB561A3, HLA-F, TOM1L1, NAAA, EEF1A2, RUBCNL, ADAM8, RAB38, ATP6V0D2, CFTR, SIDT2, RAB5C, TEX264, STXBP2, SDC3, CD1D, DPP4, PLAC8, TMEM25, SYNGR1, TBC1D17, ARSD, ARSB, ELANE, LYN, GOT1, SURF4, HPS1, GGH, GPR137B, GP…	1863	866	17624	1.32178	0.596199	0.0362537	0.0347775
GOTERM_CC_5	GO:0043197~dendritic spine	34	1.46048	0.0015196	APP, FRMPD4, ITSN1, LPAR1, SLA, ARRB1, AKAP5, DOCK10, PALMD, PRKAR2B, GPER1, ADORA1, SYNDIG1, KCNN2, SYNPO, GRIA4, KCND3, ACTN1, HIP1R, ADAM10, DNM3, ARHGAP33, MYL7, P2RX4, SYT11, MAP1B, ITPKA, APBA1, RGS7BP, CRYAB, SHANK3, DGKI, SHANK2, CDK5R1	1863	183	17624	1.7576	0.719122	0.0488026	0.0468154
GOTERM_CC_5	GO:0044309~neuron spine	34	1.46048	0.00166818	APP, FRMPD4, ITSN1, LPAR1, SLA, ARRB1, AKAP5, DOCK10, PALMD, PRKAR2B, GPER1, ADORA1, SYNDIG1, KCNN2, SYNPO, GRIA4, KCND3, ACTN1, HIP1R, ADAM10, DNM3, ARHGAP33, MYL7, P2RX4, SYT11, MAP1B, ITPKA, APBA1, RGS7BP, CRYAB, SHANK3, DGKI, SHANK2, CDK5R1	1863	184	17624	1.74805	0.751942	0.0497753	0.0477485
GOTERM_CC_5	GO:0030425~dendrite	94	4.0378	0.00166911	ACVRL1, APP, PRR7, CLSTN2, CLSTN3, FRMPD4, ITSN1, ILK, SLA, HNRNPU, ARRB1, KNDC1, GRIK2, ELK1, MT-ND1, DOCK10, ALCAM, CHL1, TUBB3, PPP2R1A, GPER1, DNER, ADORA1, SYNPO, NSF, GABARAPL1, KIRREL1, LYNX1, HSP90AA1, EPHA7, MME, KCND3, ANXA3, ELOVL5, GLRX5, ACTN1, ADAM10, DICER1, DNM3, BACE1, TANC1, MYL7, MAP1B, IL1RAPL1, ITPKA, RGS7BP, ROR2, IL6ST, CRYAB, SHANK3, SHANK2, DGKI, TMEM185A, GNAZ, KCNE3, AM…	1863	653	17624	1.36178	0.752136	0.0497753	0.0477485
