# Supplementary material for: ZNF281 Promotes Colon Fibroblast Activation in TGFβ1-Induced Gut Fibrosis
Source: Int J Mol Sci. 2022 Sep 6;23(18):10261. doi: 10.3390/ijms231810261 (PMC9499662; doi:10.3390/ijms231810261)
Supplement: Supplementary file 1 [file ijms-23-10261-s001.zip › ijms-1878203-Table S4 .xlsx]

## Sheet: BP5 FDR<0.05
Category	Term	Count	%	PValue	Genes	List Total	Pop Hits	Pop Total	Fold Enrichment	Bonferroni	Benjamini	FDR
GOTERM_BP_5	GO:0016477~cell migration	279	12.3945	2.91049e-20	APP, IFITM1, SERPINE1, DIXDC1, PHB2, CLDN1, MYLK, IL27RA, EPS8, LGALS3, GJA1, AKT3, DPYSL3, CCN2, CCN1, BVES, TNS1, CCBE1, CXADR, IL1R1, DAPK2, PRKCA, ACTN4, MIF, SFRP1, MAP1B, DDIT4, TYRO3, NSMF, PLPP3, GPLD1, EPHA2, GYPC, SDC3, PDGFA, CEND1, IQGAP1, APCDD1, ADAMTS12, HIF1A, TTBK2, C5, RRAS, FLRT2, INPP5D, PDGFD, HMOX1, APOD, APOE, S100A11, ARSB, STAT5A, CCR1, TNFSF18, CARMIL2, FZD3, ACE, YES1, …	1860	1658	18780	1.69903	1.7722e-16	9.4119e-17	8.89872e-17
GOTERM_BP_5	GO:0016310~phosphorylation	385	17.1035	3.09144e-20	ATF2, MT-ND5, ARAF, TESK2, WDR83, ENO2, PHB2, MT-ND3, MYLK, NDST1, PSMD9, LIPE, AKT3, PIP4K2C, PRKACB, PRKCH, DAPK2, PRKCA, FRS2, ATG13, AR, DDIT4, TYRO3, PSME1, PSME2, NHLRC1, MT-CO2, ATF3, ATF4, SHMT2, PDGFA, IQGAP1, PLA2G6, PRDM11, HIF1A, C5, LDHA, PRDX4, GJC2, PDGFD, PRKAR2A, PLK3, CDK19, CADM4, ACE, TSLP, DMPK, FZD4, FZD7, PLK2, INCA1, ABCA7, CDC7, WDR54, EHD4, UCK1, CDK14, CDK15, EZH2, RET,…	1860	2525	18780	1.53951	1.88238e-16	9.4119e-17	8.89872e-17
GOTERM_BP_5	GO:0035556~intracellular signal transduction	426	18.9249	1.82947e-16	ATF2, ITSN1, ARAF, WDR83, PHB2, EPS8, PREX2, NDST1, PSMD9, SAMD14, GJA1, CREB3L1, AKT3, PIP4K2C, PRKACB, PRKCH, UNC13A, UNC5B, DAPK2, RPL23, PRKCA, FRS2, BHLHA15, DICER1, AR, DDIT3, DDIT4, TYRO3, PSME1, PSME2, ATF3, TSPYL5, ATF4, RHNO1, NYAP1, NLRX1, PDGFA, IQGAP1, PLA2G6, PRDM11, HIF1A, C5, PRDX4, PDGFD, PRKAR2A, S100A13, RRS1, HMOX1, PLK3, CADM4, TSLP, DMPK, FZD4, HOMER2, FZD7, PLK2, RDX, C20OR…	1860	2999	18780	1.43422	1.35203e-12	3.36261e-13	3.17927e-13
GOTERM_BP_5	GO:0030334~regulation of cell migration	185	8.21857	2.20897e-16	SEMA5A, APP, IFITM1, PLXND1, CSF1, ATP8A1, SERPINE1, FAM107A, FGF1, CLDN1, FGF2, MYLK, CXCL16, AMOT, IL27RA, LGALS3, GJA1, AKT3, DPYSL3, ENPP2, PHLDA2, CCN1, PDGFRB, CCBE1, SEMA6A, LMO4, IL1R1, HGF, DAPK2, IGFBP3, TPM1, F2R, ADAM10, PRKCA, ACTN4, MIF, SFRP1, ADAM8, NSMF, PLPP3, GPLD1, JCAD, EPHA2, BEX4, CEMIP, NDRG4, PDGFA, IQGAP1, HIF1A, CORO1A, TTBK2, DPP4, CNN2, C5, RRAS, FLRT2, TBXA2R, PODXL,…	1860	1021	18780	1.82948	1.35203e-12	3.36261e-13	3.17927e-13
GOTERM_BP_5	GO:0009966~regulation of signal transduction	470	20.8796	1.09982e-15	ITSN1, SERPINE1, ARAF, WDR83, PHB2, EPS8, PREX2, NDST1, PSMD9, GJA1, CREB3L1, AKT3, PIP4K2C, PRKACB, CCBE1, PRKCH, UNC5B, DAPK2, RPL23, PRKCA, FRS2, AR, DDIT3, DDIT4, TYRO3, PSME1, PSME2, ATF6, ATF3, TSPYL5, RHNO1, NLRX1, GATA6, PDGFA, IQGAP1, PLA2G6, PRDM11, ADAMTS12, HIF1A, LYPD6, C5, CHST11, PDGFD, PRKAR2A, S100A13, RRS1, HMOX1, JAG2, PLK3, CADM4, HOMER1, TSLP, JUP, DMPK, FZD4, HOMER2, FZD7, P…	1860	3420	18780	1.38757	6.76015e-12	1.33936e-12	1.26633e-12
GOTERM_BP_5	GO:2000145~regulation of cell motility	190	8.44069	4.40857e-15	SEMA5A, APP, IFITM1, PLXND1, CSF1, ATP8A1, SERPINE1, FAM107A, FGF1, CLDN1, FGF2, MYLK, CXCL16, AMOT, IL27RA, LGALS3, GJA1, AKT3, DPYSL3, ENPP2, PHLDA2, CCN1, PDGFRB, CCBE1, SEMA6A, LMO4, IL1R1, HGF, DAPK2, IGFBP3, TPM1, F2R, ADAM10, PRKCA, ACTN4, MIF, SFRP1, ADAM8, NSMF, PHPT1, PLPP3, GPLD1, JCAD, EPHA2, BEX4, CEMIP, NDRG4, PDGFA, IQGAP1, HIF1A, CORO1A, TTBK2, DPP4, CNN2, C5, RRAS, FLRT2, TBXA2R,…	1860	1091	18780	1.75837	2.70406e-11	4.47397e-12	4.23003e-12
GOTERM_BP_5	GO:0051174~regulation of phosphorus metabolic process	287	12.7499	2.57909e-13	EPHB6, APP, ATF2, ARAF, DIXDC1, PHB2, NDST1, LGALS3, RPS6KA5, RASSF2, PPP2R1A, PDK3, CCN2, PIP4K2C, CCN1, PRKACB, PDK2, CDON, EPHA5, EPHA7, MUSK, SLC11A1, ENTPD5, PAQR3, FRS2, PRKCA, MIF, JMJD8, AR, SFRP1, MARF1, DDIT4, TYRO3, NHLRC1, NSMF, TRIB3, MT-CO2, PLPP3, TRIB2, GPLD1, ATF3, EPHA2, ATF4, SPTBN4, SHMT2, PDGFA, IQGAP1, PRDM11, PLA2G6, HIF1A, C5, GJC2, RRAS, PDGFD, PRKAR2A, APOE, CCR1, TNFSF1…	1860	1928	18780	1.50299	1.57038e-09	2.24344e-10	2.12112e-10
GOTERM_BP_5	GO:0010647~positive regulation of cell communication	290	12.8832	3.76745e-13	APP, OXTR, ITSN1, DIXDC1, PHB2, PSMD9, NDST1, GJA1, RASSF2, LGALS1, PPP2R1A, AKT3, CCN2, SKP2, CCN1, CDON, CCBE1, PRKCH, RSAD2, UNC5B, IL1R1, RPL23, SLC35C2, FRS2, PRKCA, ACTN4, MIF, JMJD8, AR, SFRP1, DDIT3, RRAGD, PSME1, PSME2, TRIM14, TRIB3, ATF6, GPLD1, ATF3, TSPYL5, GATA6, PDGFA, IQGAP1, PLA2G6, LYPD6, HIF1A, C5, PDGFD, S100A13, HMOX1, APOE, CD14, PCK2, JAG2, CCR1, TNFSF18, FIS1, GADD45B, JUP…	1860	1959	18780	1.49467	2.29372e-09	2.8675e-10	2.71115e-10
GOTERM_BP_5	GO:0019220~regulation of phosphate metabolic process	285	12.661	4.38704e-13	EPHB6, APP, ATF2, ARAF, DIXDC1, PHB2, NDST1, LGALS3, RPS6KA5, RASSF2, PPP2R1A, CCN2, PIP4K2C, CCN1, PRKACB, CDON, EPHA5, EPHA7, MUSK, SLC11A1, ENTPD5, PAQR3, FRS2, PRKCA, MIF, JMJD8, AR, SFRP1, MARF1, DDIT4, TYRO3, NHLRC1, NSMF, TRIB3, MT-CO2, PLPP3, TRIB2, GPLD1, ATF3, EPHA2, ATF4, SPTBN4, SHMT2, PDGFA, IQGAP1, PRDM11, PLA2G6, HIF1A, C5, GJC2, RRAS, PDGFD, PRKAR2A, APOE, CCR1, TNFSF18, FIS1, WWT…	1860	1919	18780	1.49952	2.67093e-09	2.96808e-10	2.80625e-10
GOTERM_BP_5	GO:0030335~positive regulation of cell migration	116	5.15327	5.17054e-13	SEMA5A, APP, CSF1, ATP8A1, SERPINE1, FAM107A, FGF1, CLDN1, FGF2, MYLK, CXCL16, AMOT, LGALS3, AKT3, ENPP2, CCN1, PDGFRB, CCBE1, SEMA6A, IL1R1, HGF, DAPK2, F2R, ADAM10, PRKCA, ACTN4, ADAM8, NSMF, PLPP3, GPLD1, JCAD, EPHA2, CEMIP, PDGFA, IQGAP1, HIF1A, CORO1A, RRAS, PODXL, DDRGK1, PDGFD, ABL1, HMOX1, S100A11, TNFSF18, STAT5A, CCR1, CARMIL2, TGFB2, TGFB1, FZD4, PLK2, RDX, IGF1, COL1A1, CXCL10, DAB2, …	1860	588	18780	1.99188	3.1482e-09	3.14834e-10	2.97668e-10
GOTERM_BP_5	GO:0000902~cell morphogenesis	179	7.95202	7.62351e-13	EPHB6, SEMA5A, APP, RAB3A, PLXND1, DIXDC1, KNDC1, CELSR2, ANTXR1, ARHGAP35, EPS8, PREX2, GJA1, C1GALT1C1, CDH4, GOLGA4, RPS6KA5, ALCAM, CDH2, TUBB3, ENPP2, GRB10, NEK3, BVES, SCN1B, EPHA5, EPHA7, SEMA6A, UNC13A, UNC5B, HGF, ACTN1, TPM1, APLP1, ADAM10, FRS2, PRKCA, ACTN4, DICER1, AR, OLFM1, KEL, MAP1B, TYRO3, ANOS1, ULK2, ADAM8, NSMF, HPRT1, OBSL1, ZFPM1, SIDT2, EPHA2, ATF4, SPTBN4, CHRNA3, SPTBN5…	1860	1064	18780	1.69861	4.64219e-09	4.21996e-10	3.98987e-10
GOTERM_BP_5	GO:0048468~cell development	329	14.6157	9.4898e-13	EPHB6, APP, ITSN1, DIXDC1, HS6ST1, ANTXR1, CLDN1, PREX2, GJA1, GOLGA4, C1GALT1C1, SAMD14, RPS6KA5, ALCAM, LGALS1, PPP2R1A, RPS6KA2, DPYSL3, MYOZ1, BVES, SCN1B, CDON, EPHA5, HES6, EPHA7, PRKCH, UNC13A, CXADR, UNC5B, ACTN1, PAQR3, FRS2, ANK2, PRKCA, ACTN4, BHLHA15, DICER1, AR, SFRP1, MARF1, KEL, SPINT1, MAP1B, TYRO3, ANOS1, ULK2, NSMF, HPRT1, ALPK2, ATF5, ZFPM1, MYL9, OBSL1, EPHA2, ATF4, SPTBN4, SP…	1860	2306	18780	1.44052	5.77857e-09	4.81528e-10	4.55273e-10
GOTERM_BP_5	GO:2000147~positive regulation of cell motility	118	5.24211	2.23628e-12	SEMA5A, APP, CSF1, ATP8A1, SERPINE1, FAM107A, FGF1, CLDN1, FGF2, MYLK, CXCL16, AMOT, LGALS3, AKT3, ENPP2, CCN1, PDGFRB, CCBE1, SEMA6A, IL1R1, HGF, DAPK2, F2R, ADAM10, PRKCA, ACTN4, ADAM8, NSMF, PHPT1, PLPP3, GPLD1, JCAD, EPHA2, CEMIP, PDGFA, IQGAP1, HIF1A, CORO1A, RRAS, PODXL, DDRGK1, PDGFD, ABL1, HMOX1, TAC3, S100A11, TNFSF18, STAT5A, CCR1, CARMIL2, TGFB2, TGFB1, FZD4, PLK2, RDX, IGF1, COL1A1, C…	1860	615	18780	1.93727	1.3617e-08	1.04744e-09	9.90328e-10
GOTERM_BP_5	GO:0051272~positive regulation of cellular component movement	119	5.28654	6.37969e-12	SEMA5A, APP, CSF1, ATP8A1, SERPINE1, FAM107A, FGF1, CLDN1, FGF2, MYLK, CXCL16, AMOT, LGALS3, AKT3, ENPP2, CCN1, PDGFRB, CCBE1, SEMA6A, IL1R1, HGF, DAPK2, F2R, ADAM10, PRKCA, ACTN4, ADAM8, NSMF, PHPT1, PLPP3, GPLD1, JCAD, EPHA2, CEMIP, PDGFA, IQGAP1, HIF1A, CORO1A, RRAS, PODXL, DDRGK1, PDGFD, ABL1, HMOX1, TAC3, S100A11, TNFSF18, STAT5A, CCR1, CARMIL2, TGFB2, TGFB1, FZD4, PLK2, RDX, IGF1, COL1A1, C…	1860	632	18780	1.90113	3.88458e-08	2.77471e-09	2.62342e-09
GOTERM_BP_5	GO:0031399~regulation of protein modification process	284	12.6166	7.34538e-12	APP, ATF2, ARAF, DIXDC1, PHB2, NDST1, LGALS3, RPS6KA5, RASSF2, PPP2R1A, RASSF5, CCN2, SKP2, CCN1, PRKACB, CDON, ARRDC4, EPHA7, MUSK, RPL23, SLC11A1, PAQR3, FRS2, PRKCA, MIF, ATG13, AR, SFRP1, THAP7, DDIT4, NHLRC1, NSMF, TRIB3, PLPP3, TRIB2, ATF3, EPHA2, TSPYL5, ATF4, BEX4, SPTBN4, SET, DCUN1D4, PDGFA, IQGAP1, PRDM11, PLA2G6, HIF1A, C5, GJC2, RRAS, PDGFD, PRKAR2A, APOE, CCR1, TNFSF18, WWTR1, CADM4…	1860	1957	18780	1.46524	4.47258e-08	2.98174e-09	2.81916e-09
GOTERM_BP_5	GO:0009967~positive regulation of signal transduction	262	11.6393	8.18459e-12	APP, DIXDC1, PHB2, PSMD9, NDST1, GJA1, RASSF2, LGALS1, PPP2R1A, AKT3, CCN2, SKP2, CCN1, CDON, CCBE1, PRKCH, RSAD2, UNC5B, IL1R1, RPL23, SLC35C2, FRS2, PRKCA, ACTN4, MIF, JMJD8, AR, SFRP1, DDIT3, RRAGD, PSME1, PSME2, TRIM14, TRIB3, ATF6, ATF3, TSPYL5, GATA6, PDGFA, IQGAP1, PLA2G6, LYPD6, HIF1A, C5, PDGFD, S100A13, HMOX1, APOE, CD14, JAG2, CCR1, TNFSF18, FIS1, GADD45B, JUP, HOMER1, TSLP, FZD4, PLK2…	1860	1773	18780	1.49202	4.98358e-08	3.11475e-09	2.94492e-09
GOTERM_BP_5	GO:0007399~nervous system development	351	15.5931	9.06689e-12	EPHB6, APP, ATF2, OXTR, ITSN1, DIXDC1, HS6ST1, CLDN1, PREX2, NDST1, GJA1, GOLGA4, SAMD14, RPS6KA5, ALCAM, LGALS1, AKT3, DPYSL3, HOXA1, CHAC1, BSN, PRKACB, SCN1B, CDON, EPHA5, HES6, EPHA7, PRKCH, UNC13A, MUSK, UNC5B, PAQR3, FRS2, ANK2, PRKCA, BHLHA15, DICER1, SFRP1, KEL, SPINT1, MAP1B, DDIT4, TYRO3, ANOS1, ULK2, NSMF, HPRT1, ATF5, OBSL1, EPHA2, ATF4, SPTBN4, SPTBN5, NYAP1, CRABP2, CEND1, NEDD4L, I…	1860	2541	18780	1.39471	5.52081e-08	3.24755e-09	3.07048e-09
GOTERM_BP_5	GO:0072359~circulatory system development	196	8.70724	1.03661e-11	ATF2, OXTR, SERPINE1, HS6ST1, ANTXR1, FGFRL1, MYLK, NDST1, NSDHL, GJA1, RPS6KA2, ANPEP, CREB3L1, AKT3, HOXA1, CCN2, CCN1, JUNB, BVES, CCBE1, CXADR, UNC5B, FRS2, ANK2, PRKCA, JMJD8, SFRP1, SPINT1, DDIT3, COL8A2, ALPK2, ZFPM1, OBSL1, GPLD1, EPHA2, GATA6, PDGFA, HIF1A, BLOC1S6, C5, RRAS, FLRT2, PDGFD, HMOX1, APOD, APOE, DNAH11, ACE, EGR3, JUP, FZD4, PLK2, FZD7, PDE2A, LIF, IGF1, COL1A1, PTK7, SNAI1,…	1860	1232	18780	1.6063	6.31188e-08	3.50661e-09	3.31541e-09
GOTERM_BP_5	GO:0045597~positive regulation of cell differentiation	176	7.81875	1.27983e-11	SEMA5A, APP, IFITM1, PLXND1, CSF1, ITSN1, SERPINE1, DIXDC1, FGF2, ARHGAP35, MYLK3, LOXL2, GJA1, CDH4, GOLGA4, PNP, CDH2, DPYSL3, RPS6KA1, CCN2, CCN1, JUNB, SCN1B, TGM2, CDON, PRKCH, SEMA6A, UNC13A, HGF, IGFBP3, ATP11C, PRKCA, DICER1, FNDC5, AR, OLFM1, SFRP1, OLFM2, SPINT1, MAP1B, ADAM8, NSMF, TOX, IL6ST, OBSL1, NDRG4, CRABP2, GATA6, NEDD4L, IQGAP1, HIF1A, RASGRP1, BLOC1S5, SCUBE3, BLOC1S6, GJC2, …	1860	1075	18780	1.65305	7.7929e-08	4.10152e-09	3.87789e-09
GOTERM_BP_5	GO:1902531~regulation of intracellular signal transduction	296	13.1497	2.1799e-11	APP, TP53RK, ITSN1, ARAF, DIXDC1, WDR83, PHB2, EPS8, PREX2, NDST1, GJA1, RASSF2, LGALS1, PPP2R1A, CREB3L1, AKT3, CCN2, PIP4K2C, MYOZ1, CCN1, PDK2, CDON, EPHA7, UNC5B, DAPK2, RPL23, ENTPD5, PAQR3, FRS2, PRKCA, ACTN4, MIF, JMJD8, AR, SFRP1, DDIT3, RRAGD, DDIT4, TRIM14, TRIB3, TRIB2, ATF3, RHNO1, EPHA2, TSPYL5, NLRX1, PDGFA, IQGAP1, PRDM11, PLA2G6, NLK, HIF1A, INPP5B, C5, RRAS, RACGAP1, PDGFD, PRKAR…	1860	2078	18780	1.43823	1.32734e-07	6.63671e-09	6.27484e-09
GOTERM_BP_5	GO:0046903~secretion	231	10.2621	2.31708e-11	APP, OXTR, ITSN1, SERPINE1, PSMD9, LGALS3, ISLR, GJA1, PNP, ANPEP, CREB3L1, CCN2, GOLGA7, EPHA5, UNC13A, RSAD2, ACTN1, SLC11A1, GOLPH3L, PRKCA, ACTN4, MIF, ANK1, SYTL3, SFRP1, TYRO3, SERPING1, TAGLN2, MT-CO2, GPLD1, LLGL2, TEX264, ABCB4, STXBP2, MGST1, PDGFA, IQGAP1, PLA2G6, HIF1A, PLAC8, BLOC1S6, SYNGR1, CYB5R4, PRDX4, RAB11FIP1, SYNGR2, S100A13, HMOX1, APOE, CD14, S100A11, ARSB, PCK2, STAT5A, C…	1860	1530	18780	1.52441	1.41087e-07	6.71842e-09	6.3521e-09
GOTERM_BP_5	GO:0048513~animal organ development	492	21.857	3.17423e-11	ATF2, ITSN1, SERPINE1, PHB2, CLDN1, ELK1, FGFRL1, MYLK, NDST1, PSMD9, NSDHL, GJA1, AKT3, HOXA1, JUNB, BVES, GAMT, CCBE1, PRKCH, CXADR, PRKCA, FRS2, AR, SPINT1, SCO2, DDIT4, RBP1, TYRO3, PSME1, TXNIP, PSME2, MT-CO2, HPRT1, ATF5, MYL9, ATF6, ATF3, GPLD1, ATF4, GATA6, PDGFA, IQGAP1, ADAMTS12, HIF1A, HSD11B1, BLOC1S6, LDHA, PRDX4, GJC2, FLRT2, CHST11, PDGFD, RRS1, SERPINH1, HMOX1, JAG2, DNAH11, FZD3,…	1860	3835	18780	1.29534	1.93279e-07	8.7854e-09	8.30638e-09
GOTERM_BP_5	GO:0007166~cell surface receptor signaling pathway	432	19.1915	3.92645e-11	ATF2, WIPF1, ITSN1, SERPINE1, PHB2, FGFRL1, NDST1, PSMD9, NSDHL, CREB3L1, PIP4K2C, SAMD12, PRKACB, JUNB, SAMD10, CCBE1, PRKCH, UNC5B, PRKCA, FRS2, AR, DDIT3, DDIT4, TYRO3, PSME1, ANOS1, TXNIP, PSME2, ATF3, GPLD1, GATA6, PDGFA, IQGAP1, PLA2G6, ADAMTS12, HIF1A, LYPD6, ADAMTS10, C5, ADAMTS13, FLRT2, CHST11, PDGFD, FLRT1, HMOX1, JAG2, FZD3, CADM4, HOMER1, TSLP, JUP, DMPK, FZD4, HOMER2, FZD7, C20ORF27…	1860	3293	18780	1.32457	2.39082e-07	1.03949e-08	9.82809e-09
GOTERM_BP_5	GO:0022008~neurogenesis	253	11.2394	1.00366e-10	EPHB6, APP, ITSN1, DIXDC1, HS6ST1, PREX2, GJA1, GOLGA4, SAMD14, RPS6KA5, ALCAM, LGALS1, DPYSL3, CHAC1, SCN1B, CDON, EPHA5, HES6, EPHA7, PRKCH, UNC13A, UNC5B, PAQR3, FRS2, PRKCA, BHLHA15, DICER1, SFRP1, KEL, SPINT1, MAP1B, DDIT4, ANOS1, ULK2, NSMF, HPRT1, ATF5, OBSL1, EPHA2, ATF4, SPTBN4, SPTBN5, NYAP1, CRABP2, CEND1, NEDD4L, IQGAP1, APCDD1, HIF1A, BLOC1S5, BLOC1S6, GJC2, FLRT2, RACGAP1, FLRT1, AP…	1860	1739	18780	1.46894	6.11125e-07	2.54636e-08	2.40752e-08
GOTERM_BP_5	GO:0032940~secretion by cell	210	9.32919	1.20332e-10	APP, OXTR, ITSN1, SERPINE1, PSMD9, LGALS3, ISLR, GJA1, PNP, ANPEP, CREB3L1, CCN2, GOLGA7, EPHA5, UNC13A, RSAD2, ACTN1, SLC11A1, GOLPH3L, PRKCA, ACTN4, MIF, ANK1, SYTL3, SFRP1, TYRO3, SERPING1, TAGLN2, GPLD1, LLGL2, TEX264, STXBP2, MGST1, PDGFA, IQGAP1, PLA2G6, HIF1A, PLAC8, BLOC1S6, SYNGR1, CYB5R4, PRDX4, RAB11FIP1, SYNGR2, S100A13, HMOX1, APOE, CD14, S100A11, ARSB, PCK2, CCR1, PTPRN2, JUP, FZD4,…	1860	1382	18780	1.53424	7.327e-07	2.84943e-08	2.69406e-08
GOTERM_BP_5	GO:0051960~regulation of nervous system development	159	7.06353	1.2167e-10	DGKG, SEMA5A, APP, OXTR, CLSTN2, PLXND1, CSF1, CLSTN3, ITSN1, DIXDC1, KNDC1, IL1RAP, CELSR1, FGF2, ARHGAP35, CDH4, GOLGA4, LGALS1, CDH2, DPYSL3, PRKACB, SCN1B, TGM2, CDON, HES6, EPHA7, PRKCH, SEMA6A, UNC13A, MUSK, HGF, PAQR3, ADAM10, DICER1, OLFM1, ACAP3, SFRP1, KEL, SPINT1, MAP1B, ULK2, NSMF, TOX, IL6ST, OBSL1, CHRNA3, NDRG4, CRABP2, NEDD4L, CEND1, NREP, IQGAP1, HIF1A, GJC2, FLRT2, ABL1, TPPP, A…	1860	969	18780	1.65675	7.40851e-07	2.84943e-08	2.69406e-08
GOTERM_BP_5	GO:0000904~cell morphogenesis involved in differentiation	135	5.99733	1.73229e-10	EPHB6, SEMA5A, APP, RAB3A, PLXND1, DIXDC1, KNDC1, CELSR2, ANTXR1, ARHGAP35, PREX2, C1GALT1C1, CDH4, GOLGA4, RPS6KA5, ALCAM, CDH2, TUBB3, GRB10, BVES, SCN1B, EPHA5, EPHA7, SEMA6A, UNC5B, ACTN1, APLP1, ADAM10, FRS2, PRKCA, ACTN4, AR, OLFM1, KEL, MAP1B, TYRO3, ANOS1, ULK2, NSMF, HPRT1, OBSL1, ZFPM1, EPHA2, ATF4, SPTBN4, CHRNA3, SPTBN5, CRABP2, PXN, NEDD4L, BLOC1S6, FLRT2, ABL1, NDN, NPTX1, APOE, KIA…	1860	786	18780	1.73418	1.05479e-06	3.90663e-08	3.69362e-08
GOTERM_BP_5	GO:0036211~protein modification process	549	24.3892	2.23278e-10	ATF2, ARAF, TESK2, WDR83, PHB2, MYLK, ELK4, NDST1, PSMD9, LIPE, AKT3, PRKACB, PRKCH, NHLRC4, DAPK2, RPL23, PRKCA, FRS2, ATG13, AR, RNF128, HMBS, ADPRH, DDIT4, TYRO3, PSME1, PSME2, NHLRC1, ATF3, GPLD1, TSPYL5, ATF4, SET, SHMT2, B3GLCT, PDGFA, NEDD4L, BAZ2A, IQGAP1, PLA2G6, PRDM11, HIF1A, C5, PRDX4, GJC2, HLCS, RNF215, PDGFD, PRKAR2A, PLK3, CDK19, CADM4, ACE, PHC1, TSLP, DMPK, FZD4, FZD7, PLK2, INC…	1860	4412	18780	1.25638	1.35954e-06	4.68806e-08	4.43245e-08
GOTERM_BP_5	GO:0006464~cellular protein modification process	549	24.3892	2.23278e-10	ATF2, ARAF, TESK2, WDR83, PHB2, MYLK, ELK4, NDST1, PSMD9, LIPE, AKT3, PRKACB, PRKCH, NHLRC4, DAPK2, RPL23, PRKCA, FRS2, ATG13, AR, RNF128, HMBS, ADPRH, DDIT4, TYRO3, PSME1, PSME2, NHLRC1, ATF3, GPLD1, TSPYL5, ATF4, SET, SHMT2, B3GLCT, PDGFA, NEDD4L, BAZ2A, IQGAP1, PLA2G6, PRDM11, HIF1A, C5, PRDX4, GJC2, HLCS, RNF215, PDGFD, PRKAR2A, PLK3, CDK19, CADM4, ACE, PHC1, TSLP, DMPK, FZD4, FZD7, PLK2, INC…	1860	4412	18780	1.25638	1.35954e-06	4.68806e-08	4.43245e-08
GOTERM_BP_5	GO:0001944~vasculature development	141	6.26388	2.56461e-10	SEMA5A, ATF2, PLXND1, ZFAND5, SERPINE1, FGF1, HS6ST1, FGF2, ANTXR1, MYLK, AMOT, LOXL2, NDST1, NSDHL, GJA1, CDH2, ANPEP, CREB3L1, AKT3, ENPP2, HOXA1, CCN2, CCN1, JUNB, PDGFRB, CCBE1, SEMA6A, UNC5B, HGF, OSR1, PRKCA, JMJD8, SFRP1, SPINT1, COL4A1, DDIT3, COL8A2, ADAM8, SCG2, GPLD1, JCAD, EPHA2, DNMT1, GATA6, PDGFA, HIF1A, BLOC1S6, C5, RRAS, TBXA2R, PDGFD, ABL1, HMOX1, APOD, APOE, WNT2, TGFB2, ACE, T…	1860	837	18780	1.70089	1.56159e-06	5.0374e-08	4.76273e-08
GOTERM_BP_5	GO:0072358~cardiovascular system development	141	6.26388	2.56461e-10	SEMA5A, ATF2, PLXND1, ZFAND5, SERPINE1, FGF1, HS6ST1, FGF2, ANTXR1, MYLK, AMOT, LOXL2, NDST1, NSDHL, GJA1, CDH2, ANPEP, CREB3L1, AKT3, ENPP2, HOXA1, CCN2, CCN1, JUNB, PDGFRB, CCBE1, SEMA6A, UNC5B, HGF, OSR1, PRKCA, JMJD8, SFRP1, SPINT1, COL4A1, DDIT3, COL8A2, ADAM8, SCG2, GPLD1, JCAD, EPHA2, DNMT1, GATA6, PDGFA, HIF1A, BLOC1S6, C5, RRAS, TBXA2R, PDGFD, ABL1, HMOX1, APOD, APOE, WNT2, TGFB2, ACE, T…	1860	837	18780	1.70089	1.56159e-06	5.0374e-08	4.76273e-08
GOTERM_BP_5	GO:0051962~positive regulation of nervous system development	105	4.66459	3.79611e-10	SEMA5A, APP, OXTR, CLSTN2, PLXND1, CSF1, CLSTN3, ITSN1, DIXDC1, IL1RAP, FGF2, ARHGAP35, CDH4, GOLGA4, DPYSL3, SCN1B, TGM2, CDON, PRKCH, SEMA6A, UNC13A, HGF, DICER1, SPINT1, MAP1B, NSMF, TOX, IL6ST, OBSL1, NDRG4, CRABP2, NEDD4L, IQGAP1, HIF1A, GJC2, FLRT2, ABL1, TPPP, APOE, WNT2, WNT3, ARSB, PLXNA4, FZD3, ACE, ANKRD27, TGFB1, LRRN3, LIF, TRPV2, L1CAM, GDF5, BMP6, IL6, CXCL12, PTK7, DLG5, PLXNB3, P…	1860	568	18780	1.86648	2.31145e-06	7.22328e-08	6.82943e-08
GOTERM_BP_5	GO:0060284~regulation of cell development	162	7.1968	4.16918e-10	DGKG, SEMA5A, APP, PLXND1, CSF1, ITSN1, DIXDC1, KNDC1, FGF2, ARHGAP35, MYLK3, RGS4, CDH4, GOLGA4, LGALS1, CDH2, PPP2R1A, DPYSL3, SCN1B, TGM2, CDON, HES6, EPHA7, PRKCH, SEMA6A, UNC13A, HGF, PAQR3, ADAM10, ACTN4, DICER1, OLFM1, ACAP3, SFRP1, KEL, SPINT1, MAP1B, ULK2, NSMF, TOX, IL6ST, OBSL1, CHRNA3, NDRG4, CRABP2, NEDD4L, NREP, IQGAP1, HIF1A, GJC2, FLRT2, ABL1, APOE, WNT2, KIAA0319, WNT3, ARSB, PLX…	1860	1009	18780	1.62109	2.53861e-06	7.69277e-08	7.27332e-08
GOTERM_BP_5	GO:0007167~enzyme linked receptor protein signaling pathway	173	7.68547	6.35956e-10	EPHB6, APP, ATF2, CSF1, NCF2, ITSN1, ZFAND5, FGF1, FGF2, FGFRL1, NDST1, RPS6KA5, RASSF2, PEG10, CREB3L1, GRB10, ENPP1, CCN2, PIP4K2C, SAMD12, CCN1, PDK2, SAMD10, PDGFRB, EPHA5, CCBE1, EPHA7, SEMA6A, MUSK, HGF, IGFBP3, TSC2, ARID5B, FRS2, LIFR, PRKCA, PDGFRL, AR, SFRP1, COL4A1, DDIT4, MAPKAPK2, COL4A6, ELMO1, TYRO3, ANOS1, TXNIP, IL6ST, GPLD1, JCAD, EPHA2, CHRNA3, NDRG4, PXN, GATA6, PDGFA, LTBP2, …	1860	1103	18780	1.58363	3.87233e-06	1.13892e-07	1.07682e-07
GOTERM_BP_5	GO:0001558~regulation of cell growth	87	3.86495	6.95741e-10	OGFR, SEMA5A, ACVRL1, CLSTN3, FAM107A, WFDC1, PTPRJ, TMEM97, FOXM1, RND2, CXCL16, RGS4, GJA1, CDH4, GOLGA4, PPP2R1A, HYAL2, RPS6KA1, SESN2, MUC12, ENPP1, EPM2A, ARHGEF11, NANOS1, TRPC5, MYOCD, EDN1, EPHA7, SEMA6A, UNC13A, CISH, IGFBP3, SPHK1, ADAM10, NRG1, OLFM1, SFRP1, NME6, MAP1B, ULK2, PPARA, CRYAB, PAPPA2, PPARD, YAP1, MTPN, CRABP2, NEDD4L, SEMA3F, PRDM11, FBLN5, EGFR, SLC9A1, GNG4, TRIM46, A…	1860	443	18780	1.98289	4.23636e-06	1.21039e-07	1.14439e-07
GOTERM_BP_5	GO:0050767~regulation of neurogenesis	142	6.30831	8.84369e-10	DGKG, SEMA5A, APP, PLXND1, CSF1, ITSN1, DIXDC1, KNDC1, ARHGAP35, CDH4, GOLGA4, LGALS1, CDH2, DPYSL3, SCN1B, TGM2, CDON, HES6, EPHA7, PRKCH, SEMA6A, UNC13A, HGF, PAQR3, ADAM10, DICER1, OLFM1, ACAP3, SFRP1, KEL, SPINT1, MAP1B, ULK2, NSMF, TOX, IL6ST, OBSL1, CHRNA3, NDRG4, CRABP2, NEDD4L, NREP, IQGAP1, HIF1A, GJC2, FLRT2, ABL1, APOE, WNT2, KIAA0319, WNT3, ARSB, PLXNA4, FZD3, ACE, ANKRD27, TGFB1, ZFH…	1860	860	18780	1.66714	5.38491e-06	1.49581e-07	1.41425e-07
GOTERM_BP_5	GO:0001568~blood vessel development	132	5.86406	1.4722e-09	SEMA5A, ATF2, PLXND1, SERPINE1, FGF1, HS6ST1, FGF2, ANTXR1, MYLK, AMOT, LOXL2, NDST1, NSDHL, GJA1, CDH2, ANPEP, CREB3L1, AKT3, HOXA1, CCN2, CCN1, JUNB, PDGFRB, CCBE1, SEMA6A, UNC5B, HGF, OSR1, PRKCA, JMJD8, SPINT1, COL4A1, DDIT3, COL8A2, ADAM8, SCG2, GPLD1, JCAD, EPHA2, GATA6, PDGFA, HIF1A, C5, RRAS, TBXA2R, PDGFD, ABL1, HMOX1, APOD, APOE, WNT2, TGFB2, ACE, TGFB1, EGR3, JUP, FZD4, PLK2, PDE2A, EF…	1860	788	18780	1.69134	8.96419e-06	2.42276e-07	2.29066e-07
GOTERM_BP_5	GO:0006915~apoptotic process	274	12.1724	2.23511e-09	APP, ATF2, ITSN1, SERPINE1, ARAF, PHB2, IL27RA, LGALS3, GJA1, RASSF2, LGALS1, PPP2R1A, PEG10, RPS6KA2, RASSF5, CREB3L1, RPS6KA1, CHAC1, CCN2, CCN1, PDK2, EPHA7, PRKCH, UNC5B, DAPK2, PRKCA, MIF, DICER1, AR, SFRP1, IFI27, DDIT3, DDIT4, TYRO3, TXNIP, NSMF, TRIB3, ATF5, ATF6, GPLD1, ATF3, EPHA2, ATF4, SET, GATA6, PRDM11, PLA2G6, HIF1A, TMTC4, PLAC8, LDHA, CHST11, INPP5D, HMOX1, APOE, CD14, JAG2, TNFS…	1860	1975	18780	1.40077	1.36095e-05	3.53964e-07	3.34665e-07
GOTERM_BP_5	GO:0010720~positive regulation of cell development	105	4.66459	2.26714e-09	SEMA5A, APP, PLXND1, CSF1, ITSN1, DIXDC1, ARHGAP35, MYLK3, CDH4, GOLGA4, DPYSL3, SCN1B, TGM2, CDON, PRKCH, SEMA6A, UNC13A, HGF, DICER1, SPINT1, MAP1B, NSMF, TOX, IL6ST, OBSL1, NDRG4, CRABP2, NEDD4L, IQGAP1, HIF1A, GJC2, ABL1, APOE, WNT2, WNT3, ARSB, PLXNA4, FZD3, ACE, ANKRD27, TGFB1, LIF, TRPV2, IGF1, L1CAM, GDF5, BMP6, DAB2, IL6, CXCL12, PTK7, DLG5, CASS4, PLXNB3, PLXNB2, TCF3, MAP3K13, EZH2, RE…	1860	586	18780	1.80915	1.38045e-05	3.53964e-07	3.34665e-07
GOTERM_BP_5	GO:0043067~regulation of programmed cell death	240	10.6619	2.91055e-09	APP, ATF2, ITSN1, SERPINE1, ARAF, PHB2, IL27RA, LGALS3, GJA1, RASSF2, LGALS1, PPP2R1A, RPS6KA2, RASSF5, CREB3L1, RPS6KA1, CCN2, SKP2, CCN1, EPHA7, PRKCH, UNC5B, DAPK2, ACTN1, FRS2, PRKCA, ACTN4, MIF, AR, SFRP1, DDIT3, TYRO3, TXNIP, NSMF, ALPK2, ATF5, ATF6, GPLD1, ATF3, ATF4, SET, GATA6, PRDM11, PLA2G6, HIF1A, PLAC8, LDHA, CHST11, INPP5D, HMOX1, APOE, TNFSF18, PLK3, FIS1, CDK19, FZD3, ACE, EGR3, G…	1860	1688	18780	1.43556	1.77222e-05	4.43058e-07	4.18901e-07
GOTERM_BP_5	GO:0007169~transmembrane receptor protein tyrosine kinase signaling pathway	124	5.50866	7.24936e-09	EPHB6, APP, CSF1, NCF2, ITSN1, ZFAND5, FGF1, FGF2, FGFRL1, NDST1, RPS6KA5, RASSF2, CREB3L1, GRB10, ENPP1, CCN2, PIP4K2C, SAMD12, PDK2, SAMD10, PDGFRB, EPHA5, CCBE1, EPHA7, SEMA6A, MUSK, HGF, IGFBP3, TSC2, ARID5B, FRS2, PRKCA, PDGFRL, AR, COL4A1, DDIT4, MAPKAPK2, COL4A6, ELMO1, TYRO3, ANOS1, TXNIP, GPLD1, JCAD, EPHA2, CHRNA3, NDRG4, PXN, PDGFA, IQGAP1, ADAMTS12, HIF1A, SOCS1, FLRT2, PDGFD, FLRT1, …	1860	745	18780	1.68054	4.41404e-05	1.07662e-06	1.01792e-06
GOTERM_BP_5	GO:0042981~regulation of apoptotic process	234	10.3954	7.89308e-09	APP, ATF2, ITSN1, SERPINE1, ARAF, PHB2, IL27RA, LGALS3, GJA1, RASSF2, LGALS1, PPP2R1A, RPS6KA2, RASSF5, CREB3L1, RPS6KA1, CCN2, SKP2, CCN1, EPHA7, PRKCH, UNC5B, DAPK2, ACTN1, FRS2, PRKCA, ACTN4, MIF, AR, SFRP1, DDIT3, TYRO3, TXNIP, NSMF, ALPK2, ATF5, ATF6, GPLD1, ATF3, ATF4, SET, GATA6, PRDM11, PLA2G6, HIF1A, PLAC8, LDHA, CHST11, INPP5D, HMOX1, APOE, TNFSF18, PLK3, FIS1, CDK19, FZD3, ACE, EGR3, G…	1860	1655	18780	1.42758	4.80598e-05	1.13728e-06	1.07527e-06
GOTERM_BP_5	GO:0050769~positive regulation of neurogenesis	92	4.08707	8.0314e-09	SEMA5A, RET, APP, CSF1, PLXND1, ITSN1, DIXDC1, VLDLR, RND2, ARHGAP35, GLI2, CDH4, GOLGA4, DPYSL3, TIMP2, ANKRD1, NEFL, SCN1B, TGM2, CDON, NCOA1, PARP6, TRPC5, TGIF2, CAMK1D, TRPC6, PRKCH, SEMA6A, UNC13A, MME, MMD, HGF, DICER1, NME1, GPRC5B, SPINT1, MAP1B, ITPKA, RAPGEF2, NSMF, TOX, IL6ST, OBSL1, SHANK1, NDRG4, NLGN2, RGS14, CRABP2, NEDD4L, IQGAP1, TRAK1, HIF1A, LRP8, EGFR, STYXL1, GJC2, ABL1, GPC…	1860	502	18780	1.8504	4.8902e-05	1.13728e-06	1.07527e-06
GOTERM_BP_5	GO:0043549~regulation of kinase activity	143	6.35273	1.79026e-08	EPHB6, APP, CSF1, FGF1, PHB2, FGF2, RGS4, DEPTOR, RASSF2, PPP2R1A, SESN2, PIP4K2C, CCN1, PRKACB, EPM2A, PDGFRB, EPHA5, EPHA7, CISH, MUSK, LMO4, HGF, SLC11A1, F2R, PAQR3, TSC2, FRS2, MIF, SFRP1, CCNE1, MAPKAPK2, EEF1A2, TYRO3, NHLRC1, ADAM8, TRIB3, TRIB2, EPHA2, PFKFB2, CHRNA3, CEMIP, PDGFA, IQGAP1, RASGRP1, CCNB2, C5, SOCS1, PDGFD, PRKAR2A, ABL1, APOE, IGFBP6, MAP2K6, WWTR1, TGFB2, ACE, TGFB1, GA…	1860	908	18780	1.59013	0.000109003	2.47748e-06	2.3424e-06
GOTERM_BP_5	GO:0008361~regulation of cell size	46	2.04354	2.14889e-08	SEMA5A, RET, MTPN, CRABP2, ABCB8, SEMA3F, RND2, AMOT, TMEM123, CDH4, GOLGA4, DEPTOR, AKT3, TRIM46, ABL1, SPP1, APOE, ATP7A, KIAA0319, PLXNA4, LRRC8E, WNT3, CCDC51, RAP1GAP2, SLC12A2, SEMA4A, SLC12A4, EDN1, TRPC5, EPHA7, SEMA6A, RDX, TRPV2, SEMA4F, ANO6, L1CAM, OLFM1, KEL, CXCL12, TRPV4, MAP1B, ULK2, AQP11, MAP3K13, LAMTOR4, IL7R	1860	190	18780	2.44448	0.000130837	2.90769e-06	2.74915e-06
GOTERM_BP_5	GO:0001667~ameboidal-type cell migration	87	3.86495	3.58279e-08	SEMA5A, RET, ACVRL1, DOCK5, NRP2, PLXND1, ITGB3, ZFAND5, FGF1, FGF2, AMOT, LOXL2, MECP2, GJA1, CDH2, HYAL2, AKT3, ENPP2, CTSH, TNS1, NANOS1, CCBE1, EDN1, SEMA6A, S100A2, ANXA3, PDPK1, ITGA2, PLEKHG5, ARID5B, PRKCA, EMP2, RHOB, TGFBR2, PIK3CA, PLPP3, MET, SCG2, MAPRE2, GPLD1, JCAD, EPHA2, PPARD, PKN3, PXN, PRKX, SEMA3F, IQGAP1, PTGS2, HDAC9, THBS1, HIF1A, FSTL1, DPP4, PDLIM1, DLL4, SH3BP1, RRAS, T…	1860	480	18780	1.83004	0.000218132	4.74252e-06	4.48394e-06
GOTERM_BP_5	GO:1902533~positive regulation of intracellular signal transduction	174	7.7299	3.93739e-08	SEMA5A, APP, CSF1, GPR65, WWC1, RTKN2, DIXDC1, FGF1, PHB2, FGF2, NDST1, GJA1, RASSF2, LGALS1, CDH2, AKT3, PIM2, CCN2, TGM2, CDON, PDGFRB, UNC5B, HGF, RPL23, IGFBP3, F2R, SHISA5, FRS2, PRKCA, ACTN4, MIF, JMJD8, AR, DDIT3, MAPKAPK2, RRAGD, TRIM14, ADAM8, S100A4, TRIB3, NUPR1, IL6ST, JCAD, TSPYL5, NDRG4, PDGFA, IQGAP1, PLA2G6, RASGRP1, SLC9A1, C5, DDRGK1, PDGFD, ABL1, S100A13, HMOX1, STAP2, APOE, CD…	1860	1175	18780	1.49518	0.000239719	5.10102e-06	4.82289e-06
GOTERM_BP_5	GO:0010562~positive regulation of phosphorus metabolic process	182	8.0853	4.83193e-08	EPHB6, APP, ATF2, CSF1, WWC1, ARAF, DIXDC1, KNDC1, FGF1, PHB2, FGF2, NDST1, RPS6KA5, RASSF2, CDH2, ENPP2, GRB10, CCN2, CCN1, PRKACB, CDON, PDGFRB, EPHA5, EPHA7, MUSK, LMO4, HGF, SLC11A1, IGFBP3, ENTPD5, F2R, FRS2, PRKCA, MIF, AR, MAPKAPK2, EEF1A2, TYRO3, ADAM8, RAB38, NSMF, MT-CO2, NUPR1, IL6ST, GPLD1, JCAD, EPHA2, PFKFB2, PFKFB4, CHRNA3, CEMIP, NDRG4, PDGFA, IQGAP1, PLA2G6, HIF1A, RASGRP1, C5, D…	1860	1245	18780	1.47599	0.000294173	6.00441e-06	5.67702e-06
GOTERM_BP_5	GO:0045937~positive regulation of phosphate metabolic process	182	8.0853	4.83193e-08	EPHB6, APP, ATF2, CSF1, WWC1, ARAF, DIXDC1, KNDC1, FGF1, PHB2, FGF2, NDST1, RPS6KA5, RASSF2, CDH2, ENPP2, GRB10, CCN2, CCN1, PRKACB, CDON, PDGFRB, EPHA5, EPHA7, MUSK, LMO4, HGF, SLC11A1, IGFBP3, ENTPD5, F2R, FRS2, PRKCA, MIF, AR, MAPKAPK2, EEF1A2, TYRO3, ADAM8, RAB38, NSMF, MT-CO2, NUPR1, IL6ST, GPLD1, JCAD, EPHA2, PFKFB2, PFKFB4, CHRNA3, CEMIP, NDRG4, PDGFA, IQGAP1, PLA2G6, HIF1A, RASGRP1, C5, D…	1860	1245	18780	1.47599	0.000294173	6.00441e-06	5.67702e-06
GOTERM_BP_5	GO:0010631~epithelial cell migration	71	3.15415	4.97416e-08	SEMA5A, ACVRL1, DOCK5, NRP2, PLXND1, ITGB3, FGF1, FGF2, AMOT, LOXL2, MECP2, AKT3, ENPP2, CTSH, NANOS1, CCBE1, EDN1, S100A2, ANXA3, PDPK1, ITGA2, PLEKHG5, PRKCA, EMP2, RHOB, TGFBR2, PIK3CA, PLPP3, MET, SCG2, MAPRE2, GPLD1, JCAD, EPHA2, PPARD, PKN3, PXN, PRKX, PTGS2, HDAC9, THBS1, HIF1A, FSTL1, DPP4, DLL4, SH3BP1, RRAS, TBXA2R, ATOH8, ABL1, HMOX1, HAS2, SLIT2, APOE, ARSB, SASH1, STAT5A, ANGPT4, SEM…	1860	366	18780	1.95866	0.000302831	6.05753e-06	5.72724e-06
GOTERM_BP_5	GO:0010975~regulation of neuron projection development	93	4.1315	7.42411e-08	DGKG, SEMA5A, RET, PLXND1, ITSN1, DIXDC1, KNDC1, VLDLR, RND2, PTPRF, ARHGAP35, CDH4, GOLGA4, LGALS1, CDH2, DPYSL3, ANKRD1, NEFL, SCN1B, YWHAH, PARP6, TRPC5, EPHA7, CAMK1D, TRPC6, SEMA6A, UNC13A, HGF, PAQR3, ADAM10, NME1, DNM3, OLFM1, ACAP3, SFRP1, KEL, MAP1B, ITPKA, RAPGEF2, ULK2, NSMF, TOX, OBSL1, SHANK1, CHRNA3, NDRG4, NLGN2, CRABP2, NEDD4L, LRP4, SEMA3F, IQGAP1, TRAK1, LRP8, STYXL1, TRIM46, AB…	1860	533	18780	1.76173	0.000451952	8.86381e-06	8.38051e-06
GOTERM_BP_5	GO:0051050~positive regulation of transport	151	6.70813	9.95796e-08	RAB3B, APP, OXTR, RAB3A, ATP8A1, DENND5B, ITSN1, SERPINE1, MLC1, TM7SF3, MYLK, PSMD9, LGALS3, GJA1, CDH2, LIPG, SYBU, SCN1B, PDGFRB, SLC11A1, F2R, GOLPH3L, ANK2, ACTN4, MIF, ATG13, CACNB2, ADAM8, PHPT1, GPLD1, CES1, ATF4, PFKFB2, CEMIP, KCNE3, SAR1A, SAR1B, ABCB4, COX17, SLC1A2, NEDD4L, PLA2G6, HIF1A, OAZ2, CACNA1H, SLC9A1, GJC2, ABL1, KCNN2, APOE, CD14, MYH10, KIAA0319, MAP2K6, PCK2, CCR1, FIS1,…	1860	999	18780	1.52614	0.000606156	1.16604e-05	1.10246e-05
GOTERM_BP_5	GO:0043436~oxoacid metabolic process	169	7.50777	1.02779e-07	PECR, APP, AHCYL2, LPGAT1, MSMO1, HNMT, CYP46A1, ACCS, ENO2, ALDH1L2, HS6ST1, GLS, FADS3, NDST1, FADS2, LIPG, SESN2, PDK3, ENPP1, PDK2, PSPH, GAMT, CSGALNACT1, STARD4, ENTPD5, GPT2, ECH1, PIPOX, MIF, JMJD8, CYP39A1, MTHFD2, DDIT4, NAAA, MAPKAPK2, RBP1, DPEP2, SUCLG1, TRIB3, NUPR1, HPD, CARS2, ACOT4, CES1, ATF4, PFKFB2, SLC26A2, PFKFB4, CRABP2, SHMT2, GLO1, HIF1A, ACACA, LDHA, BLOC1S6, PRDX4, CHST…	1860	1149	18780	1.48508	0.000625623	1.18079e-05	1.11641e-05
GOTERM_BP_5	GO:0022604~regulation of cell morphogenesis	88	3.90937	1.07971e-07	SEMA5A, RET, DOCK5, PLXND1, DIXDC1, KNDC1, RND2, SYNE3, ARHGAP35, EPS8, CDH4, GOLGA4, CDH2, ENPP2, NEFL, BVES, SH3D19, YWHAH, PARP6, TRPC5, EPHA7, TRPC6, SEMA6A, UNC13A, TPM1, RHOG, SHROOM3, ADAM10, ACTN4, RHOB, DNM3, OLFM1, KEL, MAP1B, ITPKA, RAPGEF2, ULK2, NSMF, OBSL1, CHRNA3, CRABP2, FBLIM1, RHOBTB3, NEDD9, NEDD4L, LRP4, SEMA3F, TRAK1, CORO1A, LRP8, FGD1, FAM171A1, P2RY1, GNA12, TRIM46, S100A1…	1860	499	18780	1.78059	0.000657221	1.21748e-05	1.15109e-05
GOTERM_BP_5	GO:0031401~positive regulation of protein modification process	190	8.44069	1.17233e-07	APP, ATF2, CSF1, WWC1, ARAF, FAM107A, DIXDC1, KNDC1, FGF1, PHB2, FGF2, NDST1, RPS6KA5, RASSF2, CDH2, RUVBL2, RASSF5, ENPP2, CCN2, SKP2, CCN1, PRKACB, CDON, PDGFRB, ARRDC4, EPHA7, MUSK, HGF, SLC11A1, IGFBP3, F2R, ARID5A, FRS2, PRKCA, MIF, AR, MAPKAPK2, NHLRC1, ADAM8, NSMF, TRIB3, NUPR1, IL6ST, JCAD, TSPYL5, CHRNA3, CEMIP, NDRG4, DNMT1, PEF1, DCUN1D4, PDGFA, IQGAP1, PLA2G6, RASGRP1, C5, DDRGK1, PDG…	1860	1329	18780	1.44348	0.00071358	1.29788e-05	1.22711e-05
GOTERM_BP_5	GO:0031175~neuron projection development	150	6.66371	1.97268e-07	EPHB6, DGKG, SEMA5A, APP, RAB3A, PLXND1, ITSN1, DIXDC1, KNDC1, CELSR2, ARHGAP35, PREX2, GJA1, SAMD14, CDH4, GOLGA4, RPS6KA5, LGALS1, ALCAM, CDH2, TUBB3, DPYSL3, GRB10, NEK3, SCN1B, EPHA5, EPHA7, SEMA6A, UNC13A, UNC5B, HGF, APLP1, PAQR3, ADAM10, FRS2, PRKCA, DICER1, OLFM1, KEL, MAP1B, ANOS1, ULK2, NSMF, HPRT1, TOX, OBSL1, EPHA2, SPTBN4, CHRNA3, SPTBN5, NDRG4, NYAP1, CRABP2, NEDD4L, NREP, IQGAP1, B…	1860	1002	18780	1.51149	0.00120044	2.12525e-05	2.00937e-05
GOTERM_BP_5	GO:0010769~regulation of cell morphogenesis involved in differentiation	63	2.79876	1.98947e-07	SEMA5A, RET, DOCK5, PLXND1, DIXDC1, KNDC1, RND2, ARHGAP35, CDH4, GOLGA4, CDH2, NEFL, YWHAH, PARP6, TRPC5, EPHA7, TRPC6, SEMA6A, ADAM10, ACTN4, DNM3, OLFM1, KEL, MAP1B, ITPKA, RAPGEF2, ULK2, NSMF, OBSL1, CHRNA3, CRABP2, NEDD9, NEDD4L, LRP4, SEMA3F, TRAK1, LRP8, TRIM46, ABL1, SPP1, HAS2, SLIT2, APOE, PDLIM5, KIAA0319, WNT3, PLXNA4, SEMA4A, ANKRD27, DMTN, RCC2, TRPV2, SEMA4F, L1CAM, EFNA1, DAB2, CXC…	1860	321	18780	1.98161	0.00121066	2.12525e-05	2.00937e-05
GOTERM_BP_5	GO:0006887~exocytosis	139	6.17503	2.5751e-07	CHRM2, RAB3B, GHDC, APP, RAB3A, ATP8A1, ITSN1, SERPINE1, LGALS3, ISLR, PNP, ANPEP, IL13RA2, GOLGA7, NSF, UNC13A, HGF, ACTN1, SLC11A1, ADAM10, ACTN4, MIF, ILF2, ANK1, SYTL3, CACNB2, SERPING1, ADAM8, TAGLN2, LLGL2, RAB5C, CHRNA5, TEX264, STXBP2, MGST1, PDGFA, IQGAP1, LIN7C, PLA2G6, RASGRP1, CORO1A, CACNA1H, PLAC8, CNN2, BLOC1S6, SYNGR1, PRDX4, RAB11FIP1, SYNGR2, S100A13, HMOX1, CD14, S100A11, ARSB,…	1860	915	18780	1.53383	0.00156675	2.70341e-05	2.55601e-05
GOTERM_BP_5	GO:0010634~positive regulation of epithelial cell migration	42	1.86584	2.78536e-07	SEMA5A, DOCK5, NRP2, ITGB3, FGF1, PTGS2, HDAC9, FGF2, THBS1, HIF1A, AMOT, RRAS, AKT3, ATOH8, ABL1, ENPP2, HMOX1, HAS2, CTSH, SASH1, STAT5A, CCBE1, ANGPT4, MAP3K3, TGFB2, EDN1, TGFB1, EGF, ANXA3, PDPK1, PLK2, ITGA2, PRKCA, AGT, RHOB, TGFBR2, P2RX4, PLPP3, MET, MAPRE2, GPLD1, JCAD	1860	180	18780	2.35591	0.00169457	2.87458e-05	2.71785e-05
GOTERM_BP_5	GO:0045055~regulated exocytosis	125	5.55309	2.99179e-07	CHRM2, GHDC, APP, RAB3A, ATP8A1, SERPINE1, LGALS3, ISLR, PNP, ANPEP, IL13RA2, GOLGA7, UNC13A, HGF, ACTN1, SLC11A1, ADAM10, ACTN4, MIF, ILF2, CACNB2, SERPING1, ADAM8, TAGLN2, RAB5C, CHRNA5, TEX264, STXBP2, MGST1, PDGFA, IQGAP1, RASGRP1, CORO1A, CACNA1H, PLAC8, CNN2, BLOC1S6, SYNGR1, PRDX4, RAB11FIP1, SYNGR2, S100A13, HMOX1, CD14, S100A11, ARSB, TGFB2, TGFB1, PTPRN2, JUP, SURF4, GGH, RAB27A, NBEAL2…	1860	803	18780	1.57173	0.00182004	3.03617e-05	2.87062e-05
GOTERM_BP_5	GO:0051130~positive regulation of cellular component organization	204	9.06264	3.15813e-07	APP, OXTR, FRMPD4, ITSN1, SERPINE1, DIXDC1, PHB2, CLDN1, EPS8, LGALS3, GOLGA4, RPS6KA5, CDC23, DPYSL3, ARFIP2, CCN2, PIP4K2C, SCN1B, PRKCH, UNC13A, DDX11, SLC11A1, ATG13, ANK1, AR, SFRP1, MAP1B, MGARP, OBSL1, EPHA2, RTEL1, CRABP2, ABCB4, NEDD4L, IQGAP1, PLA2G6, HIF1A, FLRT2, APOE, CD14, ARSB, FIS1, CARMIL2, LRRN3, ABCA3, SURF4, LIF, RAB27A, ABCA7, IGF1, L1CAM, MLLT11, PTK7, SDC1, EZH2, RET, PCSK9…	1860	1468	18780	1.40309	0.00192114	3.15243e-05	2.98055e-05
GOTERM_BP_5	GO:1904018~positive regulation of vasculature development	51	2.26566	3.23834e-07	SEMA5A, ACVRL1, ECM1, FLT1, CXCL8, HSPB6, SERPINE1, FGF1, FGF2, HK2, MYDGF, AKT3, CTSH, HIF1AN, JAK1, CCBE1, MYOCD, PTGIS, ANXA3, PDPK1, HGF, SPHK1, PRKCA, JMJD8, RHOB, TGFBR2, PKM, RAPGEF2, ITGA5, JCAD, GATA6, PTGS2, HDAC9, THBS1, HIF1A, C5, RRAS, TBXA2R, PDGFD, ABL1, HMOX1, SASH1, PAK4, ANGPT4, MAP3K3, JUP, PLK2, KLF4, TJP1, ADM2, CTH	1860	241	18780	2.13666	0.00196989	3.18037e-05	3.00696e-05
GOTERM_BP_5	GO:0031344~regulation of cell projection organization	116	5.15327	3.57086e-07	DGKG, SEMA5A, APP, PLXND1, ITSN1, DIXDC1, KNDC1, ARHGAP35, EPS8, CDH4, GOLGA4, LGALS1, CDH2, DPYSL3, ENPP2, SCN1B, EPHA7, SEMA6A, UNC13A, HGF, PAQR3, ADAM10, OLFM1, ACAP3, SFRP1, KEL, MAP1B, ULK2, NSMF, TOX, OBSL1, EPHA2, CHRNA3, NDRG4, CRABP2, NEDD4L, IQGAP1, PODXL, ABL1, APOE, KIAA0319, WNT3, ARSB, PLXNA4, CARMIL2, ANKRD27, HOMER1, PLK2, RCC2, RDX, TRPV2, FUZ, L1CAM, EFNA1, DAB2, CXCL12, PTK7, …	1860	733	18780	1.59785	0.00217194	3.45127e-05	3.26309e-05
GOTERM_BP_5	GO:0010604~positive regulation of macromolecule metabolic process	438	19.458	3.85897e-07	ATF2, SERPINE1, ARAF, PHB2, ELK1, ELK4, NDST1, PSMD9, GJA1, CREB3L1, NAMPT, HOXA1, PRKACB, JUNB, BVES, CCBE1, RPL23, DDX11, ZNF281, PRKCA, FRS2, BHLHA15, AR, RNF128, DDIT3, PSME1, PSME2, NHLRC1, ATF5, ATF6, ATF3, GPLD1, TSPYL5, ATF4, ZNF395, GATA6, PDGFA, NEDD4L, IQGAP1, PLA2G6, PRDM11, HIF1A, OAZ2, PLAC8, C5, GJC2, PDGFD, PRKAR2A, PLK3, ACE, JUND, TSLP, JUP, FZD4, FZD7, PLK2, RDX, ABCA7, CDC7, E…	1860	3588	18780	1.23255	0.00234697	3.67144e-05	3.47126e-05
GOTERM_BP_5	GO:0002009~morphogenesis of an epithelium	96	4.26477	4.71624e-07	RET, ACVRL1, WNT2B, C2CD3, CSF1, PLXND1, CTSZ, TCF21, ARRB2, CELSR1, FGF1, CELSR2, PHB2, FGF2, ARHGAP35, GLI2, FOXQ1, PSMD9, GJA1, SALL4, CTSH, ATP7A, CCN1, PRKACB, CC2D2A, TGM2, EDN1, EPHA7, LMO4, HGF, OSR1, MST1, SHROOM3, TSC2, FRS2, RHOB, TGFBR2, PSMA5, AR, SFRP1, TMEFF2, SPINT1, COL4A1, PSME1, PSME2, ITGA5, MET, EPHA2, YAP1, NDRG4, PDGFA, PRKX, PRICKLE1, ADAMTS12, LIN7C, HIF1A, RASIP1, EGFR, …	1860	578	18780	1.67697	0.0028676	4.41803e-05	4.17714e-05
GOTERM_BP_5	GO:0030182~neuron differentiation	201	8.92936	5.34148e-07	EPHB6, APP, ITSN1, DIXDC1, HS6ST1, PREX2, GJA1, GOLGA4, SAMD14, RPS6KA5, ALCAM, LGALS1, DPYSL3, SCN1B, CDON, EPHA5, EPHA7, UNC13A, UNC5B, PAQR3, FRS2, PRKCA, BHLHA15, DICER1, SFRP1, KEL, MAP1B, DDIT4, ANOS1, ULK2, NSMF, HPRT1, ATF5, OBSL1, EPHA2, ATF4, SPTBN4, SPTBN5, NYAP1, CRABP2, CEND1, NEDD4L, IQGAP1, HIF1A, BLOC1S5, BLOC1S6, FLRT2, FLRT1, APOD, APOE, ARSB, JAG2, FZD3, FZD4, PLK2, FZD7, LIF, …	1860	1453	18780	1.39673	0.00324714	4.92792e-05	4.65923e-05
GOTERM_BP_5	GO:0008284~positive regulation of cell proliferation	150	6.66371	5.70947e-07	SEMA5A, CSF1, RTKN2, FGF1, CLDN1, FGF2, IL27RA, GJA1, PNP, AKT3, NAMPT, CCN2, SKP2, CCN1, TGM2, CDON, PDGFRB, PRKCH, RPL23, OSR1, F2R, IGFBP2, ADAM10, FRS2, LIFR, PRKCA, MIF, AR, SFRP1, CCNE1, TOX, IL6ST, SCG2, JCAD, ATF3, TSPYL5, RNASEH2B, DNMT1, SHMT2, COX17, GATA6, PDGFA, CD1D, HIF1A, CORO1A, DPP4, PLAC8, GJC2, GRK5, DDRGK1, PDGFD, ABL1, S100A13, HMOX1, WNT2, CD276, STAT5A, WWTR1, FZD3, TGFB2,…	1860	1019	18780	1.48628	0.00347046	5.1888e-05	4.90588e-05
GOTERM_BP_5	GO:0009887~animal organ morphogenesis	163	7.24123	5.88801e-07	ATF2, PLXND1, CSF1, ZFAND5, SERPINE1, CELSR1, FGF1, PHB2, CELSR2, FGF2, ACTG2, FGFRL1, MYLK, NDST1, PSMD9, GJA1, CDH2, BASP1, AKT3, RPS6KA1, HOXA1, CCN2, PHLDA2, CCN1, TGM2, CDON, GAMT, PDGFRB, CSGALNACT1, TLE2, TLE1, SEMA6A, HGF, OSR1, TPM1, APLP1, ARID5B, FRS2, AR, OLFM1, SFRP1, PHOSPHO1, COL8A2, PSME1, PSME2, ALPK2, OBSL1, ZFPM1, EPHA2, ATF4, LY6E, NDRG4, GATA6, PDGFA, APCDD1, HIF1A, CHST11, F…	1860	1129	18780	1.45773	0.00357879	5.27237e-05	4.98489e-05
GOTERM_BP_5	GO:0032990~cell part morphogenesis	111	4.93114	6.41603e-07	EPHB6, SEMA5A, APP, RAB3A, PLXND1, DIXDC1, CELSR2, ARHGAP35, PREX2, GJA1, CDH4, GOLGA4, RPS6KA5, ALCAM, TUBB3, ENPP2, GRB10, NEK3, SCN1B, EPHA5, EPHA7, SEMA6A, UNC13A, UNC5B, APLP1, ADAM10, FRS2, PRKCA, DICER1, OLFM1, KEL, MAP1B, ANOS1, ULK2, HPRT1, OBSL1, EPHA2, SPTBN4, SPTBN5, NYAP1, CRABP2, NEDD4L, IQGAP1, BLOC1S6, FLRT2, FLRT1, ABL1, NDN, NPTX1, APOE, KIAA0319, WNT3, PLXNA4, FIS1, FZD3, ANKRD…	1860	701	18780	1.59878	0.0038991	5.66191e-05	5.3532e-05
GOTERM_BP_5	GO:0010595~positive regulation of endothelial cell migration	34	1.51044	7.33876e-07	SEMA5A, NRP2, ITGB3, FGF1, PTGS2, HDAC9, FGF2, THBS1, HIF1A, AMOT, RRAS, AKT3, ATOH8, ABL1, HMOX1, SASH1, STAT5A, CCBE1, ANGPT4, MAP3K3, EDN1, TGFB1, EGF, ANXA3, PDPK1, PLK2, PRKCA, AGT, RHOB, P2RX4, PLPP3, MET, GPLD1, JCAD	1860	135	18780	2.54289	0.00445861	6.38368e-05	6.03561e-05
GOTERM_BP_5	GO:0042692~muscle cell differentiation	80	3.55398	7.59519e-07	CNTNAP1, LMOD1, DYSF, ARRB2, MYLK3, MECP2, RGS4, ADAMTS5, LGALS1, CDH2, DNER, ANKRD1, FLOT2, HIF1AN, MYOZ1, BVES, EID2B, KCNH1, CDON, PDGFRB, TMOD1, MYOCD, EDN1, CXADR, IGFBP3, ACTN1, TPM1, NRG1, ANK2, FRS2, BHLHA15, SYPL2, ACTN4, OLFM2, KEL, TNNT1, TNNT2, DDIT3, ITGA8, ALPK2, PPARA, MYL9, OBSL1, PPARD, MTPN, DNMT1, GATA6, PRICKLE1, HDAC9, CACNA1H, SLC9A1, ADAMTS15, HIRA, ABL1, MYH11, HES1, PDLIM…	1860	460	18780	1.75596	0.00461403	6.51368e-05	6.15852e-05
GOTERM_BP_5	GO:0045766~positive regulation of angiogenesis	46	2.04354	8.36276e-07	SEMA5A, ACVRL1, ECM1, FLT1, CXCL8, HSPB6, SERPINE1, GATA6, FGF1, PTGS2, HDAC9, FGF2, THBS1, HIF1A, HK2, MYDGF, C5, RRAS, TBXA2R, AKT3, ABL1, HMOX1, CTSH, SASH1, JAK1, PAK4, CCBE1, ANGPT4, MAP3K3, PTGIS, JUP, ANXA3, PDPK1, HGF, PLK2, SPHK1, PRKCA, KLF4, JMJD8, RHOB, TGFBR2, TJP1, PKM, ADM2, ITGA5, JCAD	1860	214	18780	2.17033	0.00507914	7.07234e-05	6.68672e-05
GOTERM_BP_5	GO:0015849~organic acid transport	69	3.0653	9.05406e-07	SLC7A14, PRKAG2, RGS4, GJA1, SLC16A6, CD36, SLC16A5, EPM2A, NCOA1, SLC38A1, SLC13A3, EDN1, SLC11A1, OSR1, SLC6A15, PLA2G4A, MIF, MFSD12, SLC7A5, SLC25A18, SLC7A7, RBP1, SLC25A10, PPARA, LLGL2, PPARD, SLC26A2, PRKAA2, SLC47A1, CRABP2, ABCB4, SLC1A2, SLC38A11, SLC1A4, SLC3A2, SLC1A5, PLA2G6, SLC7A1, THBS1, SLC7A2, ACACA, SLC7A3, RXRA, LRRC8C, SLC38A7, SLC25A20, APOE, SLC25A22, LRRC8E, SLC19A1, SLC3…	1860	379	18780	1.8382	0.00549785	7.55208e-05	7.14031e-05
GOTERM_BP_5	GO:0031325~positive regulation of cellular metabolic process	438	19.458	9.24806e-07	ATF2, SERPINE1, ARAF, PHB2, ELK1, ELK4, NDST1, PSMD9, CREB3L1, NAMPT, HOXA1, PIP4K2C, PRKACB, JUNB, BVES, CCBE1, STARD4, DDX11, ZNF281, PRKCA, FRS2, BHLHA15, AR, RNF128, DDIT3, TYRO3, PSME1, PSME2, NHLRC1, MT-CO2, HPRT1, ATF5, ATF6, ATF3, GPLD1, TSPYL5, ATF4, ZNF395, GATA6, PDGFA, IQGAP1, PLA2G6, PRDM11, HIF1A, PLAC8, C5, PDGFD, PRKAR2A, HMOX1, PLK3, ACE, JUND, TSLP, JUP, FZD4, FZD7, PLK2, RDX, A…	1860	3616	18780	1.22301	0.00561532	7.60965e-05	7.19474e-05
GOTERM_BP_5	GO:0048858~cell projection morphogenesis	108	4.79787	9.83495e-07	EPHB6, SEMA5A, APP, RAB3A, PLXND1, DIXDC1, CELSR2, ARHGAP35, PREX2, GJA1, CDH4, GOLGA4, RPS6KA5, ALCAM, TUBB3, ENPP2, GRB10, NEK3, SCN1B, EPHA5, EPHA7, SEMA6A, UNC13A, UNC5B, APLP1, ADAM10, FRS2, PRKCA, DICER1, OLFM1, KEL, MAP1B, ANOS1, ULK2, HPRT1, OBSL1, EPHA2, SPTBN4, SPTBN5, NYAP1, CRABP2, NEDD4L, IQGAP1, BLOC1S6, FLRT2, FLRT1, ABL1, NDN, NPTX1, APOE, KIAA0319, WNT3, PLXNA4, FZD3, ANKRD27, TR…	1860	683	18780	1.59656	0.00597061	7.98467e-05	7.54931e-05
GOTERM_BP_5	GO:0006820~anion transport	108	4.79787	1.06198e-06	ATP8A1, RGS4, GJA1, SLC16A6, ENPP1, CA13, SLC16A5, EPM2A, SLC38A1, SLC35C2, SLC6A15, SLC11A1, OSR1, ATP11C, MIF, MFSD12, RBP1, XPR1, LLGL2, ATF4, SLC26A2, TTYH2, CRABP2, PLEKHA8P1, ABCB4, SLC1A2, MGST1, SLC1A4, SLC38A11, SLC1A5, PLA2G6, ACACA, SLC9A1, CYB5R2, CYB5R4, RACGAP1, SLC38A7, APOE, SLC38A5, SLC19A1, SLC38A4, PRELID3B, MAP2K6, FIS1, TCAF1, ACE, ABCA3, SLC10A3, GOT2, ABCA7, SLC16A14, SLC16…	1860	684	18780	1.59423	0.00644555	8.50844e-05	8.04452e-05
GOTERM_BP_5	GO:0015711~organic anion transport	89	3.9538	1.11397e-06	ATP8A1, SLC7A14, PRKAG2, DBI, TRIAP1, SLC2A6, SLC2A8, OSBPL10, RGS4, GJA1, SLC16A6, CD36, SLC16A5, CA13, EPM2A, NCOA1, SLC2A14, SLC38A1, SLC13A3, EDN1, SLC11A1, SLC35C2, OSR1, SLC6A15, PLA2G4A, ATP11C, MIF, MFSD12, SLC7A5, SLC25A18, SLC7A7, PITPNM3, RBP1, SLC25A10, SLC25A4, LLGL2, PPARD, SLC26A2, PRKAA2, SLC47A1, CRABP2, PLEKHA8P1, ABCB4, MGST1, SLC1A2, SLC38A11, SLC1A4, SLC3A2, SLC1A5, PLA2G6, S…	1860	534	18780	1.6828	0.00676	8.80902e-05	8.32872e-05
GOTERM_BP_5	GO:0001525~angiogenesis	98	4.35362	1.31209e-06	SEMA5A, ATF2, PLXND1, SERPINE1, FGF1, HS6ST1, FGF2, AMOT, LOXL2, ANPEP, CREB3L1, AKT3, CCN2, CCN1, PDGFRB, CCBE1, SEMA6A, UNC5B, HGF, PRKCA, JMJD8, COL4A1, COL8A2, ADAM8, SCG2, GPLD1, JCAD, EPHA2, GATA6, PDGFA, HIF1A, C5, RRAS, TBXA2R, ABL1, HMOX1, APOD, TGFB2, ACE, EGR3, JUP, PLK2, EFNA1, CXCL10, HPSE, ACVRL1, ECM1, NRP2, FLT1, B4GALT1, CXCL8, HSPB6, ITGB3, TCF21, TSPAN12, HK2, MECP2, MYDGF, CTS…	1860	607	18780	1.63012	0.00795748	0.000102427	9.68422e-05
GOTERM_BP_5	GO:0046942~carboxylic acid transport	68	3.02088	1.53375e-06	SLC7A14, PRKAG2, RGS4, GJA1, SLC16A6, CD36, SLC16A5, EPM2A, NCOA1, SLC38A1, SLC13A3, EDN1, SLC11A1, OSR1, SLC6A15, PLA2G4A, MIF, MFSD12, SLC7A5, SLC25A18, SLC7A7, RBP1, SLC25A10, LLGL2, PPARD, SLC26A2, PRKAA2, SLC47A1, CRABP2, ABCB4, SLC1A2, SLC38A11, SLC1A4, SLC3A2, SLC1A5, PLA2G6, SLC7A1, THBS1, SLC7A2, ACACA, SLC7A3, RXRA, LRRC8C, SLC38A7, SLC25A20, APOE, SLC25A22, LRRC8E, SLC19A1, SLC38A5, SL…	1860	377	18780	1.82117	0.00929551	0.000118215	0.000111769
GOTERM_BP_5	GO:0000165~MAPK cascade	144	6.39716	1.79336e-06	APP, ATF2, OXTR, WWC1, ARAF, DIXDC1, WDR83, FGF1, PHB2, FGF2, RGS4, NDST1, PSMD9, RASSF2, CDH2, PPP2R1A, GRB10, CCN2, CCN1, GOLGA7, CDON, PDGFRB, EPHA7, SEMA6A, HGF, IGFBP3, F2R, PAQR3, FRS2, PRKCA, MIF, AR, SFRP1, MAPKAPK2, PSME1, PSME2, ADAM8, TRIB3, TRIB2, SCG2, JCAD, ATF3, EPHA2, SPTBN4, SPTBN5, NDRG4, PDGFA, IQGAP1, NLK, RASGRP1, RASGRP3, C5, RRAS, PDGFD, ABL1, APOE, IGFBP6, MAP2K6, CCR1, TG…	1860	989	18780	1.47011	0.0108604	0.000134812	0.000127461
GOTERM_BP_5	GO:0023014~signal transduction by protein phosphorylation	144	6.39716	1.79336e-06	APP, ATF2, OXTR, WWC1, ARAF, DIXDC1, WDR83, FGF1, PHB2, FGF2, RGS4, NDST1, PSMD9, RASSF2, CDH2, PPP2R1A, GRB10, CCN2, CCN1, GOLGA7, CDON, PDGFRB, EPHA7, SEMA6A, HGF, IGFBP3, F2R, PAQR3, FRS2, PRKCA, MIF, AR, SFRP1, MAPKAPK2, PSME1, PSME2, ADAM8, TRIB3, TRIB2, SCG2, JCAD, ATF3, EPHA2, SPTBN4, SPTBN5, NDRG4, PDGFA, IQGAP1, NLK, RASGRP1, RASGRP3, C5, RRAS, PDGFD, ABL1, APOE, IGFBP6, MAP2K6, CCR1, TG…	1860	989	18780	1.47011	0.0108604	0.000134812	0.000127461
GOTERM_BP_5	GO:0045666~positive regulation of neuron differentiation	70	3.10973	1.86436e-06	SEMA5A, RET, APP, PLXND1, ITSN1, DIXDC1, VLDLR, RND2, ARHGAP35, GLI2, CDH4, GOLGA4, DPYSL3, TIMP2, ANKRD1, NEFL, SCN1B, CDON, NCOA1, PARP6, TRPC5, TGIF2, CAMK1D, TRPC6, UNC13A, MMD, HGF, NME1, GPRC5B, MAP1B, ITPKA, RAPGEF2, TOX, OBSL1, SHANK1, NDRG4, NLGN2, CRABP2, NEDD4L, IQGAP1, TRAK1, LRP8, STYXL1, ABL1, GPC2, SLIT2, ALKAL1, APOE, ARSB, WNT3, PLXNA4, ANKRD27, SF3A2, KIDINS220, TRPV2, NAP1L2, L…	1860	394	18780	1.79384	0.0112879	0.000135646	0.00012825
GOTERM_BP_5	GO:0048812~neuron projection morphogenesis	105	4.66459	1.8822e-06	EPHB6, SEMA5A, APP, RAB3A, PLXND1, DIXDC1, CELSR2, ARHGAP35, PREX2, GJA1, CDH4, GOLGA4, RPS6KA5, ALCAM, TUBB3, GRB10, NEK3, SCN1B, EPHA5, EPHA7, SEMA6A, UNC13A, UNC5B, APLP1, ADAM10, FRS2, PRKCA, DICER1, OLFM1, KEL, MAP1B, ANOS1, ULK2, HPRT1, OBSL1, EPHA2, SPTBN4, SPTBN5, NYAP1, CRABP2, NEDD4L, IQGAP1, BLOC1S6, FLRT2, FLRT1, ABL1, NDN, NPTX1, APOE, KIAA0319, WNT3, PLXNA4, FZD3, ANKRD27, TRPV2, L1…	1860	668	18780	1.58707	0.0113953	0.000135646	0.00012825
GOTERM_BP_5	GO:0010594~regulation of endothelial cell migration	48	2.13239	1.8883e-06	SEMA5A, ACVRL1, NRP2, ITGB3, FGF1, PTGS2, HDAC9, FGF2, THBS1, HIF1A, AMOT, DLL4, MECP2, SH3BP1, RRAS, TBXA2R, AKT3, ATOH8, ABL1, HMOX1, SLIT2, APOE, SASH1, STAT5A, SEMA4A, CCBE1, ANGPT4, MAP3K3, EDN1, TGFB1, JUP, EGF, ANXA3, PDPK1, PLK2, PRKCA, EMP2, KLF4, AGT, RHOB, EFNA1, P2RX4, DNAJA4, PLPP3, MET, GPLD1, JCAD, EPHA2	1860	234	18780	2.07113	0.011432	0.000135646	0.00012825
GOTERM_BP_5	GO:0010632~regulation of epithelial cell migration	57	2.53221	1.89357e-06	SEMA5A, ACVRL1, DOCK5, NRP2, ITGB3, FGF1, FGF2, AMOT, MECP2, AKT3, ENPP2, CTSH, CCBE1, EDN1, ANXA3, PDPK1, ITGA2, PRKCA, EMP2, RHOB, TGFBR2, PLPP3, MET, MAPRE2, GPLD1, JCAD, EPHA2, PTGS2, HDAC9, THBS1, HIF1A, DLL4, SH3BP1, RRAS, TBXA2R, ATOH8, ABL1, HMOX1, HAS2, SLIT2, APOE, ARSB, SASH1, STAT5A, ANGPT4, SEMA4A, MAP3K3, TGFB2, TGFB1, JUP, EGF, PLK2, KLF4, AGT, EFNA1, P2RX4, DNAJA4	1860	298	18780	1.93126	0.0114637	0.000135646	0.00012825
GOTERM_BP_5	GO:0051247~positive regulation of protein metabolic process	240	10.6619	1.96072e-06	APP, ATF2, ARAF, DIXDC1, PHB2, ANTXR1, NDST1, GJA1, RPS6KA5, RASSF2, RASSF5, CCN2, SKP2, CCN1, PRKACB, CDON, ARRDC4, CCBE1, EPHA7, MUSK, SLC11A1, FRS2, PRKCA, MIF, AR, RNF128, SOAT1, PSME1, PSME2, NHLRC1, NSMF, TRIB3, TRIB2, GPLD1, TSPYL5, DCUN1D4, PDGFA, NEDD4L, IQGAP1, PLA2G6, OAZ2, C5, PDGFD, PRKAR2A, APOE, CCR1, TNFSF18, PLK3, FIS1, ACE, YES1, GADD45B, TSLP, FZD4, PLK2, FZD7, RDX, LIF, ABCA7,…	1860	1824	18780	1.32852	0.0118679	0.000138824	0.000131254
GOTERM_BP_5	GO:0010648~negative regulation of cell communication	207	9.19591	2.19187e-06	APP, SERPINE1, PHB2, PSMD9, LGALS3, GJA1, RASSF2, PPP2R1A, PEG10, CREB3L1, CHAC1, PIP4K2C, MYOZ1, PRKACB, UNC5B, PAQR3, MIF, TMEM170B, AR, SFRP1, DDIT3, DDIT4, PSME1, TYRO3, PSME2, TRIB3, ALPK2, ATF3, EPHA2, NLRX1, APCDD1, PLA2G6, ADAMTS12, NLK, HIF1A, RAB11FIP1, CHST11, INPP5D, HMOX1, APOD, APOE, CD14, WWTR1, CADM4, FZD4, HOMER2, PLK2, PDE2A, LIF, ABCA7, IGF1, PARP14, SLC6A9, SNAI1, EZH2, ACHE, …	1860	1535	18780	1.36158	0.0132576	0.000153406	0.000145041
GOTERM_BP_5	GO:0010976~positive regulation of neuron projection development	57	2.53221	2.34878e-06	SEMA5A, RET, PLXND1, ITSN1, DIXDC1, VLDLR, RND2, ARHGAP35, CDH4, GOLGA4, DPYSL3, ANKRD1, NEFL, SCN1B, PARP6, TRPC5, CAMK1D, UNC13A, HGF, NME1, MAP1B, ITPKA, RAPGEF2, TOX, OBSL1, SHANK1, NDRG4, NLGN2, CRABP2, NEDD4L, IQGAP1, TRAK1, LRP8, STYXL1, ABL1, GPC2, SLIT2, ALKAL1, APOE, ARSB, WNT3, PLXNA4, ANKRD27, SF3A2, KIDINS220, TRPV2, L1CAM, AGT, SYT17, CXCL12, PTK7, DLG5, NEURL1, PLXNB3, PLXNB2, MAP3…	1860	300	18780	1.91839	0.0141999	0.000162519	0.000153658
GOTERM_BP_5	GO:0019752~carboxylic acid metabolic process	148	6.57486	2.71828e-06	PECR, APP, AHCYL2, LPGAT1, MSMO1, HNMT, CYP46A1, ACCS, ENO2, ALDH1L2, GLS, FADS3, FADS2, LIPG, SESN2, PDK3, PDK2, PSPH, GAMT, CSGALNACT1, STARD4, ENTPD5, GPT2, ECH1, PIPOX, MIF, JMJD8, CYP39A1, MTHFD2, DDIT4, NAAA, MAPKAPK2, RBP1, DPEP2, SUCLG1, TRIB3, NUPR1, HPD, CARS2, ACOT4, CES1, ATF4, PFKFB2, PFKFB4, CRABP2, SHMT2, GLO1, HIF1A, ACACA, LDHA, BLOC1S6, PRDX4, AMDHD1, HLCS, SLC19A1, PCK2, GGT5, …	1860	1030	18780	1.4508	0.0164154	0.000185973	0.000175833
GOTERM_BP_5	GO:0009968~negative regulation of signal transduction	194	8.61839	2.78654e-06	APP, SERPINE1, PHB2, PSMD9, LGALS3, RASSF2, PPP2R1A, PEG10, CREB3L1, CHAC1, PIP4K2C, MYOZ1, PRKACB, UNC5B, PAQR3, MIF, TMEM170B, AR, SFRP1, DDIT3, DDIT4, PSME1, TYRO3, PSME2, TRIB3, ALPK2, ATF3, EPHA2, NLRX1, APCDD1, ADAMTS12, NLK, HIF1A, CHST11, INPP5D, HMOX1, APOD, APOE, CD14, WWTR1, CADM4, FZD4, HOMER2, PDE2A, LIF, ABCA7, IGF1, PARP14, SLC6A9, SNAI1, EZH2, ECM1, TCF21, PTPRJ, GLI2, HYAL2, ADAM…	1860	1427	18780	1.37265	0.0168241	0.000188525	0.000178245
GOTERM_BP_5	GO:0031346~positive regulation of cell projection organization	71	3.15415	3.01022e-06	SEMA5A, RET, PLXND1, ITSN1, DIXDC1, VLDLR, RND2, ARHGAP35, EPS8, CDH4, GOLGA4, DPYSL3, ENPP2, ANKRD1, NEFL, ATP7A, HRAS, SCN1B, RAB8B, PARP6, TRPC5, CAMK1D, UNC13A, HGF, ITGA2, NME1, DNM3, PIK3CA, MAP1B, ITPKA, RAPGEF2, TOX, OBSL1, SHANK1, NDRG4, NLGN2, CRABP2, NEDD4L, IQGAP1, TRAK1, LRP8, STYXL1, MIEN1, ABL1, GPC2, EPS8L2, SLIT2, ALKAL1, APOE, WASF2, ARSB, WNT3, PLXNA4, CARMIL2, ANKRD27, SF3A2, …	1860	407	18780	1.76135	0.0181623	0.00020142	0.000190438
GOTERM_BP_5	GO:0043408~regulation of MAPK cascade	117	5.19769	3.42549e-06	APP, WWC1, DIXDC1, FGF1, PHB2, FGF2, RGS4, NDST1, RASSF2, CDH2, PPP2R1A, CCN2, CCN1, CDON, PDGFRB, EPHA7, SEMA6A, HGF, IGFBP3, F2R, PAQR3, FRS2, PRKCA, MIF, AR, SFRP1, MAPKAPK2, ADAM8, TRIB3, TRIB2, JCAD, ATF3, EPHA2, NDRG4, PDGFA, IQGAP1, PRDM11, RASGRP1, C5, RRAS, PDGFD, ABL1, APOE, IGFBP6, MAP2K6, CCR1, TGFB2, TGFB1, GADD45B, BTN2A2, FZD4, FZD7, LIF, ABCA7, IGF1, WDR54, EFNA1, DAB2, IL6, TRPV4…	1860	775	18780	1.52429	0.0206418	0.000226715	0.000214354
GOTERM_BP_5	GO:0043270~positive regulation of ion transport	60	2.66548	3.87967e-06	RAB3B, ATP8A1, DBI, ATP2A1, ARRB2, TRIAP1, CTSS, MYLK, LGALS3, JPH2, SCN1B, PDGFRB, EDN1, TRPC6, PDPK1, IFNGR2, F2R, PLA2G4A, ANK2, ANO6, MIF, ACTN4, CACNB2, GAL, CNKSR3, SCN4B, ATF4, CEMIP, KCNE3, ABCB4, CAMK2A, COX17, PLA2G6, SLC9A1, MLLT6, GNG2, GJC2, P2RY1, ABL1, KCNN2, APOE, KCNJ2, MAP2K6, SLC12A2, CCR1, TCAF1, HOMER1, WFS1, ABCA3, TRPV2, ABCA7, AGT, CXCL10, P2RX5, CXCL11, P2RX4, CXCL12, SLC…	1860	327	18780	1.85262	0.0233465	0.000254014	0.000240164
GOTERM_BP_5	GO:0051347~positive regulation of transferase activity	108	4.79787	4.10036e-06	EPHB6, APP, CSF1, FGF1, PHB2, FGF2, RASSF2, CCN1, PRKACB, PDGFRB, ARRDC4, EPHA5, EPHA7, MUSK, LMO4, HGF, SLC11A1, F2R, FRS2, MIF, PPP1R3G, MAPKAPK2, EEF1A2, TYRO3, ADAM8, TRIB3, EPHA2, PFKFB2, CHRNA3, CEMIP, TNKS, DCUN1D4, PDGFA, IQGAP1, RASGRP1, C5, PDGFD, PRKAR2A, ABL1, IGFBP6, MAP2K6, TGFB2, ACE, TGFB1, GADD45B, FZD4, NEK7, IGF1, EFNA1, TPX2, DLG3, CASS4, TAB3, MAP3K13, FGFR3, EZH2, FBN1, RET,…	1860	704	18780	1.54894	0.024658	0.000264187	0.000249782
GOTERM_BP_5	GO:0060562~epithelial tube morphogenesis	61	2.70991	4.12182e-06	RET, ACVRL1, WNT2B, C2CD3, CSF1, PLXND1, CTSZ, TCF21, CELSR1, FGF1, PHB2, FGF2, ARHGAP35, GLI2, GJA1, SALL4, CTSH, PRKACB, CC2D2A, EDN1, EPHA7, LMO4, OSR1, MST1, SHROOM3, TSC2, RHOB, TGFBR2, AR, SFRP1, SPINT1, COL4A1, MET, EPHA2, YAP1, NDRG4, PRKX, PRICKLE1, HIF1A, RASIP1, DLL4, PODXL, ABL1, HES1, SLIT2, WNT2, STOX1, CTHRC1, TGFB2, FZD3, TGFB1, EGF, VDR, FUZ, TBX3, AGT, GDNF, PTK7, DLG5, PLXNB2, …	1860	335	18780	1.83852	0.0247855	0.000264187	0.000249782
GOTERM_BP_5	GO:0060326~cell chemotaxis	60	2.66548	4.29957e-06	SEMA5A, APP, FLT1, CXCL8, CSF1, TNFAIP6, SERPINE1, HMGB2, ARRB2, FGF1, TREM1, FGF2, CXCL16, LGALS3, SLC37A4, GPSM3, PDGFRB, EDN1, CAMK1D, CXADR, HGF, DAPK2, PLEKHG5, MST1, ITGA1, RHOG, ADAM10, IL16, ANO6, MIF, ADAM8, MET, SCG2, EPHA2, ITGA9, CORO1A, THBS1, DPP4, C5, PDGFD, S1PR1, SLIT2, SLC12A2, TNFSF18, CCR1, HSD3B7, TGFB2, EGR3, IL34, CXCL10, CXCL11, IL6, P2RX4, CXCL12, TRPV4, ACKR4, PLXNB3, AC…	1860	328	18780	1.84697	0.0258404	0.000272709	0.00025784
GOTERM_BP_5	GO:0072001~renal system development	59	2.62106	4.90491e-06	RET, WNT2B, PLXND1, TCF21, PCSK9, FGF1, PCSK5, FGF2, GLI2, BASP1, HYAL2, CTSH, CC2D2A, PDGFRB, MYOCD, EPHA7, MME, OSR1, ARID5B, KLF15, ACTA2, SFRP1, RRM2B, COL4A1, COL4A4, ITGA8, AMER1, YAP1, PDGFA, LRP4, PRKX, IQGAP1, FSTL3, BAG6, BLOC1S6, PODXL, PDGFD, HAS2, HES1, GCNT4, SLIT2, WWTR1, GDF11, TGFB2, TGFB1, ACE, WFS1, ZBTB16, LIF, SULF1, BMP6, AGT, GDNF, PTK7, DLG5, AQP11, SDC1, DCHS1, FBN1	1860	322	18780	1.85003	0.0294245	0.000307897	0.000291109
GOTERM_BP_5	GO:0048666~neuron development	164	7.28565	5.13591e-06	EPHB6, DGKG, SEMA5A, APP, MTCH1, RAB3A, PLXND1, ITSN1, DIXDC1, KNDC1, CELSR2, HS6ST1, ARHGAP35, PREX2, GJA1, SAMD14, CDH4, GOLGA4, RPS6KA5, LGALS1, ALCAM, CDH2, TUBB3, DPYSL3, GRB10, NEK3, SCN1B, NANOS1, EPHA5, EPHA7, SEMA6A, UNC13A, UNC5B, HGF, APLP1, PAQR3, ADAM10, FRS2, PRKCA, DICER1, OLFM1, KEL, MAP1B, ANOS1, ULK2, NSMF, HPRT1, ATF5, TOX, OBSL1, EPHA2, SPTBN4, CHRNA3, SPTBN5, NDRG4, NYAP1, CR…	1860	1179	18780	1.40447	0.0307887	0.000319108	0.000301708
GOTERM_BP_5	GO:0030323~respiratory tube development	41	1.82141	5.5337e-06	YAP1, RAB3A, WNT2B, THRA, CTSZ, GATA6, LOXL3, TCF21, PDGFA, FGF1, CELSR1, PCSK5, FGF2, ELK1, HS6ST1, EGFR, FSTL3, GLI2, HSD11B1, BAG6, ADAMTSL2, EIF4EBP1, CTSH, HES1, CCN2, ATP7A, WNT2, PDGFRB, SREBF1, CCBE1, MYOCD, TGFB1, ACE, MME, ABCA3, HEG1, LIF, KLF2, TGFBR2, PTK7, DLG5	1860	194	18780	2.13385	0.0331335	0.000340351	0.000321793
GOTERM_BP_5	GO:0035239~tube morphogenesis	66	2.93203	6.20681e-06	RET, ACVRL1, WNT2B, C2CD3, CSF1, PLXND1, CTSZ, TCF21, CELSR1, FGF1, PHB2, FGF2, ARHGAP35, GLI2, GJA1, SALL4, CTSH, HOXA1, PRKACB, CC2D2A, TGM2, EDN1, EPHA7, LMO4, OSR1, MST1, SHROOM3, TSC2, RHOB, TGFBR2, AR, SFRP1, SPINT1, COL4A1, MET, EPHA2, YAP1, NDRG4, GATA6, PRKX, PRICKLE1, HIF1A, RASIP1, EGFR, DLL4, PODXL, ATOH8, ABL1, HES1, SLIT2, WNT2, STOX1, CTHRC1, TGFB2, FZD3, TGFB1, EGF, VDR, FUZ, TBX3…	1860	377	18780	1.76761	0.0370881	0.000377504	0.000356921
GOTERM_BP_5	GO:0030036~actin cytoskeleton organization	108	4.79787	6.26177e-06	SEMA5A, FRMPD4, WIPF1, GPR65, FHOD1, FAM107A, TESK2, ANTXR1, ARHGAP35, MYLK3, AMOT, EPS8, SAMD14, DPYSL3, ARFIP2, HMCN1, CCN2, MYOZ1, PDGFRB, TMOD1, KIRREL1, CXADR, ACTN1, TPM1, ACTN4, TLE6, SFRP1, SPECC1L, ELMO1, PHPT1, OBSL1, MYL9, LLGL2, KANK3, SPTBN4, SPTBN5, PXN, RHOBTB3, PDGFA, CORO1A, SLC9A1, CNN2, FAM171A1, BLOC1S6, RACGAP1, ABL1, RHPN1, MYH11, VILL, MYH10, CARMIL2, TGFB1, RDX, ARHGAP28, …	1860	711	18780	1.53369	0.0374103	0.000377504	0.000356921
GOTERM_BP_5	GO:0032368~regulation of lipid transport	35	1.55486	6.78529e-06	ATP8A1, DENND5B, SAR1B, ITGB3, ABCB4, PCSK9, DBI, TRIAP1, PLA2G6, THBS1, RXRA, LIPG, SPP1, APOE, MAP2K6, FIS1, EDN1, OSBPL6, SEC24A, EGF, ABCA3, SURF4, PLA2G4A, ABCA7, ABCA8, MIF, BMP6, AGT, DAB2, GAL, P2RX4, CRY1, LAMTOR1, PPARA, CES1	1860	155	18780	2.27992	0.0404739	0.000405055	0.00038297
GOTERM_BP_5	GO:0030324~lung development	40	1.77699	8.05785e-06	YAP1, RAB3A, WNT2B, THRA, CTSZ, GATA6, LOXL3, TCF21, PDGFA, FGF1, CELSR1, FGF2, ELK1, HS6ST1, EGFR, FSTL3, GLI2, HSD11B1, BAG6, ADAMTSL2, EIF4EBP1, CTSH, HES1, CCN2, ATP7A, WNT2, PDGFRB, SREBF1, CCBE1, MYOCD, TGFB1, ACE, MME, ABCA3, HEG1, LIF, KLF2, TGFBR2, PTK7, DLG5	1860	190	18780	2.12564	0.0478802	0.000476352	0.000450379
GOTERM_BP_5	GO:0006096~glycolytic process	23	1.02177	8.28107e-06	PFKFB2, APP, PFKFB4, PRKAA2, TPI1, PGAM1, ENTPD5, IGF1, BPGM, ENO2, HIF1A, JMJD8, HK2, DHTKD1, LDHA, PKM, DDIT4, ALDOC, NUPR1, PPARA, GAPDH, GIT1, GALK1	1860	81	18780	2.86699	0.0491735	0.000484841	0.000458405
GOTERM_BP_5	GO:0001822~kidney development	57	2.53221	8.76332e-06	RET, WNT2B, PLXND1, TCF21, PCSK9, FGF1, PCSK5, FGF2, GLI2, BASP1, HYAL2, CTSH, CC2D2A, PDGFRB, EPHA7, MME, OSR1, ARID5B, KLF15, ACTA2, SFRP1, RRM2B, COL4A4, ITGA8, AMER1, YAP1, PDGFA, LRP4, PRKX, IQGAP1, FSTL3, BAG6, BLOC1S6, PODXL, PDGFD, HAS2, HES1, GCNT4, SLIT2, WWTR1, GDF11, TGFB2, TGFB1, ACE, WFS1, ZBTB16, LIF, SULF1, BMP6, AGT, GDNF, PTK7, DLG5, AQP11, SDC1, DCHS1, FBN1	1860	313	18780	1.83871	0.0519614	0.000502873	0.000475454
GOTERM_BP_5	GO:0046394~carboxylic acid biosynthetic process	61	2.70991	8.83682e-06	PECR, LPGAT1, APIP, PRKAG2, ACCS, CYP46A1, GLS, FADS3, FADS2, KYNU, LIPG, PHGDH, PSPH, GAMT, ELOVL1, STARD4, EDN1, PTGIS, ELOVL5, ELOVL2, BGN, PLA2G4A, ELOVL6, MIF, CYP39A1, PKM, RBP1, ALDH1A1, TRIB3, MGLL, ACOT4, BCAT2, PRKAA2, CRABP2, SHMT2, PTGS2, HSD17B10, HSD17B8, ACACA, PTGS1, CBS, ACSS1, OSBPL9, GGT5, HSD3B7, OSBPL6, GCH1, GOT1, EPHX2, GAD1, GOT2, ASNS, ERLIN2, DHFR, CPS1, PSAT1, SCD, FASN…	1860	343	18780	1.79564	0.0523856	0.000502873	0.000475454
GOTERM_BP_5	GO:0016053~organic acid biosynthetic process	61	2.70991	8.83682e-06	PECR, LPGAT1, APIP, PRKAG2, ACCS, CYP46A1, GLS, FADS3, FADS2, KYNU, LIPG, PHGDH, PSPH, GAMT, ELOVL1, STARD4, EDN1, PTGIS, ELOVL5, ELOVL2, BGN, PLA2G4A, ELOVL6, MIF, CYP39A1, PKM, RBP1, ALDH1A1, TRIB3, MGLL, ACOT4, BCAT2, PRKAA2, CRABP2, SHMT2, PTGS2, HSD17B10, HSD17B8, ACACA, PTGS1, CBS, ACSS1, OSBPL9, GGT5, HSD3B7, OSBPL6, GCH1, GOT1, EPHX2, GAD1, GOT2, ASNS, ERLIN2, DHFR, CPS1, PSAT1, SCD, FASN…	1860	343	18780	1.79564	0.0523856	0.000502873	0.000475454
GOTERM_BP_5	GO:0048667~cell morphogenesis involved in neuron differentiation	95	4.22035	8.95047e-06	EPHB6, SEMA5A, RET, APP, CNTNAP1, NRP2, RAB3A, PLXND1, PTPRQ, DIXDC1, ECE1, VLDLR, RND2, CELSR2, ARHGAP35, GLI2, PREX2, CDH4, GOLGA4, RPS6KA5, ALCAM, CHL1, TUBB3, GRB10, NEFL, NEFH, NEO1, SCN1B, YWHAH, EPHA5, PARP6, TRPC5, EDN1, HSP90AA1, EPHA7, TRPC6, SEMA6A, UNC5B, APLP1, RHOG, ADAM10, FRS2, PRKCA, ENAH, DNM3, OLFM1, KEL, PIK3CA, MAP1B, ITPKA, ANOS1, RAPGEF2, ULK2, HPRT1, OBSL1, SHANK1, EPHA2, …	1860	610	18780	1.57245	0.0530412	0.000504624	0.00047711
GOTERM_BP_5	GO:1903034~regulation of response to wounding	44	1.95469	9.26324e-06	RAB3A, SERPINE1, WFDC1, PDGFA, TFPI, FGF2, THBS1, CLDN1, PTPRF, MYLK, GJA1, TBXA2R, SPP1, APOE, CD36, ATP7A, MYOZ1, KIAA0319, HRAS, VKORC1, SLC12A2, EDN1, CADM4, DMTN, TNFRSF12A, F10, F2R, PLAUR, PLA2G4A, PRKCA, ANO6, KLF4, TGFBR2, ACTA2, F8, IL6, TEC, SERPING1, CD9, HPSE, PLPP3, IL6ST, KLKB1, PPARD	1860	219	18780	2.02858	0.0548429	0.000517466	0.000489252
GOTERM_BP_5	GO:1901342~regulation of vasculature development	74	3.28743	9.69761e-06	SEMA5A, ACVRL1, ATF2, ECM1, FLT1, CXCL8, HSPB6, PLXND1, SERPINE1, TSPAN12, FGF1, FGF2, HK2, AMOT, MECP2, MYDGF, CREB3L1, AKT3, ENPP2, CTSH, HIF1AN, JAK1, CCBE1, MYOCD, SEMA6A, PTGIS, ANXA3, PDPK1, HGF, SPHK1, ADAM10, PRKCA, EMP2, JMJD8, RHOB, TGFBR2, SFRP1, PKM, RAPGEF2, ITGA5, JCAD, EPHA2, DNMT1, GATA6, PTGS2, HDAC9, THBS1, HIF1A, DLL4, C5, RRAS, TBXA2R, PDGFD, ABL1, HMOX1, SASH1, PAK4, SLC12A2,…	1860	444	18780	1.6828	0.0573394	0.000536807	0.000507538
GOTERM_BP_5	GO:0071363~cellular response to growth factor stimulus	113	5.01999	1.0315e-05	APP, ATF2, FGF1, CLDN1, FGF2, FGFRL1, NDST1, PEG10, CREB3L1, GRB10, CCN2, CCN1, PDGFRB, CCBE1, SEMA6A, HGF, FRS2, SFRP1, SPINT1, MAP1B, DDIT4, MAPKAPK2, ANOS1, JCAD, PXN, GATA6, PDGFA, LTBP2, NREP, IQGAP1, ADAMTS12, NLK, HIF1A, CORO1A, SCUBE3, CHST11, FLRT2, PDGFD, FLRT1, ABL1, NDN, WNT2, TGFB2, CADM4, YES1, TGFB1, EGR3, GOT1, FZD4, PDE2A, RDX, C20ORF27, SMAD9, FUZ, GDF5, BMP6, COL1A1, DAB2, EHD4…	1860	760	18780	1.50123	0.0608764	0.000565837	0.000534985
GOTERM_BP_5	GO:0009306~protein secretion	66	2.93203	1.3454e-05	RAB3B, ACHE, APP, STEAP3, RAB3A, MIA2, TCIRG1, TM7SF3, PCSK5, PSMD9, GJA1, ANKRD1, SYBU, RAB8B, EPHA5, SREBF1, RSAD2, EIPR1, F2R, GOLPH3L, SIRT4, PRKCA, SFRP1, OLFM2, GAL, ADAM8, PHPT1, SCG2, GPLD1, SIDT2, PPARD, PFKFB2, NLGN2, ILDR2, LTBP2, PLA2G6, HIF1A, EGFR, DPP4, BLOC1S6, CYB5R4, RAB11FIP1, CAMK2N1, UCP2, APOE, MYH10, PCK2, SLC12A2, TCF7L2, TGFB2, TGFB1, PTPRN2, SEC24A, DMTN, KCNB1, UQCC2, R…	1860	386	18780	1.72639	0.0786561	0.00073144	0.000691559
GOTERM_BP_5	GO:0019216~regulation of lipid metabolic process	72	3.19858	1.42323e-05	CRTC3, FLT1, LPGAT1, THRA, PRKAG2, FGF1, PHB2, FGF2, TM7SF2, C1QTNF2, SESN2, PDK3, PIP4K2C, CCN1, PDK2, PDGFRB, NCOA1, SREBF1, STARD4, CISH, HMGCS1, ELOVL5, SPHK1, SIRT4, ELOVL6, LSS, RBL2, GAL, EEF1A2, RUBCNL, RAB38, TRIB3, MVD, PPARA, GPLD1, CES1, PPARD, STOML2, PRKAA2, MVK, PDGFA, PLA2G6, PTGS2, ACACA, HELZ2, SEC14L2, SOCS1, RXRA, APOD, APOE, TBL1X, FDPS, TGFB1, VDR, EPHX2, ABCA3, NFYC, ORMDL1…	1860	433	18780	1.67891	0.0830124	0.000766909	0.000725093
GOTERM_BP_5	GO:0032270~positive regulation of cellular protein metabolic process	224	9.95113	1.4972e-05	APP, ATF2, ARAF, DIXDC1, PHB2, ANTXR1, NDST1, RPS6KA5, RASSF2, RASSF5, CCN2, SKP2, CCN1, PRKACB, CDON, ARRDC4, CCBE1, EPHA7, MUSK, SLC11A1, FRS2, PRKCA, MIF, AR, RNF128, PSME1, PSME2, NHLRC1, NSMF, TRIB3, TRIB2, GPLD1, TSPYL5, DCUN1D4, PDGFA, IQGAP1, PLA2G6, C5, PDGFD, PRKAR2A, APOE, CCR1, TNFSF18, PLK3, FIS1, ACE, YES1, GADD45B, TSLP, FZD4, PLK2, FZD7, RDX, LIF, ABCA7, IGF1, PARP14, GDF5, TPX2, …	1860	1732	18780	1.30582	0.0871333	0.00079969	0.000756087
GOTERM_BP_5	GO:0061041~regulation of wound healing	39	1.73256	1.51419e-05	RAB3A, SERPINE1, WFDC1, PDGFA, TFPI, FGF2, THBS1, CLDN1, MYLK, GJA1, TBXA2R, APOE, CD36, MYOZ1, HRAS, VKORC1, SLC12A2, EDN1, CADM4, DMTN, TNFRSF12A, F10, F2R, PLAUR, PLA2G4A, PRKCA, ANO6, TGFBR2, ACTA2, F8, IL6, TEC, SERPING1, CD9, HPSE, PLPP3, IL6ST, KLKB1, PPARD	1860	188	18780	2.09454	0.0880772	0.000801733	0.000758019
GOTERM_BP_5	GO:0001819~positive regulation of cytokine production	85	3.7761	2.00179e-05	APP, ATF2, SERPINE1, HMGB2, PTPRJ, IL1RAP, PHB2, OASL, IL27RA, TRIM6, PNP, HYAL2, CD36, HRAS, GPSM3, CCBE1, HSP90AA1, RSAD2, BTN3A1, IL1R1, HGF, HEG1, SLC11A1, SPHK1, F2R, ARID5A, IL16, IRAK3, MIF, SLC7A5, GPRC5B, DDIT3, MAPKAPK2, IRF8, ADAM8, IL6ST, GAPDH, ZFPM1, BIRC3, ATF4, USP15, STOML2, NLRX1, CEBPG, GATA6, LY96, NOD1, AGPAT1, PTGS2, RASGRP1, THBS1, HIF1A, AGPAT2, RNF135, IL1RL1, C5, IFI16, …	1860	541	18780	1.58637	0.114755	0.00105077	0.000993477
GOTERM_BP_5	GO:0048732~gland development	76	3.37628	2.30944e-05	ATF2, OXTR, CSF1, THRA, PLXND1, TCF21, PCSK9, FGF1, PHB2, FGF2, ELK1, CLDN1, HK2, ARHGAP35, GLI2, GJA1, DBP, RPS6KA1, ATP7A, HRAS, TGM2, NCOA1, EDN1, HMGCS1, LMO4, HGF, ITGA2, MST1, ARID5B, NRG1, FRS2, TGFBR2, NME1, AR, SFRP1, PKM, PIK3CA, MT-CO2, MET, EPHA2, LY6E, CEBPG, GATA6, PDGFA, AK4, TYMS, HIF1A, EGFR, FSTL3, CCNB2, HMGCL, UCP2, ABL1, HMOX1, HES1, WNT2, WNT3, PCK2, STAT5A, TGFB2, TGFB1, CA…	1860	471	18780	1.6292	0.131184	0.0012019	0.00113636
GOTERM_BP_5	GO:0061138~morphogenesis of a branching epithelium	38	1.68814	2.4876e-05	YAP1, WNT2B, PLXND1, CSF1, CTSZ, TCF21, PDGFA, FGF1, CELSR1, PHB2, FGF2, RASIP1, GLI2, DLL4, ABL1, CTSH, SLIT2, WNT2, TGM2, EDN1, TGFB1, EGF, VDR, HGF, FRS2, SULF1, TBX3, AGT, TGFBR2, AR, SFRP1, SPINT1, GDNF, COL4A1, DLG5, DCHS1, MET, EPHA2	1860	185	18780	2.07393	0.140558	0.00128364	0.00121365
GOTERM_BP_5	GO:0060485~mesenchyme development	53	2.35451	2.52687e-05	SEMA5A, RET, ACVRL1, NRP2, LOXL3, TCF21, ACTG2, LOXL2, SPRED3, CDH2, BASP1, PDGFRB, EDN1, SEMA6A, HGF, OSR1, NRG1, TGFBR2, ACTA2, OLFM1, SFRP1, CYP26C1, S100A4, AMER1, YAP1, AKNA, PEF1, SEMA3F, HIF1A, ERBB3, TCOF1, HAS2, HES1, WNT2, TCF7L2, WWTR1, SEMA4A, TGFB2, TGFB1, SEMA4F, FUZ, USF3, TBX3, EFNA1, COL1A1, DAB2, IL6, GDNF, PTK7, DLG5, SNAI1, DCHS1, EZH2	1860	294	18780	1.82017	0.142611	0.00129295	0.00122245
GOTERM_BP_5	GO:0071417~cellular response to organonitrogen compound	97	4.3092	2.61102e-05	APP, ATF2, GJA1, NAMPT, SESN2, GRB10, ENPP1, PIP4K2C, PRKACB, PDK2, TGM2, DDX11, RPL23, APLP1, TSC2, SFRP1, COL4A1, MAP1B, SCNN1B, RRAGD, COL4A6, NSMF, TRIB3, MGARP, GPLD1, ATF4, DNMT1, PXN, SLC1A2, SLC9A1, SOCS1, PDGFD, PRKAR2A, ABL1, EIF4EBP2, PCK2, STAT5A, TGFB1, JUP, GOT1, PDE2A, INHBB, IGF1, NR4A2, COL1A1, PTPRE, CPS1, ECHDC3, EZH2, FBN1, GABRB1, PCSK9, TCIRG1, SLC2A8, CD36, ATP7A, RAB8B, SR…	1860	643	18780	1.52315	0.146992	0.00132487	0.00125264
GOTERM_BP_5	GO:0043069~negative regulation of programmed cell death	138	6.13061	2.67165e-05	SEMA5A, ITPRIP, ZFAND6, RTKN2, SERPINE1, ARAF, TM7SF3, PHB2, IL27RA, FOXQ1, LGALS3, MPZ, CREB3L1, RPS6KA1, PIM2, CCN1, TGM2, PDGFRB, TLE1, PRKCH, UNC5B, HGF, OSR1, F2R, ADAM10, PRKCA, MIF, AR, SFRP1, PPIF, TYRO3, ADAM8, NUPR1, ATF5, IL6ST, SCG2, DNMT1, SET, GLO1, GATA6, HIF1A, CORO1A, SLC9A1, PLAC8, BAG6, GRK5, CHST11, DDRGK1, ABL1, HMOX1, APOE, GRIA4, TNFSF18, PLK3, FZD3, OPN3, EGR3, TSLP, WFS1,…	1860	989	18780	1.40885	0.150136	0.00132678	0.00125444
GOTERM_BP_5	GO:0002274~myeloid leukocyte activation	100	4.44247	2.67964e-05	GHDC, APP, CRTC3, RAB3A, CSF1, ATP8A1, LGALS3, PNP, ANPEP, NAMPT, IL13RA2, GOLGA7, SLC11A1, ADAM10, MIF, ILF2, PLPP6, SCNN1B, ADAM8, RAB5C, STXBP2, MGST1, IQGAP1, RASGRP1, NDRG1, PLAC8, CNN2, SYNGR1, PRDX4, S100A13, HMOX1, CD14, S100A11, ARSB, TGFB1, JUND, PTPRN2, JUP, TSLP, SURF4, GGH, RAB27A, NBEAL2, BST2, IL6, HPSE, CD200, ARHGAP9, B4GALT1, CXCL8, TNFAIP6, SLC44A2, CTSZ, DYSF, PTPRJ, TCIRG1, C…	1860	668	18780	1.51149	0.150549	0.00132678	0.00125444
GOTERM_BP_5	GO:0045765~regulation of angiogenesis	67	2.97645	2.68014e-05	SEMA5A, ACVRL1, ATF2, ECM1, FLT1, CXCL8, HSPB6, PLXND1, SERPINE1, TSPAN12, FGF1, FGF2, HK2, AMOT, MECP2, MYDGF, CREB3L1, AKT3, ENPP2, CTSH, JAK1, CCBE1, SEMA6A, PTGIS, ANXA3, PDPK1, HGF, SPHK1, PRKCA, EMP2, JMJD8, RHOB, TGFBR2, SFRP1, PKM, ITGA5, JCAD, EPHA2, GATA6, PTGS2, HDAC9, THBS1, HIF1A, DLL4, C5, RRAS, TBXA2R, ABL1, HMOX1, SASH1, PAK4, SLC12A2, ANGPT4, SEMA4A, MAP3K3, TGFB2, JUP, PLK2, SUL…	1860	402	18780	1.6828	0.150575	0.00132678	0.00125444
GOTERM_BP_5	GO:0034220~ion transmembrane transport	160	7.10795	2.91567e-05	KCNG1, APP, MT-ND5, ATP8A1, TUSC3, PHB2, FGF2, RGS4, GJA1, NIPAL2, NIPAL3, SCN1B, KCNH1, KCNH3, SLC38A1, SLC6A16, SLC6A15, KCNK12, SLC11A1, OSR1, F2R, ATP11C, ANK2, ACTN4, MFSD12, GEM, CACNB2, KEL, DDIT3, SCNN1B, PPIF, MT-CO2, XPR1, SLC26A2, CHRNA3, CEMIP, KCNE3, CHRNA5, RRAD, SLC41A2, COX17, SLC41A3, SLC1A2, NEDD4L, SLC1A4, ABCB8, SLC38A11, PLA2G6, CORO1A, ACACA, CACNA1H, SLC9A1, GJC2, ABL1, SLC…	1860	1181	18780	1.36789	0.16267	0.00143173	0.00135367
GOTERM_BP_5	GO:0001666~response to hypoxia	64	2.84318	2.96605e-05	ACVRL1, ATF2, MT-ND5, ALAS1, WDR83, PHB2, HK2, SLC2A8, LOXL2, MECP2, PSMD9, ANKRD1, PDK3, PLEKHN1, HIF1AN, ATP7A, MYOCD, EDN1, TRPC6, PTGIS, ITGA2, MST1, SIRT4, ACTN4, TGFBR2, PSMA5, CCNA2, SFRP1, PKM, DDIT4, PSME1, PSME2, ADAM8, MGARP, PPARA, CRYAB, PPARD, GATA6, PDGFA, AK4, PTGS2, THBS1, HIF1A, NDRG1, SLC9A1, DPP4, PDLIM1, LDHA, UCP2, EIF4EBP1, HMOX1, STOX1, ANGPT4, PLK3, TGFB2, TGFB1, ACE, B3G…	1860	380	18780	1.70051	0.165235	0.00144482	0.00136604
GOTERM_BP_5	GO:0006865~amino acid transport	34	1.51044	3.07489e-05	SLC47A1, SLC1A2, SLC7A14, SLC38A11, SLC1A4, SLC3A2, SLC1A5, SLC7A1, SLC7A2, SLC7A3, RGS4, GJA1, SLC38A7, LRRC8C, SLC25A22, LRRC8E, SLC38A5, SLC38A4, EPM2A, SLC12A2, SLC38A1, OSR1, SLC6A15, SLC11A1, MFSD12, AGT, SLC7A5, SLC25A18, SLC7A7, SLC6A9, SFXN3, APBA1, SFXN2, LLGL2	1860	159	18780	2.15906	0.17075	0.00148595	0.00140493
GOTERM_BP_5	GO:1905114~cell surface receptor signaling pathway involved in cell-cell signaling	96	4.26477	3.36937e-05	LMBR1L, SEMA5A, APP, WNT2B, LRRK1, DIXDC1, ARRB2, GRIK2, TSPAN12, CELSR1, CELSR2, FGF2, GLI2, MECP2, RGS4, PSMD9, CDH2, RUVBL2, GRB10, LRRFIP2, RSPO1, EPM2A, TLE2, EDN1, TLE1, IGFBP2, TSC2, SHISA3, TMEM170B, TLE6, PSMA5, SFRP1, PLCB3, GPRC5B, CCNE1, DDIT3, PSME1, PSME2, ALPK2, PLPP3, SHANK1, CSNK1G1, AMER1, YAP1, CHRNA3, PRKAA2, NLGN2, CHRNA5, TNKS, CAMK2A, LRP4, PRICKLE1, APCDD1, NLK, LYPD6, EGF…	1860	639	18780	1.51689	0.185487	0.00161544	0.00152736
GOTERM_BP_5	GO:0051129~negative regulation of cellular component organization	123	5.46424	3.42986e-05	SEMA5A, APP, ANKRD13D, FAM107A, ANTXR1, EPS8, LGALS3, LGALS1, RPS6KA2, DPYSL3, ANKRD13A, TMOD1, EPHA7, SEMA6A, LMO4, HGF, PAQR3, TSC2, ACTN4, TOM1L2, AR, THAP7, MAP1B, PPIF, ULK2, NUPR1, KANK3, SPTBN4, RTEL1, SPTBN5, DNMT1, SET, TNKS, CORO1A, TTBK2, DPP4, CNN2, RHPN1, EIF4EBP1, APOD, APOE, VILL, KIAA0319, WNT3, CARMIL2, ACE, ANKRD27, TGFB1, PLK2, RCC2, RDX, LIF, XRCC1, ABCA7, ARHGAP28, IGF1, WDR5…	1860	865	18780	1.43573	0.188481	0.0016316	0.00154263
GOTERM_BP_5	GO:0050679~positive regulation of epithelial cell proliferation	42	1.86584	3.78496e-05	SEMA5A, ACVRL1, YAP1, ECM1, NRP2, B4GALT1, ITGB3, HMGB2, FGF1, FGF2, HIF1A, CLDN1, EGFR, MYDGF, AKT3, HMOX1, HAS2, ATP7A, HRAS, WNT2, STOX1, STAT5A, TCF7L2, EGFL7, TGFB1, EGR3, EGF, PDPK1, OSR1, FZD7, MST1, PRKCA, IGF1, BMP6, NME1, AR, SFRP1, CXCL12, PLXNB3, SCG2, JCAD, CCL26	1860	217	18780	1.95421	0.20584	0.00176347	0.00166731
GOTERM_BP_5	GO:0060541~respiratory system development	42	1.86584	3.78496e-05	YAP1, RAB3A, WNT2B, THRA, CTSZ, GATA6, LOXL3, TCF21, PDGFA, FGF1, CELSR1, FGF2, ELK1, HS6ST1, FGFRL1, EGFR, FSTL3, GLI2, HSD11B1, BAG6, BASP1, ADAMTSL2, EIF4EBP1, CTSH, HES1, CCN2, ATP7A, WNT2, PDGFRB, SREBF1, CCBE1, MYOCD, TGFB1, ACE, MME, ABCA3, HEG1, LIF, KLF2, TGFBR2, PTK7, DLG5	1860	217	18780	1.95421	0.20584	0.00176347	0.00166731
GOTERM_BP_5	GO:0007417~central nervous system development	147	6.53043	3.79396e-05	EPHB6, SEMA5A, APP, ATF2, OXTR, ITSN1, DIXDC1, LOXL3, KNDC1, HNMT, CELSR1, CELSR2, FGF2, ARHGAP35, RGS4, NDST1, CDH2, BASP1, AKT3, SCN1B, CDON, NANOS1, EPHA5, EPHA7, LMO4, APLP1, FRS2, SYPL2, COL4A1, DDIT4, TYRO3, HPRT1, ATF5, TOX, IL6ST, SPTBN4, NDRG4, AKNA, SLC1A2, CEND1, AK4, HIF1A, PCDH18, NPAS1, TTBK2, BAG6, LDHA, BLOC1S6, GJC2, ABL1, NDN, APOD, NPTX1, TPPP, WNT2, WNT3, ARSB, PLXNA4, FZD3, E…	1860	1074	18780	1.38196	0.206275	0.00176347	0.00166731
GOTERM_BP_5	GO:0001501~skeletal system development	83	3.68725	3.96833e-05	ACVRL1, ATF2, ECM1, WNT2B, THRA, ZFAND5, LRRK1, PCSK5, FGF2, FGFRL1, GLI2, LOXL2, NDST1, GJA1, RASSF2, HYAL2, SH3PXD2B, HYAL3, ACP5, HOXA1, CCN2, ATP7A, CCN1, ZNF385A, TGM2, VKORC1, CSGALNACT1, EDN1, ATP6AP1, OSR1, ARID5A, BGN, ARID5B, TGFBR2, SFRP1, PHOSPHO1, MAF, MMP16, ZFPM1, GPLD1, PAPPA2, EPHA2, AMER1, SATB2, NPR3, ADAMTS12, TYMS, HIF1A, HOXD10, EXTL1, TCOF1, CHST11, DDRGK1, SERPINH1, HAS2, …	1860	535	18780	1.56642	0.214658	0.00183054	0.00173073
GOTERM_BP_5	GO:0001889~liver development	34	1.51044	4.00417e-05	ATF2, CEBPG, GATA6, PCSK9, AK4, TYMS, FGF1, ELK1, CLDN1, EGFR, HMGCL, DBP, RPS6KA1, UCP2, HMOX1, HES1, ATP7A, HRAS, PCK2, TGFB1, HMGCS1, CADM1, HGF, ITGA2, ASNS, ARID5B, IL6, PKM, CPS1, PIK3CA, CYP1A1, MET, LIMS2, EZH2	1860	161	18780	2.13224	0.21637	0.00183319	0.00173323
GOTERM_BP_5	GO:0009132~nucleoside diphosphate metabolic process	30	1.33274	4.07781e-05	PFKFB2, APP, PFKFB4, PRKAA2, AK1, AK4, AK5, ENO2, HIF1A, HK2, DHTKD1, LDHA, GIT1, TPI1, ENTPD4, PGAM1, ENTPD5, IGF1, BPGM, JMJD8, NME1, PKM, NME6, RRM2B, DDIT4, ALDOC, NUPR1, PPARA, GAPDH, GALK1	1860	134	18780	2.26047	0.219876	0.00185297	0.00175194
GOTERM_BP_5	GO:0050921~positive regulation of chemotaxis	32	1.42159	4.38902e-05	SEMA5A, APP, CXCL8, CSF1, SERPINE1, FGF2, THBS1, PDGFD, S1PR1, SLIT2, GPSM3, CCR1, TNFSF18, PDGFRB, EDN1, TGFB1, CAMK1D, IL34, ITGA2, DAPK2, ADAM10, IL16, ANO6, CXCL10, IL6, P2RX4, CXCL12, TRPV4, MET, SCG2, MCU, CCL26	1860	148	18780	2.18309	0.234521	0.00197961	0.00187167
GOTERM_BP_5	GO:0099537~trans-synaptic signaling	105	4.66459	4.88382e-05	CHRM2, RAB3B, APP, OXTR, RAB3A, CLSTN2, CLSTN3, FAM107A, IL1RAP, CYP46A1, GLS, RGS4, CDH2, MPZ, RPS6KA2, RPS6KA1, BSN, PRKACB, SYBU, UNC13A, F2R, CACNB2, MAP1B, NAAA, AMPH, NSMF, ATF4, CHRNA3, CHRNA5, STXBP2, SLC1A2, SLC1A4, LIN7C, PLA2G6, TMEM25, BLOC1S6, SYNGR1, PRKAR2A, ABL1, EIF4EBP2, NPTX1, APOE, GRIA4, PTPRN2, EGR3, DMPK, HOMER1, PLK2, GRIN2C, GDNF, PCDHB9, EZH2, ACHE, GABRB1, MCTP1, GRIK4,…	1860	720	18780	1.47245	0.257241	0.00218659	0.00206736
GOTERM_BP_5	GO:0048762~mesenchymal cell differentiation	44	1.95469	4.92223e-05	SEMA5A, AMER1, RET, NRP2, AKNA, PEF1, LOXL3, TCF21, SEMA3F, HIF1A, LOXL2, SPRED3, TCOF1, CDH2, HAS2, HES1, WNT2, WWTR1, TCF7L2, SEMA4A, TGFB2, EDN1, TGFB1, SEMA6A, OSR1, HGF, FUZ, SEMA4F, NRG1, USF3, TBX3, TGFBR2, EFNA1, COL1A1, OLFM1, DAB2, SFRP1, IL6, CYP26C1, GDNF, DLG5, SNAI1, S100A4, EZH2	1860	234	18780	1.89854	0.258976	0.0021877	0.00206841
GOTERM_BP_5	GO:0032103~positive regulation of response to external stimulus	61	2.70991	5.00993e-05	SEMA5A, APP, CXCL8, CSF1, SERPINE1, FGF2, OASL, LGALS1, HYAL2, GPSM3, TGM2, PDGFRB, EDN1, CAMK1D, DAPK2, ITGA2, ADAM10, IL16, ANO6, PRKCA, MIF, GPRC5B, ADAM8, IL6ST, MET, SCG2, USP15, LY96, NOD1, PTGS2, THBS1, HIF1A, EGFR, IL1RL1, RXRA, CAMK2N1, PDGFD, S1PR1, SLIT2, SASH1, TNFSF18, CCR1, IL33, CDK19, TGFB1, ACE, TSLP, VDR, IL34, PDE2A, BMP6, AGT, CXCL10, IL6, P2RX4, CXCL12, TNIP1, TRPV4, KLKB1, M…	1860	363	18780	1.6967	0.262922	0.00221054	0.00209001
GOTERM_BP_5	GO:0043066~negative regulation of apoptotic process	134	5.95291	5.05824e-05	SEMA5A, ITPRIP, ZFAND6, RTKN2, SERPINE1, ARAF, PHB2, IL27RA, FOXQ1, LGALS3, MPZ, CREB3L1, RPS6KA1, PIM2, CCN1, TGM2, PDGFRB, TLE1, PRKCH, UNC5B, HGF, OSR1, F2R, ADAM10, PRKCA, MIF, AR, SFRP1, PPIF, TYRO3, ADAM8, NUPR1, ATF5, IL6ST, SCG2, DNMT1, SET, GLO1, GATA6, HIF1A, CORO1A, SLC9A1, PLAC8, BAG6, GRK5, CHST11, DDRGK1, ABL1, HMOX1, APOE, GRIA4, TNFSF18, PLK3, FZD3, OPN3, EGR3, TSLP, WFS1, PLK2, A…	1860	968	18780	1.39769	0.265088	0.0022154	0.0020946
GOTERM_BP_5	GO:1905330~regulation of morphogenesis of an epithelium	38	1.68814	5.11448e-05	WNT2B, PDGFA, ARRB2, PRICKLE1, ADAMTS12, FGF1, CELSR1, PHB2, FGF2, CELSR2, PSMD9, GJA1, ZNRF3, ABL1, JHY, WNT2, STOX1, CTHRC1, FZD3, TGFB1, FZD4, EGF, FZD7, HGF, LIF, PLEKHA4, SULF1, PSMB8, AGT, PSMA5, CXCL10, AR, DAB2, SFRP1, GDNF, PTK7, PSME1, PSME2	1860	191	18780	2.00878	0.2676	0.0022154	0.0020946
GOTERM_BP_5	GO:0051046~regulation of secretion	100	4.44247	5.13009e-05	CHRM2, RAB3B, APP, OXTR, RAB3A, ITSN1, TM7SF3, PSMD9, GJA1, IL13RA2, SYBU, NSF, EPHA5, RSAD2, F2R, GOLPH3L, PRKCA, MIF, CACNB2, SFRP1, ADAM8, PHPT1, GPLD1, SIDT2, LLGL2, PFKFB2, CHRNA3, CHRNA5, STXBP2, PLA2G6, HIF1A, CACNA1H, DPP4, RAB11FIP1, HMOX1, APOE, MYH10, MAP2K6, PCK2, TGFB2, ACE, TGFB1, UQCC2, LIF, RAB27A, INHBB, RAB27B, IGF1, BMP6, DAB2, IL6, CXCL12, GDNF, SDC1, MCU, CD200, ACHE, MCTP1, …	1860	679	18780	1.48701	0.268296	0.0022154	0.0020946
GOTERM_BP_5	GO:0001655~urogenital system development	61	2.70991	5.42928e-05	RET, WNT2B, PLXND1, TCF21, PCSK9, FGF1, PCSK5, FGF2, GLI2, BASP1, HYAL2, CTSH, CC2D2A, PDGFRB, MYOCD, EPHA7, MME, OSR1, ARID5B, FRS2, KLF15, ACTA2, AR, SFRP1, RRM2B, COL4A1, COL4A4, ITGA8, AMER1, YAP1, PDGFA, LRP4, PRKX, IQGAP1, FSTL3, BAG6, BLOC1S6, PODXL, PDGFD, HAS2, HES1, GCNT4, SLIT2, WWTR1, GDF11, TGFB2, TGFB1, ACE, WFS1, ZBTB16, LIF, SULF1, BMP6, AGT, GDNF, PTK7, DLG5, AQP11, SDC1, DCHS1, …	1860	364	18780	1.69204	0.281506	0.00232809	0.00220115
GOTERM_BP_5	GO:0002790~peptide secretion	71	3.15415	5.47328e-05	RAB3B, ACHE, APP, STEAP3, RAB3A, ITSN1, MIA2, TCIRG1, TM7SF3, PCSK5, PSMD9, GJA1, ANKRD1, SYBU, RAB8B, EPHA5, SREBF1, EDN1, RSAD2, EIPR1, F2R, GOLPH3L, SIRT4, PRKCA, SFRP1, OLFM2, GAL, ADAM8, PHPT1, SCG2, GPLD1, SIDT2, LLGL2, PPARD, PFKFB2, NLGN2, ILDR2, LTBP2, PLA2G6, HIF1A, EGFR, DPP4, BLOC1S6, CYB5R4, RAB11FIP1, CAMK2N1, UCP2, APOE, MYH10, PCK2, SLC12A2, TCF7L2, TGFB2, TGFB1, PTPRN2, SEC24A, D…	1860	443	18780	1.61822	0.283429	0.00233055	0.00220347
GOTERM_BP_5	GO:0030193~regulation of blood coagulation	24	1.06619	5.63847e-05	VKORC1, EDN1, DMTN, F10, F2R, SERPINE1, PLAUR, PDGFA, PLA2G4A, PRKCA, ANO6, TFPI, THBS1, F8, IL6, TEC, TBXA2R, CD9, SERPING1, HPSE, CD36, APOE, IL6ST, KLKB1	1860	97	18780	2.49817	0.2906	0.00238421	0.00225421
GOTERM_BP_5	GO:0061008~hepaticobiliary system development	34	1.51044	5.8808e-05	ATF2, CEBPG, GATA6, PCSK9, AK4, TYMS, FGF1, ELK1, CLDN1, EGFR, HMGCL, DBP, RPS6KA1, UCP2, HMOX1, HES1, ATP7A, HRAS, PCK2, TGFB1, HMGCS1, CADM1, HGF, ITGA2, ASNS, ARID5B, IL6, PKM, CPS1, PIK3CA, CYP1A1, MET, LIMS2, EZH2	1860	164	18780	2.09323	0.300991	0.00246953	0.00233488
GOTERM_BP_5	GO:0050918~positive chemotaxis	19	0.844069	6.28385e-05	SEMA5A, CXCL8, HGF, ITGA2, HMGB2, TSC2, PTPRJ, IL16, MIF, FGF2, CORO1A, CXCL10, LGALS3, CXCL12, GDNF, S1PR1, PLXNB3, MET, SCG2	1860	67	18780	2.86326	0.317939	0.00262071	0.00247782
GOTERM_BP_5	GO:1903532~positive regulation of secretion by cell	52	2.31008	6.68126e-05	ACHE, APP, OXTR, RAB3A, ITSN1, TM7SF3, PSMD9, GJA1, HYAL3, ANKRD1, SYBU, RAB8B, EDN1, ATP6AP1, GOLPH3L, CACNB2, GAL, ADAM8, PHPT1, GPLD1, PPARD, PFKFB2, NLGN2, PLA2G6, HIF1A, EGFR, CACNA1H, CAMK2N1, P2RY1, MYH10, PCK2, SLC12A2, TCF7L2, TGFB2, TGFB1, SEC24A, KCNB1, RAB27A, INHBB, RAB27B, IGF1, SORL1, BMP6, AGT, BAIAP3, KISS1, SLC4A8, DAB2, CXCL12, GDNF, SDC1, MCU	1860	297	18780	1.76779	0.334246	0.00275405	0.00260389
GOTERM_BP_5	GO:0016358~dendrite development	44	1.95469	6.69404e-05	APP, CHRNA3, NLGN2, CAMK2A, ITSN1, LRP4, NEDD4L, KNDC1, VLDLR, IQGAP1, TRAK1, CELSR2, LRP8, MECP2, PREX2, BLOC1S6, FLRT1, ABL1, APOE, PDLIM5, KIAA0319, YWHAH, PAK4, PARP6, TRPC5, ANKRD27, TRPC6, KIDINS220, PLK2, ADAM10, DNM3, EFNA1, DLG5, MAP1B, ITPKA, NEURL1, SARM1, RAPGEF2, NSMF, FAT3, HPRT1, OBSL1, SHANK1, EZH2	1860	237	18780	1.87451	0.334764	0.00275405	0.00260389
GOTERM_BP_5	GO:0097190~apoptotic signaling pathway	94	4.17592	6.87229e-05	RET, ATF2, PRR7, ITPRIP, FBH1, RTKN2, SERPINE1, HMGB2, ATP2A1, ARRB2, TRIAP1, LGALS3, DEPTOR, PPP2R1A, CREB3L1, HYAL2, TIMP3, CTSH, CHAC1, HRAS, PDK2, ZNF385A, BOK, YWHAH, PTGIS, TNFRSF12A, UNC5B, PDPK1, HGF, STRADB, DAPK2, SHISA5, PLAUR, NRG1, AEN, PRKCA, MIF, AR, SFRP1, TFDP1, RRM2B, IFI27, DDIT3, DDIT4, PPIF, TRIB3, NUPR1, SCG2, ATF3, DAP3, EPHA2, RAI14, ATF4, PPARD, YAP1, LY96, PLA2G6, PTGS2,…	1860	634	18780	1.497	0.341946	0.00280253	0.00264973
GOTERM_BP_5	GO:0051146~striated muscle cell differentiation	53	2.35451	6.90393e-05	CNTNAP1, LMOD1, ARRB2, MYLK3, RGS4, ADAMTS5, CDH2, DNER, ANKRD1, MYOZ1, BVES, KCNH1, CDON, PDGFRB, TMOD1, MYOCD, EDN1, CXADR, TPM1, NRG1, FRS2, BHLHA15, KEL, TNNT1, TNNT2, ALPK2, PPARA, MYL9, OBSL1, MTPN, GATA6, HDAC9, CACNA1H, SLC9A1, ADAMTS15, MYH11, PDLIM5, RBM38, TGFB1, DMPK, HOMER1, SORT1, FZD7, IGF1, TBX3, AGT, CXCL10, TMEM119, CDK1, CD9, SDC1, MYORG, EZH2	1860	305	18780	1.75452	0.343212	0.00280253	0.00264973
GOTERM_BP_5	GO:0051047~positive regulation of secretion	57	2.53221	6.97377e-05	ACHE, APP, OXTR, RAB3A, ITSN1, TM7SF3, PSMD9, GJA1, HYAL3, ANKRD1, SYBU, RAB8B, EDN1, ATP6AP1, GOLPH3L, PLA2G4A, MIF, CACNB2, GAL, ADAM8, PHPT1, GPLD1, PPARD, PFKFB2, NLGN2, PLA2G6, HIF1A, EGFR, CACNA1H, CAMK2N1, P2RY1, SPP1, MYH10, MAP2K6, PCK2, SLC12A2, TCF7L2, TGFB2, TGFB1, SEC24A, KCNB1, RAB27A, INHBB, RAB27B, IGF1, SORL1, BMP6, AGT, BAIAP3, KISS1, SLC4A8, DAB2, P2RX4, CXCL12, GDNF, SDC1, MCU	1860	336	18780	1.71285	0.346	0.00281214	0.00265881
GOTERM_BP_5	GO:0043269~regulation of ion transport	109	4.84229	7.26129e-05	KCNG1, RAB3B, APP, RAB3A, ATP8A1, PHB2, MYLK, RGS4, LGALS3, GJA1, SCN1B, KCNH1, PDGFRB, KCNH3, KCNK12, OSR1, F2R, ANK2, ACTN4, MIF, GEM, CACNB2, KEL, PPIF, ATF4, SPTBN4, CHRNA3, PXK, CEMIP, KCNE3, RRAD, ABCB4, COX17, NEDD4L, PLA2G6, CORO1A, CACNA1H, SLC9A1, GJC2, ABL1, KCNN2, APOE, GRIA4, MAP2K6, CCR1, FIS1, TCAF1, ACE, TGFB1, DMPK, HOMER1, WFS1, HOMER2, ABCA3, TRPV2, ABCA7, CXCL10, GRIN3B, CXCL1…	1860	761	18780	1.44619	0.357351	0.00289538	0.00273751
GOTERM_BP_5	GO:1903825~organic acid transmembrane transport	27	1.19947	7.2753e-05	SLC47A1, PRKAA2, SLC1A2, SLC7A14, PRKAG2, SLC38A11, SLC1A4, SLC3A2, SLC7A1, THBS1, SLC7A2, ACACA, SLC7A3, SLC38A7, SLC25A20, CD36, SLC38A5, SLC38A4, SLC38A1, SLC13A3, OSR1, SLC6A15, MFSD12, AGT, SLC7A5, SLC7A7, SLC25A10	1860	118	18780	2.31028	0.357899	0.00289538	0.00273751
GOTERM_BP_5	GO:0060548~negative regulation of cell death	148	6.57486	8.07007e-05	SEMA5A, APP, ITPRIP, CSF1, ZFAND6, RTKN2, SERPINE1, ARAF, TM7SF3, ENO2, PHB2, FGF2, IL27RA, FOXQ1, LGALS3, MPZ, CREB3L1, RPS6KA1, PIM2, CCN2, CCN1, TGM2, PDGFRB, TLE1, PRKCH, UNC5B, HGF, OSR1, F2R, ADAM10, PRKCA, MIF, AR, SFRP1, PPIF, TYRO3, ADAM8, NUPR1, ATF5, IL6ST, SCG2, ATF4, DNMT1, SET, GLO1, GATA6, HIF1A, CORO1A, SLC9A1, PLAC8, BAG6, GRK5, CHST11, DDRGK1, ABL1, HMOX1, APOE, GRIA4, TNFSF18, …	1860	1100	18780	1.35848	0.388235	0.00319082	0.00301684
GOTERM_BP_5	GO:0050920~regulation of chemotaxis	44	1.95469	8.17905e-05	SEMA5A, APP, CXCL8, TNFAIP6, CSF1, SERPINE1, SEMA3F, FGF1, FGF2, THBS1, DPP4, C5, PDGFD, S1PR1, SLIT2, PLXNA4, GPSM3, WNT3, CCR1, TNFSF18, PDGFRB, SEMA4A, EDN1, TGFB1, SEMA6A, CAMK1D, IL34, ITGA2, DAPK2, MST1, ADAM10, SEMA4F, IL16, ANO6, MIF, CXCL10, IL6, P2RX4, CXCL12, TRPV4, MET, SCG2, MCU, CCL26	1860	239	18780	1.85882	0.392281	0.00321305	0.00303786
GOTERM_BP_5	GO:0045936~negative regulation of phosphate metabolic process	92	4.08707	8.48108e-05	PTPRQ, LRRK1, SLC7A14, PRKAG2, PTPRJ, ARRB2, FOXM1, ELFN1, RGS4, SPRED3, LGALS3, DEPTOR, RASSF2, PPP2R1A, HYAL2, PBK, GRB10, TIMP3, ENPP1, PIP4K2C, GIT1, EPM2A, KIRREL1, MYOCD, SEMA6A, PDPK1, HGF, HEG1, IGFBP3, PAQR3, CTDSPL, TSC2, IRAK3, DUSP8, KAT2B, SFRP1, MARF1, CTDSP2, DDIT4, CNKSR3, PPIF, TRIB3, NUPR1, PLPP3, PPARA, TRIB2, ATF3, RGS14, NPR3, PDGFA, MLLT1, IQGAP1, CBL, PPM1E, RASIP1, STYXL1,…	1860	621	18780	1.49582	0.403356	0.00331034	0.00312985
GOTERM_BP_5	GO:1903530~regulation of secretion by cell	91	4.04265	8.63888e-05	CHRM2, RAB3B, ACHE, APP, OXTR, MCTP1, RAB3A, ITSN1, TCIRG1, TM7SF3, TRIM9, PSMD9, GJA1, HYAL3, ANKRD1, IL13RA2, GIT1, SYBU, RAB8B, NSF, EPHA5, SREBF1, EDN1, RSAD2, ATP6AP1, PDPK1, EIPR1, F2R, GOLPH3L, SIRT4, PRKCA, BACE1, CACNB2, SFRP1, GAL, CRY1, ADAM8, PHPT1, GPLD1, SIDT2, LLGL2, PPARD, PFKFB2, CHRNA3, NLGN2, CHRNA5, STXBP2, CAMK2A, PLA2G6, HIF1A, EGFR, CACNA1H, DPP4, FBXL20, RAB11FIP1, CAMK2N1…	1860	613	18780	1.49887	0.409062	0.00335046	0.00316777
GOTERM_BP_5	GO:0009792~embryo development ending in birth or egg hatching	99	4.39805	8.74897e-05	ATF2, ZFAND5, ARHGDIG, CELSR1, HS6ST1, FGF2, ARHGAP35, AMOT, NDST1, NSDHL, GJA1, SALL4, HOXA1, PHLDA2, CCN1, JUNB, PRKACB, PSPH, LMO4, OSR1, TSC2, ADAM10, TLE6, CCNB1IP1, TM4SF1, AR, SFRP1, SPINT1, SCO2, ASF1B, EPHA2, LY6E, RNASEH2B, PEF1, CCDC24, GATA6, HIF1A, INPP5B, CCNB2, C5, CHST11, ABL1, WNT2, JAG2, FZD3, TGFB2, ACE, TGFB1, LIF, FUZ, IGF1, COL1A1, PTK7, SNAI1, PLXNB2, DCHS1, INKA1, ACVRL1, …	1860	680	18780	1.46997	0.413011	0.00337168	0.00318784
GOTERM_BP_5	GO:0010563~negative regulation of phosphorus metabolic process	92	4.08707	8.87211e-05	PTPRQ, LRRK1, SLC7A14, PRKAG2, PTPRJ, ARRB2, FOXM1, ELFN1, RGS4, SPRED3, LGALS3, DEPTOR, RASSF2, PPP2R1A, HYAL2, PBK, GRB10, TIMP3, ENPP1, PIP4K2C, GIT1, EPM2A, KIRREL1, MYOCD, SEMA6A, PDPK1, HGF, HEG1, IGFBP3, PAQR3, CTDSPL, TSC2, IRAK3, DUSP8, KAT2B, SFRP1, MARF1, CTDSP2, DDIT4, CNKSR3, PPIF, TRIB3, NUPR1, PLPP3, PPARA, TRIB2, ATF3, RGS14, NPR3, PDGFA, MLLT1, IQGAP1, CBL, PPM1E, RASIP1, STYXL1,…	1860	622	18780	1.49341	0.417396	0.00339763	0.00321237
GOTERM_BP_5	GO:0043410~positive regulation of MAPK cascade	85	3.7761	8.94338e-05	RET, APP, FLT1, WWC1, DIXDC1, PTPRJ, ARRB2, ADRA1B, FGF1, PHB2, FGF2, NDST1, MYDGF, RASSF2, CDH2, TIMP2, CD36, CCN2, HRAS, CDON, PDGFRB, EDN1, ATP6AP1, HGF, IGFBP3, SPHK1, ITGA1, F2R, NRG1, FRS2, PRKCA, MIF, PJA2, ACTA2, AR, MDFIC, MAPKAPK2, RAPGEF2, ADAM8, JCAD, NDRG4, PDGFA, NOD1, IQGAP1, RASGRP1, THBS1, EGFR, C5, PDGFD, P2RY1, ABL1, ALKAL1, IGFBP6, S1PR2, APOE, SASH1, MAP2K6, CCR1, MAP3K3, TGF…	1860	564	18780	1.52168	0.419919	0.00340351	0.00321794
GOTERM_BP_5	GO:0007596~blood coagulation	59	2.62106	9.19949e-05	DGKG, ITGB3, SERPINE1, ARRB2, C1GALT1C1, CD36, PRKACB, VKORC1, EDN1, TRPC6, PRKCH, PDPK1, PABPC4, ITGA2, F2R, ITPK1, PLAUR, PLA2G4A, ANO6, PRKCA, PROCR, F8, RAP2B, PIK3CA, TYRO3, SERPING1, IL6ST, MYL9, ZFPM1, GATA6, PDGFA, TFPI, THBS1, LMAN1, BLOC1S6, GNG2, ADAMTS13, TBXA2R, PRKAR2A, P2RY1, GNA12, CD59, APOE, DMTN, F10, TFPI2, RAB27A, HPS5, PAFAH2, COL1A1, P2RX6, P2RX5, IL6, P2RX4, TEC, CD9, HPSE…	1860	355	18780	1.67806	0.428895	0.00347923	0.00328953
GOTERM_BP_5	GO:0006812~cation transport	161	7.15238	9.26814e-05	KCNG1, RAB3B, APP, STEAP3, MT-ND5, ATP8A1, TUSC3, PHB2, FGF2, MYLK, RGS4, LGALS3, GJA1, NIPAL2, NIPAL3, CCN2, SCN1B, KCNH1, EPM2A, PDGFRB, NSF, KCNH3, SLC38A1, SLC6A16, SLC6A15, KCNK12, SLC11A1, OSR1, F2R, ANK2, ACTN4, BHLHA15, MFSD12, GEM, CACNB2, KEL, DDIT3, SCNN1B, PPIF, MT-CO2, LLGL2, ATF4, SPTBN4, CEMIP, KCNE3, RRAD, SLC41A2, COX17, SLC41A3, SLC1A2, NEDD4L, SLC1A4, ABCB8, SLC38A11, SLC1A5, P…	1860	1217	18780	1.33573	0.431278	0.00348356	0.00329362
GOTERM_BP_5	GO:0032956~regulation of actin cytoskeleton organization	62	2.75433	9.52226e-05	SEMA5A, GPR65, FHOD1, ELN, FAM107A, LMOD1, DIXDC1, CELSR1, RND2, MYLK3, ARHGAP35, AMOT, EPS8, ARFIP2, CCN2, HRAS, PDGFRB, TMOD1, EPHA5, KIRREL1, EDN1, TPM1, RHOG, RHOB, SFRP1, TMEFF2, FCHSD2, PIK3CA, PHPT1, MET, SHANK1, KANK3, SPTBN4, MTPN, SPTBN5, SYNPO2, PXN, RHOBTB3, PDGFA, PDXP, IQGAP1, CORO1A, PPM1E, SLC9A1, SH3BP1, RHPN1, ABL1, S1PR1, SLIT2, VILL, WASF2, WASF3, CARMIL2, TGFB1, DMTN, RDX, AR…	1860	379	18780	1.65172	0.440011	0.00355712	0.00336317
GOTERM_BP_5	GO:0030111~regulation of Wnt signaling pathway	65	2.88761	9.72347e-05	LMBR1L, SEMA5A, APP, LRRK1, DIXDC1, FGF2, PSMD9, CDH2, PPP2R1A, RUVBL2, GRB10, RSPO1, TLE2, TLE1, IGFBP2, TSC2, SHISA3, TMEM170B, KLF15, TLE6, PSMA5, SFRP1, GPRC5B, MDFIC, DDIT3, PSME1, PSME2, ALPK2, PLPP3, CSNK1G1, AMER1, YAP1, TNKS, LRP4, PRICKLE1, APCDD1, NLK, LYPD6, EGFR, ZNRF3, ABL1, IGFBP6, APOE, TBL1X, WNT3, CTHRC1, TCF7L2, WWTR1, TCF7L1, TGFB1, JUP, FZD4, EGF, FZD7, FUZ, PLEKHA4, SULF1, P…	1860	403	18780	1.62851	0.446831	0.00361013	0.00341329
GOTERM_BP_5	GO:0050804~modulation of synaptic transmission	73	3.243	0.000102553	CHRM2, RAB3B, ACHE, APP, OXTR, MCTP1, RAB3A, CLSTN2, CLSTN3, FAM107A, GRIK4, ARRB2, GRIK2, CYP46A1, CALB2, MECP2, RGS4, CDH2, LRRTM2, ERC1, HRAS, GIT1, SYBU, YWHAH, SRGN, EDN1, UNC13A, MME, GRID1, F2R, BACE1, CACNB2, MAP1B, ITPKA, RAPGEF2, NSMF, SHANK1, ATF4, CHRNA3, PXK, NLGN2, RGS14, CHRNA5, CAMK2A, PLA2G6, PTGS2, LRP8, EGFR, TMEM25, FBXL20, SYNGR1, P2RY1, ABL1, EIF4EBP2, NPTX1, S1PR2, APOE, LG…	1860	468	18780	1.57492	0.46446	0.00378453	0.00357818
GOTERM_BP_5	GO:0071526~semaphorin-plexin signaling pathway	14	0.621946	0.000103763	SEMA5A, SEMA4A, EDN1, NRP2, SEMA6A, PLXND1, ECE1, SEMA4F, SEMA3F, SH3BP1, PLXNB3, PLXNB2, MET, PLXNA4	1860	41	18780	3.44768	0.468392	0.00380612	0.00359859
GOTERM_BP_5	GO:0032370~positive regulation of lipid transport	22	0.977343	0.000105807	EDN1, ATP8A1, DENND5B, ABCA3, ABCB4, PLA2G4A, ABCA7, DBI, TRIAP1, ABCA8, MIF, PLA2G6, BMP6, DAB2, P2RX4, GAL, RXRA, LIPG, SPP1, APOE, MAP2K6, CES1	1860	88	18780	2.52419	0.474968	0.00385785	0.00364751
GOTERM_BP_5	GO:0019362~pyridine nucleotide metabolic process	33	1.46602	0.000109078	PFKFB2, APP, PFKFB4, PRKAA2, QPRT, ENO2, PTGS2, HIF1A, ALDH1L2, HK2, DHTKD1, NADK2, LDHA, KYNU, NAMPT, NUDT17, GIT1, PCK2, PTGIS, TPI1, PGAM1, ENTPD5, IGF1, BPGM, JMJD8, PKM, DDIT4, SARM1, ALDOC, NUPR1, PPARA, GAPDH, GALK1	1860	162	18780	2.05675	0.48532	0.00393002	0.00371574
GOTERM_BP_5	GO:0010770~positive regulation of cell morphogenesis involved in differentiation	33	1.46602	0.000109078	SEMA5A, DOCK5, PLXND1, CRABP2, DIXDC1, NEDD9, RND2, TRAK1, LRP8, CDH4, GOLGA4, ABL1, NEFL, HAS2, SLIT2, PLXNA4, WNT3, PARP6, TRPC5, ANKRD27, DMTN, TRPV2, L1CAM, DAB2, CXCL12, MAP1B, ITPKA, CASS4, PLXNB3, PLXNB2, MAP3K13, OBSL1, LIMS2	1860	162	18780	2.05675	0.48532	0.00393002	0.00371574
GOTERM_BP_5	GO:0030308~negative regulation of cell growth	38	1.68814	0.00011211	SEMA5A, ACVRL1, WFDC1, PTPRJ, SEMA3F, PRDM11, RGS4, GJA1, PPP2R1A, GNG4, HYAL2, SESN2, TRIM46, SPP1, ENPP1, SH3BP4, SLIT2, KIAA0319, WNT3, SEMA4A, TGFB2, EPHA7, TGFB1, CDKN2C, SEMA6A, SEMA4F, OSGIN2, AGT, DCBLD2, BST2, DAB2, SFRP1, NME6, ULK2, PPARA, CRYAB, SIPA1, PPARD	1860	198	18780	1.93776	0.494738	0.00401553	0.00379659
GOTERM_BP_5	GO:0043065~positive regulation of apoptotic process	101	4.48689	0.000122169	APP, ATF2, MTCH1, ITSN1, RASSF2, LGALS1, PPP2R1A, RPS6KA2, CCN2, PHLDA2, CCN1, TGM2, PDGFRB, EPHA7, DAPK2, IGFBP3, F2R, ADAM10, OLFM1, SFRP1, DDIT3, EEF1A2, PPIF, TXNIP, ADAM8, NUPR1, ATF6, GPLD1, ATF3, ATF4, GATA6, PRDM11, PLA2G6, SLC9A1, LDHA, INPP5D, ABL1, HMOX1, MAP2K6, FIS1, MOAP1, CDK19, TGFB2, ACE, TGFB1, GADD45B, VDR, ZBTB16, INCA1, INHBB, MLLT11, DAP, IL6, RET, PRR7, B4GALT1, FBH1, PCSK9…	1860	703	18780	1.4506	0.52476	0.00435023	0.00411304
GOTERM_BP_5	GO:0032964~collagen biosynthetic process	16	0.710795	0.000133364	PDGFRB, TGFB1, GOT1, ITGA2, F2R, SUCO, P3H4, P3H3, ARRB2, TRAM2, COL1A1, IL6, CREB3L1, SERPINH1, CCN2, PPARD	1860	53	18780	3.04808	0.55608	0.00472126	0.00446383
GOTERM_BP_5	GO:0030203~glycosaminoglycan metabolic process	33	1.46602	0.000138643	ITIH5, ITIH3, CEMIP, HS3ST3A1, B4GALT1, TNFAIP6, SDC3, FGF2, HS6ST1, SLC9A1, NDST1, CHST11, HYAL2, HYAL3, GPC2, HAS2, CHSY3, ARSB, HS3ST3B1, PDGFRB, CSGALNACT1, TGFB1, EGF, B3GAT3, HGF, B3GAT1, BGN, PXYLP1, SDC1, HPSE, FMOD, CHST2, CHST3	1860	164	18780	2.03167	0.570123	0.00487975	0.00461368
GOTERM_BP_5	GO:0010942~positive regulation of cell death	109	4.84229	0.000150249	APP, ATF2, MTCH1, ITSN1, ELK1, RASSF2, LGALS1, PPP2R1A, RPS6KA2, CCN2, PHLDA2, CCN1, TGM2, PDGFRB, EPHA7, DAPK2, IGFBP3, F2R, ADAM10, OLFM1, SFRP1, DDIT3, DDIT4, EEF1A2, PPIF, TXNIP, ADAM8, MT-CO2, NUPR1, ATF6, GPLD1, ATF3, ATF4, GATA6, PRDM11, PLA2G6, SLC9A1, LDHA, INPP5D, ABL1, HMOX1, APOE, MAP2K6, FIS1, MOAP1, CDK19, TGFB2, ACE, TGFB1, GADD45B, VDR, ZBTB16, INCA1, INHBB, MLLT11, DAP, IL6, RET,…	1860	775	18780	1.42006	0.599458	0.00525786	0.00497118
GOTERM_BP_5	GO:0046165~alcohol biosynthetic process	29	1.28832	0.000156685	ISYNA1, MVK, PRKAA2, PDXP, MSMO1, FGF1, FGF2, TM7SF2, SEC14L2, NSDHL, PPIP5K2, P2RY1, SPTSSA, APOE, PCK2, SREBF1, FDPS, HMGCS1, GOT1, VDR, SPHK1, SRD5A3, ERLIN2, LSS, ITPKB, PLPP6, ITPKA, MVD, CES1	1860	137	18780	2.13727	0.614853	0.00545175	0.00515449
GOTERM_BP_5	GO:0006644~phospholipid metabolic process	73	3.243	0.00016156	PIGS, DGKG, ACHE, PIGU, MTMR10, SLC44A3, FLT1, LPGAT1, SLC44A1, SLC44A2, CPNE7, PIGZ, PCSK9, DBI, PIGW, PHB2, FGF2, PLB1, OSBPL10, MECP2, LIPG, ENPP2, PIP4K2C, PDGFRB, CISH, HMGCS1, PLA2G4C, PLA2G4A, PLAAT4, ITPKB, PLPP6, PHOSPHO1, PLCB3, PIK3CA, PITPNM3, NAAA, ITPKA, RAB38, MVD, PLPP3, GPLD1, PPARD, ISYNA1, STOML2, MVK, ABHD4, GDPD1, GATA6, PDGFA, PDXP, AGPAT1, PLA2G6, AGPAT2, INPP5B, BLOC1S6, S…	1860	475	18780	1.55171	0.62612	0.00558944	0.00528467
GOTERM_BP_5	GO:0016055~Wnt signaling pathway	81	3.5984	0.000165584	LMBR1L, SEMA5A, APP, WNT2B, LRRK1, DIXDC1, ARRB2, TSPAN12, CELSR1, CELSR2, FGF2, PSMD9, CDH2, RUVBL2, GRB10, LRRFIP2, RSPO1, EPM2A, TLE2, EDN1, TLE1, IGFBP2, TSC2, SHISA3, TMEM170B, TLE6, PSMA5, SFRP1, PLCB3, GPRC5B, CCNE1, DDIT3, PSME1, PSME2, ALPK2, PLPP3, CSNK1G1, AMER1, YAP1, PRKAA2, TNKS, CAMK2A, LRP4, PRICKLE1, APCDD1, NLK, LYPD6, EGFR, ZNRF3, GNG2, GRK5, ABL1, IGFBP6, APOE, TBL1X, WNT2, WN…	1860	541	18780	1.51172	0.635169	0.00569626	0.00538568
GOTERM_BP_5	GO:0043523~regulation of neuron apoptotic process	41	1.82141	0.000167911	APP, ATF2, SET, PCSK9, GRIK2, ARRB2, CORO1A, HIF1A, IL27RA, FOXQ1, MECP2, ERBB3, CHL1, ABL1, NEFL, HMOX1, APOE, HRAS, BOK, TGFB2, EPHA7, KCNB1, WFS1, UNC5B, PDPK1, ITGA1, F2R, GDF5, NR4A2, BACE1, PIK3CA, GDNF, DDIT3, TYRO3, NSMF, ADAM8, NUPR1, IL6ST, NES, RETREG1, ATF4	1860	224	18780	1.84807	0.640303	0.00572627	0.00541405
GOTERM_BP_5	GO:0006733~oxidoreduction coenzyme metabolic process	35	1.55486	0.000168337	PFKFB2, APP, PFKFB4, PRKAA2, QPRT, ENO2, PTGS2, HIF1A, ALDH1L2, HK2, DHTKD1, NADK2, LDHA, KYNU, NAMPT, NUDT17, PDSS1, GIT1, PCK2, PTGIS, TPI1, PGAM1, ENTPD5, IGF1, BPGM, JMJD8, COQ3, PKM, DDIT4, SARM1, ALDOC, NUPR1, PPARA, GAPDH, GALK1	1860	180	18780	1.96326	0.641236	0.00572627	0.00541405
GOTERM_BP_5	GO:0051216~cartilage development	38	1.68814	0.00017116	ACVRL1, ATF2, ECM1, WNT2B, THRA, SATB2, ADAMTS12, TYMS, FGF2, HIF1A, GLI2, LOXL2, CHST11, DDRGK1, HYAL2, HYAL3, SERPINH1, CCN2, ATP7A, CCN1, CSGALNACT1, EDN1, TGFB1, OSR1, ZBTB16, ARID5A, SULF1, GDF5, MEX3C, BMP6, TGFBR2, COL1A1, SNX19, MAF, TRPV4, SNAI1, FGFR3, GPLD1	1860	202	18780	1.89939	0.647351	0.00578997	0.00547427
GOTERM_BP_5	GO:0051402~neuron apoptotic process	44	1.95469	0.000175947	APP, ATF2, SET, PCSK9, GRIK2, ARRB2, CORO1A, HIF1A, TMTC4, IL27RA, FOXQ1, MECP2, ERBB3, CHL1, ABL1, NEFL, HMOX1, APOE, HRAS, BOK, TGFB2, TRPC5, EPHA7, KCNB1, WFS1, UNC5B, PDPK1, ITGA1, F2R, GDF5, NR4A2, BACE1, PIK3CA, GDNF, DDIT3, TYRO3, ADAM8, NUPR1, IL6ST, SCN2A, NES, GAPDH, RETREG1, ATF4	1860	247	18780	1.79862	0.657484	0.00591902	0.00559629
GOTERM_BP_5	GO:0043068~positive regulation of programmed cell death	101	4.48689	0.000180971	APP, ATF2, MTCH1, ITSN1, RASSF2, LGALS1, PPP2R1A, RPS6KA2, CCN2, PHLDA2, CCN1, TGM2, PDGFRB, EPHA7, DAPK2, IGFBP3, F2R, ADAM10, OLFM1, SFRP1, DDIT3, EEF1A2, PPIF, TXNIP, ADAM8, NUPR1, ATF6, GPLD1, ATF3, ATF4, GATA6, PRDM11, PLA2G6, SLC9A1, LDHA, INPP5D, ABL1, HMOX1, MAP2K6, FIS1, MOAP1, CDK19, TGFB2, ACE, TGFB1, GADD45B, VDR, ZBTB16, INCA1, INHBB, MLLT11, DAP, IL6, RET, PRR7, B4GALT1, FBH1, PCSK9…	1860	711	18780	1.43428	0.667804	0.00605456	0.00572444
GOTERM_BP_5	GO:0048588~developmental cell growth	42	1.86584	0.000194374	SEMA5A, APP, NRP2, CRABP2, NEDD4L, SEMA3F, IQGAP1, RND2, RGS4, CDH4, GOLGA4, ALCAM, FLRT1, TRIM46, ABL1, SPP1, NDN, SLIT2, PDLIM5, KIAA0319, PLXNA4, WNT3, SEMA4A, EDN1, TRPC5, HSP90AA1, EPHA7, SEMA6A, UNC13A, TRPV2, SEMA4F, IGF1, L1CAM, MEX3C, AGT, TGFBR2, SYT17, CXCL12, MAP1B, ULK2, MAP3K13, PPARA	1860	233	18780	1.82002	0.693842	0.00646743	0.0061148
GOTERM_BP_5	GO:0050678~regulation of epithelial cell proliferation	63	2.79876	0.000197964	SEMA5A, ACVRL1, ATF2, ECM1, NRP2, FLT1, B4GALT1, ITGB3, HMGB2, WFDC1, FGF1, PHB2, FGF2, CLDN1, MYDGF, GJA1, AKT3, ATP7A, HRAS, EGFL7, PDPK1, OSR1, MST1, FRS2, PRKCA, NME1, AR, SFRP1, NUPR1, SCG2, JCAD, PPARD, YAP1, THBS1, HIF1A, EGFR, DLL4, ATOH8, HMOX1, HAS2, HES1, APOE, WNT2, STOX1, SUZ12, STAT5A, TCF7L2, TGFB2, TGFB1, EGR3, EGF, VDR, FZD7, IGF1, SULF1, GDF5, BMP6, DAB2, CXCL12, PLXNB3, AQP11, …	1860	397	18780	1.60226	0.700465	0.00655111	0.00619391
GOTERM_BP_5	GO:0043467~regulation of generation of precursor metabolites and energy	33	1.46602	0.000220161	PFKFB2, APP, PFKFB4, PRKAA2, SHMT2, PRKAG2, AK4, HIF1A, SLC2A6, GRB10, ENPP1, NUP43, ATP7A, PHLDA2, GIT1, NDC1, OPN3, IL10RB, UQCC2, PGAM1, ENTPD5, IGF1, JMJD8, PPP1R3G, PPP1R3C, PIK3CA, TRPV4, DDIT4, CDK1, RUBCNL, PPIF, NUPR1, PPARA	1860	168	18780	1.98329	0.738339	0.00724627	0.00685117
GOTERM_BP_5	GO:0002685~regulation of leukocyte migration	41	1.82141	0.000224245	APP, ECM1, CXCL8, TNFAIP6, CSF1, SERPINE1, THBS1, IL27RA, DPP4, LGALS3, C5, PDGFD, HMOX1, APOD, SLIT2, GPSM3, CCR1, TNFSF18, IL33, EDN1, TGFB1, CAMK1D, IL1R1, IL34, ITGA2, DAPK2, MST1, RHOG, ADAM10, ANO6, MIF, CXCL10, IL6, P2RX4, CXCL12, TRPV4, CD9, ADAM8, CHST2, MCU, CD200	1860	227	18780	1.82365	0.744768	0.00734102	0.00694076
GOTERM_BP_5	GO:0007420~brain development	112	4.97557	0.000225768	SEMA5A, APP, ATF2, OXTR, ITSN1, DIXDC1, KNDC1, HNMT, CELSR2, FGF2, ARHGAP35, RGS4, NDST1, CDH2, BASP1, AKT3, CDON, NANOS1, EPHA5, EPHA7, APLP1, FRS2, SYPL2, COL4A1, DDIT4, TYRO3, HPRT1, ATF5, TOX, NDRG4, AKNA, SLC1A2, CEND1, AK4, HIF1A, PCDH18, TTBK2, BAG6, LDHA, BLOC1S6, GJC2, ABL1, APOD, WNT2, WNT3, PLXNA4, FZD3, EIF2B3, ACE, ZFHX2, CADM1, FZD4, XRCC1, INHBB, FANCC, GRIN2C, GNG12, NR4A2, EFNA2,…	1860	809	18780	1.39782	0.747125	0.00735135	0.00695052
GOTERM_BP_5	GO:0048754~branching morphogenesis of an epithelial tube	31	1.37717	0.000227372	YAP1, WNT2B, PLXND1, CSF1, CTSZ, TCF21, FGF1, CELSR1, PHB2, FGF2, RASIP1, GLI2, DLL4, ABL1, CTSH, SLIT2, WNT2, EDN1, TGFB1, EGF, VDR, TBX3, AGT, TGFBR2, AR, GDNF, COL4A1, DLG5, DCHS1, MET, EPHA2	1860	154	18780	2.03247	0.749583	0.00736419	0.00696266
GOTERM_BP_5	GO:0009141~nucleoside triphosphate metabolic process	61	2.70991	0.000229278	APP, MT-ND5, PRKAG2, ENO2, SLC2A6, MT-ND3, HK2, DHTKD1, ENPP1, ATP7A, NUDT15, GIT1, NDC1, COX8A, TPI1, ENTPD4, ENTPD5, PGAM1, BPGM, JMJD8, NME1, PKM, RRM2B, NME6, NDUFS5, DDIT4, PPIF, MT-CO2, ALDOC, NUPR1, PPARA, GAPDH, SMPDL3A, PFKFB2, PFKFB4, STOML2, PRKAA2, NDUFB7, SHMT2, NDUFB5, AK1, AK4, AK5, TYMS, SAMHD1, HIF1A, NME1-NME2, LDHA, NUP43, ATP5ME, FIS1, SURF1, NDUFA7, TGFB1, UQCC2, IGF1, ATP5F1…	1860	383	18780	1.6081	0.752472	0.00738663	0.00698387
GOTERM_BP_5	GO:0007015~actin filament organization	70	3.10973	0.000259657	SEMA5A, WIPF1, GPR65, FHOD1, ELN, FAM107A, LMOD1, RND2, AMOT, EPS8, SAMD14, DPYSL3, ARFIP2, HMCN1, CCN2, TMOD1, KIRREL1, ACTN1, TPM1, RHOG, SHROOM3, EMP2, TLE6, RHOB, ENAH, SFRP1, TMEFF2, FCHSD2, PIK3CA, TNNT2, ELMO1, MET, SHANK1, KANK3, SPTBN4, MTPN, SPTBN5, SYNPO2, PXN, RHOBTB3, NEDD9, PDXP, CORO1A, PPM1E, SLC9A1, PDLIM1, FAM171A1, SH3BP1, RHPN1, ABL1, S1PR1, SLIT2, VILL, WASF2, WASF3, CARMIL2,…	1860	458	18780	1.54318	0.794283	0.00828969	0.0078377
GOTERM_BP_5	GO:0045995~regulation of embryonic development	29	1.28832	0.000260031	WNT2B, LAMA4, CELSR1, AMOT, GLI2, BAG6, GJA1, RACGAP1, HES1, PHLDA2, WNT2, PRKACB, STOX1, FZD3, TGIF2, OSR1, FZD7, FUZ, IGF1, KLF4, SULF1, TLE6, AR, SFRP1, RAB14, GDNF, PTK7, CDK1, SNAI1	1860	141	18780	2.07664	0.794752	0.00828969	0.0078377
GOTERM_BP_5	GO:0007411~axon guidance	49	2.17681	0.000264097	EPHB6, SEMA5A, RET, APP, NRP2, PLXND1, ECE1, VLDLR, ARHGAP35, GLI2, CDH4, RPS6KA5, ALCAM, CHL1, TUBB3, GRB10, NEO1, SCN1B, EPHA5, EDN1, EPHA7, SEMA6A, UNC5B, RHOG, FRS2, PRKCA, ENAH, PIK3CA, ANOS1, EPHA2, SPTBN4, SPTBN5, SEMA3F, FLRT2, SLIT2, WNT3, PLXNA4, LGI1, SEMA4A, FZD3, SEMA4F, L1CAM, EFNA1, EFNA2, CXCL12, GDNF, PTK7, PLXNB3, PLXNB2	1860	290	18780	1.70601	0.799772	0.00837544	0.00791877
GOTERM_BP_5	GO:0034446~substrate adhesion-dependent cell spreading	24	1.06619	0.000272423	DOCK5, DMTN, LAMB3, FZD4, ATRNL1, FZD7, ITGB3, RCC2, PXN, NEDD9, ACTN4, ANTXR1, EFNA1, DAB2, TMEFF2, PEAK1, CASS4, ITGA8, TYRO3, ABL1, HAS2, BVES, LIMS2, MEGF9	1860	107	18780	2.2647	0.809672	0.00859473	0.00812611
GOTERM_BP_5	GO:0061387~regulation of extent of cell growth	25	1.11062	0.000282256	SEMA5A, CRABP2, SEMA3F, RND2, CDH4, GOLGA4, TRIM46, ABL1, SPP1, APOE, KIAA0319, PLXNA4, WNT3, SEMA4A, TRPC5, EPHA7, SEMA6A, TRPV2, SEMA4F, L1CAM, OLFM1, CXCL12, MAP1B, ULK2, MAP3K13	1860	114	18780	2.2142	0.820737	0.00885907	0.00837603
GOTERM_BP_5	GO:2000027~regulation of organ morphogenesis	45	1.99911	0.000284697	WNT2B, CSF1, PDGFA, ARRB2, PRICKLE1, FGF1, CELSR1, APCDD1, PHB2, FGF2, CELSR2, PSMD9, ZNRF3, BASP1, ABL1, HES1, JHY, WNT2, STOX1, CTHRC1, TGFB2, FZD3, EDN1, TGFB1, FZD4, VDR, FZD7, HGF, LIF, FRS2, PLEKHA4, SULF1, PSMB8, TBX3, AGT, TGFBR2, PSMA5, AR, DAB2, SFRP1, GDNF, PTK7, PSME1, PSME2, LIMS2	1860	260	18780	1.74752	0.823382	0.00888985	0.00840514
GOTERM_BP_5	GO:0097485~neuron projection guidance	49	2.17681	0.000286548	EPHB6, SEMA5A, RET, APP, NRP2, PLXND1, ECE1, VLDLR, ARHGAP35, GLI2, CDH4, RPS6KA5, ALCAM, CHL1, TUBB3, GRB10, NEO1, SCN1B, EPHA5, EDN1, EPHA7, SEMA6A, UNC5B, RHOG, FRS2, PRKCA, ENAH, PIK3CA, ANOS1, EPHA2, SPTBN4, SPTBN5, SEMA3F, FLRT2, SLIT2, WNT3, PLXNA4, LGI1, SEMA4A, FZD3, SEMA4F, L1CAM, EFNA1, EFNA2, CXCL12, GDNF, PTK7, PLXNB3, PLXNB2	1860	291	18780	1.70014	0.825362	0.00890199	0.00841661
GOTERM_BP_5	GO:0006720~isoprenoid metabolic process	30	1.33274	0.000291315	DHRS13, PECR, MVK, CRABP2, SDC3, CYP3A5, LRP8, PLB1, EGFR, CYP3A7, LIPE, GPC2, PDSS1, APOE, BCO1, FDPS, HMGCS1, AKR1C1, SRD5A3, LSS, DHRS3, PLPP6, CYP26C1, CYP2S1, ALDH1A1, RBP1, CYP1A1, SDC1, MVD, PPARD	1860	149	18780	2.03291	0.83036	0.00900414	0.00851319
GOTERM_BP_5	GO:0007507~heart development	89	3.9538	0.000314679	ACVRL1, ATF2, OXTR, NRP2, C2CD3, PLXND1, ELN, ECE1, ARRB2, PCSK5, FGF2, MYLK3, FGFRL1, GLI2, RGS4, NDST1, GJA1, BASP1, RPS6KA2, SALL4, SH3PXD2B, ANKRD1, CCN1, BVES, CC2D2A, PSKH1, PDGFRB, MYOCD, EDN1, CXADR, LMO4, HEG1, OSR1, TPM1, TSC2, NRG1, ANK2, FRS2, SYPL2, TGFBR2, KAT2B, OLFM1, TNNT2, ALPK2, PPARA, OBSL1, ZFPM1, PPARD, LY6E, YAP1, NDRG4, GATA6, PRICKLE1, HDAC9, HIF1A, EGFR, SLC9A1, PDLIM1, …	1860	619	18780	1.45172	0.852862	0.00967719	0.00914954
GOTERM_BP_5	GO:0014910~regulation of smooth muscle cell migration	22	0.977343	0.000330809	PDGFRB, DOCK5, MYOCD, NDRG4, ACE, ITGA2, IGFBP3, TPM1, SERPINE1, PDGFA, IGF1, IQGAP1, SORL1, AGT, PDGFD, GNA12, HAS2, SLIT2, S1PR2, ATP7A, S100A11, PPARD	1860	95	18780	2.3382	0.86663	0.0100715	0.00952233
GOTERM_BP_5	GO:1901879~regulation of protein depolymerization	22	0.977343	0.000330809	TMOD1, SEMA5A, SPTBN4, MTPN, SPTBN5, CARMIL2, DMTN, RDX, LMOD1, PDXP, TTBK2, EPS8, TPX2, SH3BP1, NAV3, APC, PIK3CA, MAP1B, TRPV4, BMERB1, VILL, NES	1860	95	18780	2.3382	0.86663	0.0100715	0.00952233
GOTERM_BP_5	GO:0050708~regulation of protein secretion	50	2.22124	0.000341309	ACHE, APP, TCIRG1, TM7SF3, PSMD9, GJA1, ANKRD1, SYBU, EPHA5, SREBF1, RSAD2, EIPR1, F2R, GOLPH3L, SIRT4, PRKCA, SFRP1, ADAM8, PHPT1, GPLD1, SIDT2, LLGL2, PPARD, PFKFB2, NLGN2, PLA2G6, HIF1A, EGFR, DPP4, RAB11FIP1, CAMK2N1, UCP2, APOE, MYH10, PCK2, SLC12A2, TCF7L2, TGFB2, TGFB1, SEC24A, KCNB1, UQCC2, INHBB, IGF1, SORL1, BMP6, BAIAP3, IL6, MCU, CD200	1860	301	18780	1.67721	0.874893	0.0103395	0.00977571
GOTERM_BP_5	GO:0006694~steroid biosynthetic process	35	1.55486	0.000354524	MVK, PRKAA2, PRKAG2, MSMO1, FGF1, CYP46A1, HSD17B10, HSD17B8, CACNA1H, TM7SF2, CYP3A7, HSD11B1, CYB5R2, SEC14L2, NSDHL, APOE, OSBPL9, SREBF1, HSD3B7, FDPS, STARD4, OSBPL6, HMGCS1, VDR, SRD5A3, ERLIN2, LSS, BMP6, CYP39A1, PLPP6, DAB2, CYP1A1, SNAI1, MVD, CES1	1860	187	18780	1.88977	0.884569	0.0106866	0.0101039
GOTERM_BP_5	GO:0030595~leukocyte chemotaxis	43	1.91026	0.000380465	APP, FLT1, CXCL8, TNFAIP6, CSF1, SERPINE1, TREM1, CORO1A, THBS1, CXCL16, DPP4, LGALS3, C5, S1PR1, SLIT2, SLC37A4, GPSM3, CCR1, SLC12A2, TNFSF18, HSD3B7, TGFB2, EDN1, CAMK1D, CXADR, IL34, DAPK2, MST1, ITGA1, ADAM10, IL16, ANO6, MIF, CXCL10, CXCL11, IL6, CXCL12, TRPV4, ADAM8, SCG2, MCU, ITGA9, CCL26	1860	248	18780	1.75065	0.90144	0.0114121	0.0107898
GOTERM_BP_5	GO:0016126~sterol biosynthetic process	17	0.75522	0.000388372	SREBF1, FDPS, MVK, PRKAA2, HMGCS1, PRKAG2, MSMO1, ERLIN2, FGF1, LSS, TM7SF2, CYB5R2, PLPP6, NSDHL, MVD, APOE, CES1	1860	64	18780	2.68196	0.906075	0.0115633	0.0109328
GOTERM_BP_5	GO:0051271~negative regulation of cellular component movement	63	2.79876	0.000389304	SEMA5A, ACVRL1, IFITM1, MCTP1, TNFAIP6, SERPINE1, PTPRJ, FGF2, IL27RA, MECP2, GJA1, HYAL2, DPYSL3, BMERB1, MYOCD, SEMA6A, IGFBP3, ACTN1, TPM1, NRG1, MIF, RHOB, SFRP1, TMEFF2, RAP2B, NAV3, PPARD, NDRG4, KCNE3, SEMA3F, THBS1, DPP4, DLL4, CNN2, C5, RRAS, TBXA2R, TP53INP1, GNA12, HMOX1, APOD, SLIT2, S1PR2, APOE, WNT3, RNF20, ANGPT4, SEMA4A, IL33, TCAF1, TGFB1, JUP, SEMA4F, FUZ, SULF1, KLF4, BST2, CXC…	1860	407	18780	1.56289	0.906606	0.0115633	0.0109328
GOTERM_BP_5	GO:0007264~small GTPase mediated signal transduction	69	3.0653	0.00041472	DOCK5, DOCK3, CSF1, GPR65, ARHGDIG, GPR20, KNDC1, FOXM1, CELSR1, RND2, FGF2, ARHGAP35, EPS8, RASGEF1B, TIMP2, ARFIP2, HRAS, RALGPS1, TGM2, CDON, PDGFRB, ARHGEF11, HEG1, PLEKHG5, F2R, RHOG, NRG1, RHOB, CCNA2, ITPKB, RAP2B, ARHGEF3, ELMO1, RAPGEF2, RAB38, MET, MAPRE2, SOS2, DNMT1, RRAD, RHOBTB3, CBL, RASGRP1, RASIP1, RASGRP3, CYTH3, SH3BP1, RRAS, GNA12, ABL1, HMOX1, EPS8L2, SLIT2, APOE, WASF2, TGFB…	1860	457	18780	1.52446	0.920002	0.0122584	0.01159
GOTERM_BP_5	GO:0031400~negative regulation of protein modification process	91	4.04265	0.000418529	PRR7, PTPRQ, LRRK1, PRKAG2, PTPRJ, DBI, ARRB2, FOXM1, RGS4, SPRED3, LGALS3, DEPTOR, RASSF2, PPP2R1A, HYAL2, PBK, TIMP3, ENPP1, HMG20A, EPM2A, KIRREL1, MYOCD, SEMA6A, CAMLG, PDPK1, RPL23, HGF, HEG1, IGFBP3, PAQR3, CTDSPL, TSC2, IRAK3, DUSP8, KLF15, KAT2B, SFRP1, THAP7, CTDSP2, DDIT4, CNKSR3, CRY1, TRIB3, PLPP3, TRIB2, ATF3, BEX4, DNMT1, SET, PRKAA2, RGS14, MLLT1, CBL, PPM1E, RASIP1, STYXL1, MLLT6,…	1860	642	18780	1.43116	0.921837	0.0122902	0.0116201
GOTERM_BP_5	GO:0030879~mammary gland development	29	1.28832	0.000419834	OXTR, CSF1, PHB2, FGF2, HIF1A, HK2, ARHGAP35, GLI2, GJA1, ATP7A, WNT2, WNT3, NCOA1, STAT5A, TGFB1, EGF, VDR, ITGA2, MST1, GOT2, NRG1, TBX3, TGFBR2, NME1, AR, FASN, NEURL1, MT-CO2, EPHA2	1860	145	18780	2.01935	0.922456	0.0122902	0.0116201
GOTERM_BP_5	GO:0060627~regulation of vesicle-mediated transport	82	3.64283	0.000424594	CHRM2, RAB3B, APP, ANKRD13D, MCTP1, RAB3A, ITGB3, ITSN1, SERPINE1, DYSF, PCSK9, PTPRJ, ARRB2, TRIM9, LGALS3, HYAL3, LRRTM2, CD36, RSPO1, IL13RA2, BVES, ANKRD13A, GIT1, TGM2, RAB8B, NSF, CAMK1D, ATP6AP1, SGIP1, PDPK1, EIPR1, SLC11A1, SPHK1, ITGA2, TSC2, ANO6, DNM3, BACE1, CACNB2, TBC1D5, DNAJC6, NDRG4, RAB5C, SAR1A, CHRNA5, SAR1B, STXBP2, NEDD4L, PLA2G6, CBL, CORO1A, CACNA1H, FBXL20, CNN2, P2RY1, …	1860	566	18780	1.46278	0.924672	0.0123317	0.0116593
GOTERM_BP_5	GO:0031669~cellular response to nutrient levels	44	1.95469	0.000425302	ATF2, NIM1K, WNT2B, PRKAA2, TNKS, FAM107A, PRKAG2, PCSK9, TCIRG1, CBL, MAP1LC3A, RXRA, IFI16, SESN2, NAMPT, UCP2, HMOX1, HNRNPA1, ATP6V0E2, PDK2, NCOA1, SREBF1, GABARAPL1, KCNB1, VDR, ASNS, WIPI1, CASTOR1, INHBB, BHLHA15, GDAP1, COL1A1, DAP, SFRP1, BMT2, RRAGD, LAMTOR2, LAMTOR1, PPARA, LAMTOR4, LAMTOR3, ATF3, XPR1, ATF4	1860	257	18780	1.72863	0.924996	0.0123317	0.0116593
GOTERM_BP_5	GO:0031032~actomyosin structure organization	36	1.59929	0.000458305	ELN, GPR65, FHOD1, PXN, LMOD1, PPM1E, MYLK3, AMOT, PDLIM1, CNN2, FAM171A1, RACGAP1, RHPN1, ABL1, S1PR1, ANKRD1, MYH11, CCN2, MYOZ1, MYH10, LURAP1, WASF2, TMOD1, PDGFRB, EDN1, TPM1, ARHGAP28, CDC42BPB, TJP1, SFRP1, TMEFF2, TNNT1, TNNT2, OBSL1, MET, MYL9	1860	197	18780	1.8451	0.938656	0.0132257	0.0125046
GOTERM_BP_5	GO:0016125~sterol metabolic process	30	1.33274	0.000461624	APP, MVK, PRKAA2, PRKAG2, PCSK9, MSMO1, VLDLR, FGF1, CYP46A1, TM7SF2, CYB5R2, SEC14L2, LIPE, NSDHL, RXRA, APOE, APOL1, APOL2, SREBF1, FDPS, HMGCS1, ERLIN2, LSS, CYP39A1, PLPP6, CYP26C1, SOAT1, MVD, PPARD, CES1	1860	153	18780	1.97976	0.939884	0.0132586	0.0125357
GOTERM_BP_5	GO:0070371~ERK1 and ERK2 cascade	53	2.35451	0.000468676	APP, OXTR, ARRB2, FGF1, PHB2, FGF2, SPRED3, GRB10, TIMP3, CTSH, CD36, CCN2, HRAS, PDGFRB, EDN1, SEMA6A, ATP6AP1, F2R, NRG1, PRKCA, MIF, ACTA2, CNKSR3, RAPGEF2, ATF3, NDRG4, RGS14, PDGFA, NOD1, RASGRP1, EGFR, CAMK2N1, PDGFD, P2RY1, ABL1, ALKAL1, APOE, CCR1, TGFB1, BTN2A2, EGF, LIF, ABCA7, IGF1, KLF4, AGT, DAB2, TNIP1, TRPV4, CDK1, ACKR3, FGFR3, CCL26	1860	329	18780	1.62653	0.942412	0.0133842	0.0126545
GOTERM_BP_5	GO:1902285~semaphorin-plexin signaling pathway involved in neuron projection guidance	8	0.355398	0.000470393	EDN1, NRP2, PLXND1, PLXNB3, PLXNB2, ECE1, SEMA3F, PLXNA4	1860	16	18780	5.04839	0.943011	0.0133842	0.0126545
GOTERM_BP_5	GO:0051493~regulation of cytoskeleton organization	85	3.7761	0.000473692	SEMA5A, GPR65, FHOD1, ELN, FAM107A, LMOD1, DIXDC1, CELSR1, RND2, MYLK3, ARHGAP35, AMOT, EPS8, MECP2, ARFIP2, BMERB1, CCN2, HRAS, GIT1, PDGFRB, TMOD1, EPHA5, KIRREL1, EDN1, TPM1, RHOG, RHOB, KAT2B, SFRP1, TMEFF2, FCHSD2, PIK3CA, NAV3, MAP1B, ATF5, PHPT1, CHMP7, MET, MAPRE2, SHANK1, KANK3, SPTBN4, MTPN, SPTBN5, PRKAA2, SYNPO2, PXN, PRUNE1, RHOBTB3, PDGFA, PDXP, IQGAP1, CORO1A, PPM1E, TTBK2, SLC9A1,…	1860	593	18780	1.44726	0.944145	0.0134008	0.0126701
GOTERM_BP_5	GO:0032963~collagen metabolic process	24	1.06619	0.000475377	PDGFRB, COL15A1, TGFB1, GOT1, ITGA2, F2R, MMP3, SUCO, P3H4, P3H3, ARRB2, TRAM2, HIF1A, CTSS, MMP10, COL1A1, IL6, MMP24, MMP16, CREB3L1, SERPINH1, CCN2, CTSB, PPARD	1860	111	18780	2.18309	0.944715	0.0134008	0.0126701
GOTERM_BP_5	GO:0006023~aminoglycan biosynthetic process	25	1.11062	0.000482298	CEMIP, HS3ST3A1, B4GALT1, SDC3, HS6ST1, NDST1, CHST11, B3GALT2, GPC2, HAS2, CHSY3, HS3ST3B1, PDGFRB, CSGALNACT1, TGFB1, EGF, B3GAT3, B3GAT1, BGN, B3GNT8, PXYLP1, SDC1, FMOD, CHST2, CHST3	1860	118	18780	2.13915	0.946998	0.0135332	0.0127953
GOTERM_BP_5	GO:0043087~regulation of GTPase activity	70	3.10973	0.000491288	ARHGAP9, DOCK5, PLXND1, GPR65, ARHGDIG, ARRB2, ARHGAP35, AMOT, SYDE2, RGS4, RINL, RASGEF1B, BVES, HRAS, GIT1, RALGPS1, TGM2, ARHGEF11, EPHA5, ELMOD2, F2R, RHOG, ARAP3, TSC2, ACAP3, SFRP1, TBC1D5, ADPRH, TBC1D7, TBC1D25, RAPGEF2, PKP4, RIN1, MET, MAPRE2, SOS2, EPHA2, RGS14, POLDIP2, NEDD9, IQGAP1, RASGRP1, RASIP1, FGD1, RASGRP3, ARHGAP21, ALS2CL, ADAP2, SH3BP1, TBC1D13, S1PR1, SH3BP4, RSU1, TBC1D1…	1860	468	18780	1.5102	0.949822	0.0137223	0.0129741
GOTERM_BP_5	GO:0055001~muscle cell development	35	1.55486	0.000528738	CNTNAP1, LMOD1, DYSF, MYLK3, RGS4, DNER, ANKRD1, HES1, MYH11, MYOZ1, PDLIM5, BVES, TMOD1, PDGFRB, EDN1, CXADR, HOMER1, ACTN1, TPM1, ANK2, SYPL2, ACTN4, IGF1, TBX3, AGT, KEL, TNNT1, TNNT2, CDK1, SDC1, ALPK2, PPARA, OBSL1, MYL9, MYORG	1860	191	18780	1.85019	0.960059	0.014634	0.0138361
GOTERM_BP_5	GO:0048660~regulation of smooth muscle cell proliferation	35	1.55486	0.000528738	NDRG4, DNMT1, ELN, NPR3, PTGS2, FGF2, THBS1, EGFR, GJA1, PDGFD, GNA12, NAMPT, S1PR1, HMOX1, APOD, S1PR2, APOE, SKP2, TGM2, PDGFRB, TCF7L2, MYOCD, EDN1, TGFB1, ITGA2, IGFBP3, TPM1, FRS2, IGF1, KLF4, AGT, TGFBR2, IL6, PIK3CA, PPARD	1860	191	18780	1.85019	0.960059	0.014634	0.0138361
GOTERM_BP_5	GO:0002446~neutrophil mediated immunity	74	3.28743	0.000542818	ARHGAP9, GHDC, RAB3A, B4GALT1, ATP8A1, TNFAIP6, SLC44A2, CTSZ, PTPRJ, TCIRG1, TREM1, CTSS, LGALS3, GLIPR1, PNP, ADGRE5, ANPEP, TIMP2, CTSH, OLR1, QSOX1, CD36, GOLGA7, CTSB, HSP90AA1, MME, ANXA3, SLC11A1, PGAM1, RHOG, PLAUR, ADAM10, ANO6, MIF, ILF2, PSMA5, RAP2B, PKM, SCNN1B, ADAM8, ALDOC, RAB5C, STXBP2, MGST1, IQGAP1, AGPAT2, CNN2, PLAC8, SYNGR1, PRDX4, CD59, CD14, S100A11, ARSB, PTPRN2, ACE, JUP…	1860	503	18780	1.48541	0.963342	0.0149557	0.0141403
GOTERM_BP_5	GO:0008299~isoprenoid biosynthetic process	11	0.488672	0.000556179	FDPS, MVK, HMGCS1, CRABP2, RBP1, SRD5A3, CYP1A1, MVD, PDSS1, BCO1, LSS	1860	31	18780	3.58273	0.966208	0.0152548	0.0144231
GOTERM_BP_5	GO:1903672~positive regulation of sprouting angiogenesis	17	0.75522	0.000562405	MAP3K3, PDPK1, PLK2, KLF4, FGF1, PTGS2, HDAC9, FGF2, JMJD8, TJP1, PKM, AKT3, ABL1, HMOX1, ITGA5, JCAD, JAK1	1860	66	18780	2.60068	0.967465	0.0153564	0.0145191
GOTERM_BP_5	GO:0050919~negative chemotaxis	14	0.621946	0.000588389	SEMA5A, SEMA4A, NRP2, EPHA7, SEMA6A, ITGB3, PDGFA, SEMA4F, NRG1, SEMA3F, DPP4, FLRT2, SLIT2, PLXNA4	1860	48	18780	2.94489	0.972229	0.0159942	0.0151221
GOTERM_BP_5	GO:0061564~axon development	79	3.50955	0.000609072	EPHB6, SEMA5A, RET, APP, CNTNAP1, NRP2, RAB3A, PLXND1, DIXDC1, ECE1, VLDLR, RND2, ARHGAP35, GLI2, CDH4, GOLGA4, RPS6KA5, ALCAM, CHL1, TUBB3, GRB10, NEFL, NEFH, NEO1, SCN1B, EPHA5, TRPC5, EDN1, HSP90AA1, EPHA7, SEMA6A, UNC5B, APLP1, RHOG, FRS2, PRKCA, ENAH, OLFM1, KEL, PIK3CA, MAP1B, ANOS1, ULK2, EPHA2, SPTBN4, SPTBN5, CRABP2, LRP4, SEMA3F, NREP, TRAK1, FLRT2, TRIM46, ABL1, SPP1, NDN, APOD, SLIT2,…	1860	547	18780	1.45822	0.975517	0.0164828	0.0155841
GOTERM_BP_5	GO:0048675~axon extension	24	1.06619	0.000619249	SEMA5A, SEMA4A, EDN1, TRPC5, HSP90AA1, NRP2, SEMA6A, TRPV2, SEMA4F, SEMA3F, L1CAM, CDH4, GOLGA4, CXCL12, ALCAM, MAP1B, TRIM46, ULK2, NDN, SLIT2, MAP3K13, KIAA0319, PLXNA4, WNT3	1860	113	18780	2.14445	0.976989	0.0166106	0.0157049
GOTERM_BP_5	GO:0001938~positive regulation of endothelial cell proliferation	24	1.06619	0.000619249	SEMA5A, STAT5A, ACVRL1, ECM1, EGFL7, NRP2, EGR3, PDPK1, EGF, ITGB3, HMGB2, PRKCA, FGF2, HIF1A, BMP6, MYDGF, CXCL12, AKT3, PLXNB3, HMOX1, WNT2, SCG2, JCAD, CCL26	1860	113	18780	2.14445	0.976989	0.0166106	0.0157049
GOTERM_BP_5	GO:0048041~focal adhesion assembly	17	0.75522	0.000671963	ACVRL1, DMTN, POLDIP2, PDPK1, RCC2, ACTN1, ITGA2, FAM107A, TESK2, PTPRJ, IQGAP1, THBS1, THSD1, SFRP1, PEAK1, ABL1, APOD	1860	67	18780	2.56187	0.98331	0.0178672	0.016893
GOTERM_BP_5	GO:1903793~positive regulation of anion transport	17	0.75522	0.000671963	SLC12A2, EDN1, TCAF1, ATP8A1, ABCA3, ABCB4, PLA2G4A, ABCA7, DBI, TRIAP1, MIF, PLA2G6, AGT, P2RX4, APOE, MAP2K6, ATF4	1860	67	18780	2.56187	0.98331	0.0178672	0.016893
GOTERM_BP_5	GO:0042119~neutrophil activation	74	3.28743	0.000678054	ARHGAP9, GHDC, RAB3A, CXCL8, B4GALT1, ATP8A1, TNFAIP6, SLC44A2, CTSZ, PTPRJ, TCIRG1, CTSS, LGALS3, GLIPR1, PNP, ADGRE5, ANPEP, TIMP2, CTSH, OLR1, QSOX1, CD36, GOLGA7, CTSB, HSP90AA1, MME, ANXA3, SLC11A1, PGAM1, RHOG, PLAUR, ADAM10, IL16, ANO6, MIF, ILF2, PSMA5, PLPP6, RAP2B, PKM, SCNN1B, ADAM8, ALDOC, RAB5C, STXBP2, MGST1, IQGAP1, AGPAT2, CNN2, PLAC8, SYNGR1, PRDX4, CD59, CD14, S100A11, ARSB, PTP…	1860	507	18780	1.47369	0.983918	0.0179507	0.016972
GOTERM_BP_5	GO:0043200~response to amino acid	26	1.15504	0.000699899	DNMT1, SLC1A2, EGFR, SOCS1, PDGFD, SESN2, SH3BP4, CCN2, ATP7A, EDN1, MEAK7, ASNS, CASTOR1, COL1A1, CPS1, PIK3CA, COL4A1, SST, RRAGD, NEURL1, COL4A6, LAMTOR2, NSMF, LAMTOR1, LAMTOR4, LAMTOR3	1860	128	18780	2.05091	0.985923	0.0184314	0.0174265
GOTERM_BP_5	GO:0032526~response to retinoic acid	25	1.11062	0.000704899	RET, YAP1, GATA6, PDGFA, PHB2, GJA1, RXRA, CTSH, WNT2, WNT3, NCOA1, SUZ12, PDGFRB, SREBF1, YES1, FZD4, OSR1, FZD7, SLC10A3, IGFBP2, KLF4, GDAP1, BMP6, COL1A1, PTK7	1860	121	18780	2.08611	0.986345	0.0184314	0.0174265
GOTERM_BP_5	GO:0051897~positive regulation of protein kinase B signaling	35	1.55486	0.000705292	SEMA5A, RET, APP, PDGFA, PTPRJ, ARRB2, FGF1, FGF2, THBS1, EGFR, MYDGF, ERBB3, STOX1, PDGFRB, TCF7L2, HSP90AA1, TGFB1, F10, EGF, PDPK1, HGF, RHOG, AKR1C2, FRS2, NRG1, P2RX4, PIK3CA, CASS4, TRIB3, ADAM8, HPSE, MET, FGFR3, MYORG, TSPYL5	1860	194	18780	1.82158	0.986378	0.0184314	0.0174265
GOTERM_BP_5	GO:0051056~regulation of small GTPase mediated signal transduction	55	2.44336	0.000710962	ARHGAP9, DOCK3, CSF1, GPR65, ITSN1, ARHGDIG, GPR20, FOXM1, ARHGAP35, AMOT, EPS8, SYDE2, PREX2, TIMP2, HRAS, RALGPS1, TGM2, CDON, PDGFRB, ARHGEF11, HEG1, PLEKHG5, F2R, RHOG, ARAP3, TSC2, NRG1, RHOB, ITPKB, ARHGEF3, MET, MAPRE2, SOS2, CBL, RASGRP1, RASIP1, FGD1, CYTH3, INPP5B, ARHGAP21, SH3BP1, RACGAP1, ABL1, EPS8L2, SLIT2, APOE, RAP1GAP2, TGFB2, CADM4, RDX, ARHGAP28, IGF1, ARHGAP27, SIPA1, CDC42SE2	1860	351	18780	1.58212	0.98684	0.0185002	0.0174915
GOTERM_BP_5	GO:0002791~regulation of peptide secretion	53	2.35451	0.000717779	ACHE, APP, ITSN1, TCIRG1, TM7SF3, PSMD9, GJA1, ANKRD1, SYBU, RAB8B, EPHA5, SREBF1, RSAD2, EIPR1, F2R, GOLPH3L, SIRT4, PRKCA, SFRP1, ADAM8, PHPT1, GPLD1, SIDT2, LLGL2, PPARD, PFKFB2, NLGN2, PLA2G6, HIF1A, EGFR, DPP4, RAB11FIP1, CAMK2N1, UCP2, APOE, MYH10, PCK2, SLC12A2, TCF7L2, TGFB2, TGFB1, SEC24A, KCNB1, UQCC2, INHBB, IGF1, SORL1, BMP6, BAIAP3, KISS1, IL6, MCU, CD200	1860	335	18780	1.5974	0.987376	0.0185981	0.0175841
GOTERM_BP_5	GO:0050772~positive regulation of axonogenesis	20	0.888494	0.000730149	SEMA5A, TRPC5, CRABP2, PLXND1, TRPV2, DIXDC1, L1CAM, RND2, TRAK1, CDH4, GOLGA4, CXCL12, MAP1B, PLXNB3, PLXNB2, NEFL, SLIT2, MAP3K13, PLXNA4, WNT3	1860	87	18780	2.3211	0.988292	0.0187766	0.0177528
GOTERM_BP_5	GO:0003205~cardiac chamber development	32	1.42159	0.000734584	NRP2, PLXND1, GATA6, PCSK5, HIF1A, FGFRL1, DLL4, NDST1, SALL4, ADGRG6, HES1, SLIT2, CCN1, WNT2, TGFB2, MYOCD, DNAH11, TGFB1, LMO4, HEG1, TPM1, PDE2A, FRS2, NRG1, ANK2, TBX3, DHRS3, TGFBR2, PTK7, TNNT2, ZFPM1, LY6E	1860	172	18780	1.87847	0.988604	0.0187766	0.0177528
GOTERM_BP_5	GO:0034332~adherens junction organization	29	1.28832	0.000737004	ACVRL1, POLDIP2, FAM107A, TESK2, PTPRJ, IQGAP1, THBS1, THSD1, SLC9A1, CDH4, CDH2, ABL1, APOD, DMTN, JUP, CADM1, PDPK1, ACTN1, ITGA2, RCC2, RDX, ADAM10, BMP6, TJP1, SFRP1, PEAK1, DLG5, DCHS1, NECTIN4	1860	150	18780	1.95204	0.988771	0.0187766	0.0177528
GOTERM_BP_5	GO:0050714~positive regulation of protein secretion	29	1.28832	0.000737004	PFKFB2, APP, ACHE, NLGN2, PLA2G6, TM7SF3, HIF1A, EGFR, PSMD9, GJA1, CAMK2N1, ANKRD1, MYH10, SYBU, PCK2, TCF7L2, TGFB2, TGFB1, SEC24A, GOLPH3L, IGF1, SORL1, BMP6, BAIAP3, ADAM8, PHPT1, GPLD1, MCU, PPARD	1860	150	18780	1.95204	0.988771	0.0187766	0.0177528
GOTERM_BP_5	GO:0043491~protein kinase B signaling	46	2.04354	0.000769174	SEMA5A, RET, APP, PDGFA, PTPRJ, ARRB2, FGF1, FGF2, THBS1, EGFR, MYDGF, ERBB3, HYAL2, SESN2, STOX1, PDGFRB, TCF7L2, PLK3, HSP90AA1, TGFB1, BTN2A2, F10, EGF, PDPK1, HGF, RHOG, TSC2, AKR1C2, FRS2, NRG1, IGF1, KLF4, P2RX4, PIK3CA, DDIT3, CASS4, TYRO3, TRIB3, ADAM8, HPSE, PPARA, MET, FGFR3, MYORG, TSPYL5, EPHA2	1860	280	18780	1.65876	0.99077	0.0195146	0.0184506
GOTERM_BP_5	GO:0008203~cholesterol metabolic process	27	1.19947	0.000774677	APP, MVK, PRKAA2, PCSK9, MSMO1, VLDLR, FGF1, CYP46A1, TM7SF2, SEC14L2, LIPE, NSDHL, RXRA, APOE, APOL1, APOL2, SREBF1, FDPS, HMGCS1, ERLIN2, LSS, CYP39A1, PLPP6, SOAT1, MVD, PPARD, CES1	1860	136	18780	2.00451	0.991074	0.0195726	0.0185055
GOTERM_BP_5	GO:0051928~positive regulation of calcium ion transport	26	1.15504	0.000788093	CEMIP, KCNE3, CAMK2A, ATP2A1, ARRB2, SLC9A1, MYLK, LGALS3, JPH2, GJC2, ABL1, CCR1, PDGFRB, TRPC6, HOMER1, WFS1, PDPK1, F2R, TRPV2, ANK2, CACNB2, CXCL10, P2RX5, CXCL11, P2RX4, CXCL12	1860	129	18780	2.03501	0.991775	0.0198293	0.0187481
GOTERM_BP_5	GO:0034284~response to monosaccharide	39	1.73256	0.000808976	PFKFB2, PRKAA2, ILDR2, PLA2G6, PTGS2, THBS1, HIF1A, GJA1, LDHA, LGALS1, CAMK2N1, SESN2, NAMPT, UCP2, PDK3, CCN2, NPTX1, SLC37A4, SYBU, PCK2, SREBF1, TCF7L2, EIF2B3, TGFB1, ACE, PTPRN2, KCNB1, ITGA2, TGFBR2, NME1, BAIAP3, TJP1, PIK3CA, SARM1, TXNIP, PHPT1, GPLD1, SIDT2, PPARD	1860	226	18780	1.74236	0.992758	0.020271	0.0191657
GOTERM_BP_5	GO:0060828~regulation of canonical Wnt signaling pathway	51	2.26566	0.000828934	LMBR1L, SEMA5A, APP, LRRK1, FGF2, PSMD9, CDH2, RUVBL2, RSPO1, TLE2, TLE1, IGFBP2, SHISA3, TMEM170B, TLE6, PSMA5, SFRP1, GPRC5B, DDIT3, PSME1, PSME2, CSNK1G1, AMER1, YAP1, TNKS, LRP4, PRICKLE1, LYPD6, EGFR, ZNRF3, IGFBP6, APOE, TBL1X, CTHRC1, TCF7L2, WWTR1, TGFB1, JUP, FZD4, EGF, FZD7, FUZ, PLEKHA4, PSMB8, TMEM198, COL1A1, DAB2, APC, PTK7, CCNYL2, CDK14	1860	321	18780	1.60416	0.993587	0.020686	0.0195581
GOTERM_BP_5	GO:0042594~response to starvation	41	1.82141	0.000845062	ATF2, NIM1K, WNT2B, PRKAA2, PRKAG2, PCSK9, TCIRG1, CBL, HMGCL, MAP1LC3A, IFI16, SESN2, UCP2, EIF4EBP1, HNRNPA1, ATP6V0E2, PCK2, SREBF1, GABARAPL1, ASNS, WIPI1, CASTOR1, INHBB, SSTR1, BHLHA15, DAP, SFRP1, CPS1, TBC1D5, DDIT3, BMT2, RRAGD, ULK2, LAMTOR2, LAMTOR1, PPARA, LAMTOR4, LAMTOR3, ATF3, XPR1, ATF4	1860	242	18780	1.71061	0.994188	0.0210024	0.0198572
GOTERM_BP_5	GO:0071675~regulation of mononuclear cell migration	15	0.666371	0.000881544	TNFSF18, CCR1, APP, TGFB1, CSF1, IL34, SERPINE1, ANO6, THBS1, CXCL10, LGALS3, CXCL12, TRPV4, PDGFD, SLIT2	1860	56	18780	2.70449	0.995346	0.0217428	0.0205573
GOTERM_BP_5	GO:0071248~cellular response to metal ion	36	1.59929	0.000881997	APP, PRKAA2, CPNE7, SLC40A1, MT1X, IQGAP1, PTGS2, CLDN1, CACNA1H, EGFR, FSTL3, MAP1LC3A, HMOX1, CPNE2, NPTX1, ATP7A, JUNB, KCNH1, SLC12A2, EDN1, JUND, DMTN, NEK7, SYT15, INHBB, BMP6, SYT17, BACE1, ITPKB, P2RX4, SYT11, CYP1A1, PPIF, GPLD1, MT1E, ATF4	1860	204	18780	1.78178	0.995359	0.0217428	0.0205573
GOTERM_BP_5	GO:0006721~terpenoid metabolic process	26	1.15504	0.00088579	DHRS13, PECR, CRABP2, SDC3, CYP3A5, LRP8, PLB1, EGFR, CYP3A7, LIPE, GPC2, APOE, BCO1, FDPS, HMGCS1, AKR1C1, LSS, DHRS3, PLPP6, CYP26C1, CYP2S1, ALDH1A1, RBP1, CYP1A1, SDC1, PPARD	1860	130	18780	2.01935	0.995465	0.0217483	0.0205625
GOTERM_BP_5	GO:0045778~positive regulation of ossification	23	1.02177	0.000905286	YAP1, WWTR1, TGFB2, IFITM1, TGFB1, JUND, ATP6AP1, OSR1, HGF, ZBTB16, SUCO, ISG15, ANO6, IGF1, FGF2, BMP6, SCUBE3, IL6, HIF1A-AS2, TMEM119, CCN1, IL6ST, CTHRC1	1860	109	18780	2.13051	0.995973	0.0219478	0.0207511
GOTERM_BP_5	GO:0032006~regulation of TOR signaling	23	1.02177	0.000905286	EPM2A, PRKAA2, ARAF, TSC2, CASTOR1, HIF1A, GPR137B, DEPTOR, PIK3CA, TMEM127, BMT2, RRAGD, DDIT4, AKT3, GNA12, SESN2, TBC1D7, SH3BP4, GPAT3, LAMTOR2, LAMTOR1, LAMTOR4, LAMTOR3	1860	109	18780	2.13051	0.995973	0.0219478	0.0207511
GOTERM_BP_5	GO:0043244~regulation of protein complex disassembly	24	1.06619	0.00090568	TMOD1, SEMA5A, SPTBN4, MTPN, SPTBN5, CARMIL2, DMTN, RDX, LMOD1, PDXP, IRAK3, TTBK2, EPS8, GLE1, TPX2, SH3BP1, NAV3, APC, PIK3CA, MAP1B, TRPV4, BMERB1, VILL, NES	1860	116	18780	2.08899	0.995983	0.0219478	0.0207511
GOTERM_BP_5	GO:0007517~muscle organ development	62	2.75433	0.000908333	CNTNAP1, ELN, TCF21, ARRB2, FGF2, FGFRL1, MYLK, RGS4, GJA1, JPH2, BASP1, DNER, ANKRD1, MYOZ1, BVES, EID2B, CDON, MYOCD, EDN1, HEG1, TPM1, ARID5B, NRG1, FRS2, TGFBR2, KEL, TNNT2, NUPR1, PPARA, CRYAB, ZFPM1, ATF3, LY6E, YAP1, MTPN, TAGLN, GATA6, ZBTB42, HDAC9, HOXD10, CACNA1H, DLL4, ERBB3, S1PR1, HIVEP3, FLNB, WNT2, TGFB2, TGFB1, EGR3, HOMER1, UQCC2, FZD7, LIF, IGF1, CXCL10, MAPK11, ITGA11, NEURL1,…	1860	412	18780	1.51942	0.996047	0.0219478	0.0207511
GOTERM_BP_5	GO:0008285~negative regulation of cell proliferation	109	4.84229	0.000967869	APP, ATF2, IFITM1, PHB2, FGF2, FGFRL1, GJA1, RPS6KA2, RASSF5, PIM2, IGFBP3, TPM1, F2R, TSC2, P3H3, DICER1, ATG13, AR, SFRP1, SPINT1, NUPR1, ATF5, SCG2, GPLD1, NDRG4, NPR3, GATA6, CEND1, NDRG1, PRDX4, ATG101, TMEM127, INPP5D, SMYD2, NDN, HMOX1, APOD, APOE, IGFBP6, S100A11, TGFB2, TGFB1, BTN2A2, VDR, ZBTB16, INCA1, LIF, FUZ, GDF5, DAB2, IL6, DLG3, DLG5, CD200, ACVRL1, RNF10, FLT1, B4GALT1, CXCL8, W…	1860	815	18780	1.35037	0.99725	0.0232939	0.0220238
GOTERM_BP_5	GO:0002793~positive regulation of peptide secretion	32	1.42159	0.000988039	PFKFB2, APP, ACHE, NLGN2, ITSN1, PLA2G6, TM7SF3, HIF1A, EGFR, PSMD9, GJA1, CAMK2N1, ANKRD1, MYH10, SYBU, PCK2, RAB8B, TCF7L2, TGFB2, TGFB1, SEC24A, GOLPH3L, IGF1, SORL1, BMP6, BAIAP3, KISS1, ADAM8, PHPT1, GPLD1, MCU, PPARD	1860	175	18780	1.84627	0.997568	0.0236857	0.0223943
GOTERM_BP_5	GO:0032355~response to estradiol	29	1.28832	0.0010145	OXTR, WFDC1, PDGFA, ENO2, PTGS2, TFPI, EGFR, GJA1, RUVBL2, RBBP8, CCN2, NCOA1, PDGFRB, GGT5, TGFB1, ITGA2, IGFBP2, SSTR1, AGT, FAM210B, CCNA2, COL1A1, KIF18A, SFRP1, MAP1B, TXNIP, CRYAB, EZH2, CCDC62	1860	153	18780	1.91377	0.99793	0.0242246	0.0229038
GOTERM_BP_5	GO:0010771~negative regulation of cell morphogenesis involved in differentiation	22	0.977343	0.0010227	SEMA5A, SEMA4A, TRPC5, EPHA7, SEMA6A, DMTN, TRPC6, RCC2, LRP4, SEMA4F, SEMA3F, ACTN4, DNM3, EFNA1, TRIM46, SPP1, ULK2, RAPGEF2, SLIT2, KIAA0319, WNT3, YWHAH	1860	103	18780	2.15659	0.998031	0.0243251	0.0229987
GOTERM_BP_5	GO:1901652~response to peptide	81	3.5984	0.00103087	APP, OXTR, PCSK9, TCIRG1, SLC2A8, GJA1, NAMPT, SESN2, GRB10, NEFL, ENPP1, CD36, CCN2, PIP4K2C, PRKACB, PDK2, RAB8B, SREBF1, EDN1, ATP6AP1, PDPK1, RPL23, DDX11, IGFBP2, MMP3, TSC2, KLF15, BACE1, CCNA2, KAT2B, GAL, PKM, PIK3CA, MAP1B, CRY1, TRIB3, MGARP, PPARA, GPLD1, CAMK2A, PXN, NOD1, IQGAP1, PTGS2, HDAC9, SLC9A1, SOCS1, RBBP4, PRKAR2A, UCP2, EIF4EBP2, ZNF106, ATP6V0E2, PCK2, STAT5A, EIF2B3, TGFB…	1860	574	18780	1.42481	0.998127	0.0244241	0.0230924
GOTERM_BP_5	GO:0002275~myeloid cell activation involved in immune response	79	3.50955	0.00103542	ARHGAP9, GHDC, RAB3A, B4GALT1, ATP8A1, TNFAIP6, SLC44A2, CTSZ, DYSF, PTPRJ, TCIRG1, CTSS, LGALS3, GLIPR1, PNP, ADGRE5, ANPEP, TIMP2, CTSH, OLR1, QSOX1, CD36, IL13RA2, GOLGA7, CTSB, HSP90AA1, MME, ANXA3, PDPK1, SLC11A1, PGAM1, RHOG, PLAUR, ADAM10, ANO6, MIF, ILF2, PSMA5, RAP2B, PKM, SCNN1B, ADAM8, ALDOC, RAB5C, STXBP2, MGST1, IQGAP1, CBL, RASGRP1, AGPAT2, CNN2, PLAC8, SYNGR1, PRDX4, S100A13, HMOX1…	1860	557	18780	1.43204	0.998178	0.0244366	0.0231042
GOTERM_BP_5	GO:0002283~neutrophil activation involved in immune response	71	3.15415	0.00107427	ARHGAP9, GHDC, RAB3A, B4GALT1, ATP8A1, TNFAIP6, SLC44A2, CTSZ, PTPRJ, TCIRG1, CTSS, LGALS3, GLIPR1, PNP, ADGRE5, ANPEP, TIMP2, CTSH, OLR1, QSOX1, CD36, GOLGA7, CTSB, HSP90AA1, MME, ANXA3, SLC11A1, PGAM1, RHOG, PLAUR, ADAM10, ANO6, MIF, ILF2, PSMA5, RAP2B, PKM, SCNN1B, ADAM8, ALDOC, RAB5C, STXBP2, MGST1, IQGAP1, AGPAT2, CNN2, PLAC8, SYNGR1, PRDX4, CD59, CD14, S100A11, ARSB, PTPRN2, JUP, GCA, SURF4…	1860	490	18780	1.463	0.998562	0.0252408	0.0238646
GOTERM_BP_5	GO:0007584~response to nutrient	34	1.51044	0.00107778	TNKS, TYMS, PTGS2, EGFR, HMGCL, LDHA, RXRA, TBXA2R, HLCS, KYNU, LIPG, SPP1, HMOX1, SLC37A4, ARSB, PDK2, NCOA1, TGFB1, HMGCS1, VDR, ITGA2, IGFBP2, GDAP1, TGFBR2, COL1A1, CXCL10, SFRP1, PKM, SST, MAP1B, RBP1, CYP1A1, ALPL, PPARD	1860	191	18780	1.79733	0.998593	0.0252408	0.0238646
GOTERM_BP_5	GO:0006869~lipid transport	63	2.79876	0.00111694	ATP8A1, DENND5B, ITGB3, PRKAG2, PCSK9, DBI, VLDLR, TRIAP1, OSBPL10, LIPG, CD36, NCOA1, STARD4, EDN1, PLA2G4A, ATP11C, MIF, GAL, SOAT1, PITPNM3, RBP1, CRY1, PPARA, CES1, PPARD, PRKAA2, CRABP2, PLEKHA8P1, ABCB4, PLA2G6, THBS1, ACACA, RXRA, SPP1, APOD, SLC25A20, APOE, APOL1, PDZD8, APOL3, PRELID3B, APOL2, MAP2K6, OSBPL9, FIS1, SEC24A, OSBPL6, ACE, FZD4, EGF, ABCA3, AKR1C1, SLC10A3, GOT2, ABCA7, ABCA…	1860	424	18780	1.50023	0.998892	0.0260576	0.0246368
GOTERM_BP_5	GO:0043434~response to peptide hormone	70	3.10973	0.00116174	OXTR, PCSK9, TCIRG1, SLC2A8, GJA1, SESN2, GRB10, NEFL, ENPP1, CCN2, PIP4K2C, PRKACB, PDK2, RAB8B, SREBF1, EDN1, ATP6AP1, PDPK1, IGFBP2, TSC2, KLF15, CCNA2, KAT2B, GAL, PKM, PIK3CA, MAP1B, CRY1, TRIB3, MGARP, PPARA, GPLD1, CAMK2A, PXN, IQGAP1, PTGS2, HDAC9, SLC9A1, SOCS1, RBBP4, PRKAR2A, UCP2, EIF4EBP2, ZNF106, ATP6V0E2, PCK2, STAT5A, EIF2B3, TGFB1, JUND, GOT1, SORT1, STAT2, GOT2, MEAK7, GGH, INHB…	1860	483	18780	1.4633	0.999157	0.0269994	0.0255273
GOTERM_BP_5	GO:0010506~regulation of autophagy	57	2.53221	0.00117481	PRKAG2, PHB2, HK2, TRIM6, NAMPT, SESN2, QSOX1, PIM2, PIP4K2C, BOK, EPM2A, SREBF1, HGF, DAPK2, TSC2, WIPI1, ATG13, PIK3CA, DDIT3, ADPRH, RRAGD, EEF1A2, TBC1D25, TRIM14, ULK2, TRIB3, NUPR1, SEC22B, MET, ATF6, SLC25A4, GAPDH, PRKAA2, POLDIP2, NOD1, HIF1A, RASIP1, DEPP1, DRAM1, IFI16, ATG101, TP53INP1, ABL1, HMOX1, SH3BP4, ATP6V0E2, PLK3, MOAP1, PLK2, RAB39B, GPR137B, DAP, TAB3, LAMTOR2, LAMTOR1, LAM…	1860	375	18780	1.53471	0.999221	0.0271993	0.0257163
GOTERM_BP_5	GO:0071230~cellular response to amino acid stimulus	18	0.799645	0.0011969	DNMT1, CASTOR1, EGFR, COL1A1, SOCS1, COL4A1, PDGFD, RRAGD, SESN2, NEURL1, COL4A6, SH3BP4, LAMTOR2, NSMF, LAMTOR1, LAMTOR4, ATP7A, LAMTOR3	1860	77	18780	2.36028	0.999319	0.0276058	0.0261006
GOTERM_BP_5	GO:1902652~secondary alcohol metabolic process	27	1.19947	0.00120828	APP, MVK, PRKAA2, PCSK9, MSMO1, VLDLR, FGF1, CYP46A1, TM7SF2, SEC14L2, LIPE, NSDHL, RXRA, APOE, APOL1, APOL2, SREBF1, FDPS, HMGCS1, ERLIN2, LSS, CYP39A1, PLPP6, SOAT1, MVD, PPARD, CES1	1860	140	18780	1.94724	0.999365	0.0277632	0.0262494
GOTERM_BP_5	GO:0050900~leukocyte migration	77	3.4207	0.00127337	RET, APP, ECM1, FLT1, CXCL8, B4GALT1, CSF1, PODXL2, TNFAIP6, ITGB3, SERPINE1, TREM1, CXCL16, IL27RA, EPS8, LGALS3, OLR1, SLC37A4, GPSM3, EDN1, CAMK1D, CXADR, IL1R1, DAPK2, ITGA2, MST1, ITGA1, RHOG, ADAM10, IL16, ANO6, MIF, SLC7A5, SLC7A7, PIK3CA, ADAM8, ITGA5, SCG2, CHST2, ITGA9, SELPLG, GYPC, SDC3, SLC3A2, CORO1A, THBS1, DPP4, C5, INPP5D, PDGFD, S1PR1, HMOX1, APOD, SLIT2, SLC12A2, TNFSF18, CCR1,…	1860	544	18780	1.42914	0.999573	0.0291487	0.0275594
GOTERM_BP_5	GO:0014909~smooth muscle cell migration	21	0.932919	0.00131564	PDGFRB, DOCK5, MYOCD, NDRG4, ITGB3, ITGA2, IGFBP3, TPM1, SERPINE1, IGF1, IQGAP1, AGT, PDGFD, GNA12, GRB10, HAS2, SLIT2, S1PR2, ATP7A, S100A11, PPARD	1860	98	18780	2.16359	0.99967	0.0299516	0.0283185
GOTERM_BP_5	GO:0021915~neural tube development	30	1.33274	0.00131828	C2CD3, PRICKLE1, CELSR1, HIF1A, ARHGAP35, GLI2, SALL4, ABL1, HES1, PHGDH, CC2D2A, PRKACB, CTHRC1, TGFB2, FZD3, TGFB1, LMO4, ITPK1, TSC2, SHROOM3, FUZ, SFRP1, SPINT1, PTK7, PLXNB2, DCHS1, ZNF358, SSBP3, EPHA2, INKA1	1860	163	18780	1.8583	0.999675	0.0299516	0.0283185
GOTERM_BP_5	GO:0007050~cell cycle arrest	39	1.73256	0.00133193	CXCL8, PRKAA2, AK1, GATA6, PRKAG2, TRIAP1, THBS1, TP53INP1, ABL1, HRAS, ZNF385A, RPRM, MAP2K6, GADD45GIP1, RBM38, TCF7L2, PLK3, TGFB2, TGFB1, CDKN2C, RPL23, STRADB, PLK2, ADAM10, MIF, RBL2, KAT2B, TFDP1, APC, DDIT3, RRAGD, CDK1, LAMTOR2, LAMTOR1, EVI2B, LAMTOR4, LAMTOR3, PRR11, CDKN3	1860	232	18780	1.6973	0.999701	0.0300376	0.0283998
GOTERM_BP_5	GO:0097529~myeloid leukocyte migration	39	1.73256	0.00133193	APP, FLT1, CXCL8, TNFAIP6, CSF1, SERPINE1, TREM1, THBS1, DPP4, LGALS3, C5, PDGFD, SLIT2, SLC37A4, CCR1, TNFSF18, TGFB2, EDN1, CAMK1D, CXADR, IL1R1, IL34, DAPK2, MST1, ITGA1, ANO6, MIF, CXCL10, CXCL11, IL6, P2RX4, CXCL12, TRPV4, ADAM8, SCG2, MCU, CD200, ITGA9, CCL26	1860	232	18780	1.6973	0.999701	0.0300376	0.0283998
GOTERM_BP_5	GO:0046879~hormone secretion	51	2.26566	0.00134119	ITSN1, TCIRG1, TM7SF3, PSMD9, GJA1, SYBU, RAB8B, EPHA5, SREBF1, EDN1, EIPR1, SIRT4, PRKCA, SFRP1, GAL, CRY1, PHPT1, GPLD1, SIDT2, PPARD, LY6E, PFKFB2, NLGN2, ILDR2, PLA2G6, HIF1A, EGFR, DPP4, CYB5R4, RAB11FIP1, CAMK2N1, P2RY1, UCP2, PCK2, TCF7L2, PTPRN2, FZD4, KCNB1, UQCC2, LIF, INHBB, BMP6, TBX3, AGT, BAIAP3, KISS1, DAB2, IL6, SNX19, TRPV4, MCU	1860	328	18780	1.56993	0.999718	0.0301347	0.0284916
GOTERM_BP_5	GO:2001140~positive regulation of phospholipid transport	7	0.310973	0.00138986	ATP8A1, ABCA3, ABCB4, DBI, ABCA7, TRIAP1, APOE	1860	14	18780	5.04839	0.99979	0.0309306	0.0292441
GOTERM_BP_5	GO:2001138~regulation of phospholipid transport	7	0.310973	0.00138986	ATP8A1, ABCA3, ABCB4, DBI, ABCA7, TRIAP1, APOE	1860	14	18780	5.04839	0.99979	0.0309306	0.0292441
GOTERM_BP_5	GO:0043536~positive regulation of blood vessel endothelial cell migration	18	0.799645	0.00139185	STAT5A, ANGPT4, MAP3K3, TGFB1, PDPK1, PLK2, PRKCA, PTGS2, HDAC9, FGF2, THBS1, HIF1A, AMOT, P2RX4, AKT3, ABL1, HMOX1, JCAD	1860	78	18780	2.33002	0.999793	0.0309306	0.0292441
GOTERM_BP_5	GO:0046486~glycerolipid metabolic process	64	2.84318	0.00140542	PIGS, DGKG, ACHE, PIGU, MTMR10, SLC44A3, LPGAT1, SLC44A1, SLC44A2, CPNE7, PIGZ, PCSK9, DBI, PIGW, FGF2, PLB1, OSBPL10, MECP2, LIPE, LIPG, ENPP2, PIP4K2C, SLC37A4, PDGFRB, SREBF1, CISH, PLA2G4C, PLA2G4A, PLAAT4, ITPKB, PHOSPHO1, PLCB3, PIK3CA, PITPNM3, NAAA, ITPKA, RAB38, GPLD1, MGLL, STOML2, ABHD4, GDPD1, PDGFA, PDXP, AGPAT1, PLA2G6, AGPAT2, LMF1, INPP5B, SOCS1, INPP5D, GPAT3, APOE, PCK2, ABCA3, …	1860	436	18780	1.4821	0.999809	0.0311185	0.0294218
GOTERM_BP_5	GO:0008217~regulation of blood pressure	35	1.55486	0.00145218	ACVRL1, OXTR, NPR3, CTSZ, ECE1, ADRA1B, PTGS2, PCSK5, NCALD, PTGS1, MECP2, GJA1, TBXA2R, CAMK2N1, ANPEP, RPS6KA2, GNA12, NAMPT, HMOX1, TAC3, EDN1, ACE, GCH1, MME, TPM1, F2R, EMP2, AGT, ACTA2, AR, PLCB3, P2RX4, ADM2, PPARA, CES1	1860	202	18780	1.74944	0.999856	0.0320374	0.0302906
GOTERM_BP_5	GO:1902903~regulation of supramolecular fiber organization	60	2.66548	0.0015171	SEMA5A, APP, GPR65, FHOD1, ELN, LMOD1, MYLK3, ARHGAP35, AMOT, EPS8, MECP2, ARFIP2, BMERB1, CCN2, GIT1, TMOD1, KIRREL1, EDN1, TPM1, SFRP1, TMEFF2, FCHSD2, PIK3CA, NAV3, MAP1B, CRYAB, MET, SHANK1, KANK3, SPTBN4, MTPN, SPTBN5, SYNPO2, PXN, PRUNE1, PDXP, CORO1A, PPM1E, TTBK2, SLC9A1, SH3BP1, RHPN1, ABL1, S1PR1, SLIT2, VILL, APOE, WASF2, WASF3, CARMIL2, DMTN, RDX, ARHGAP28, TJP1, TPX2, CXCL12, APC, TR…	1860	404	18780	1.49952	0.999903	0.0333487	0.0315304
GOTERM_BP_5	GO:0035148~tube formation	29	1.28832	0.00152289	RET, PRICKLE1, CELSR1, FGF2, HIF1A, ARHGAP35, PODXL, SALL4, ATOH8, ABL1, HOXA1, CC2D2A, PRKACB, CTHRC1, TGM2, TGFB2, FZD3, TGFB1, EGF, LMO4, OSR1, TSC2, SHROOM3, FUZ, SFRP1, SPINT1, GDNF, PTK7, PLXNB2	1860	157	18780	1.86501	0.999907	0.0333557	0.031537
GOTERM_BP_5	GO:0016051~carbohydrate biosynthetic process	39	1.73256	0.00156234	ISYNA1, B4GALT1, PDXP, ENO2, NDST1, CHST11, B3GALT2, SESN2, P2RY1, GRB10, HAS2, ENPP1, GYG2, SLC37A4, PDK2, PCK2, EPM2A, CSGALNACT1, TGFB1, TPI1, GOT1, EGF, PGAM1, MST1, GOT2, B3GALT4, IGF1, PPP1R3G, KAT2B, B3GNT8, PPP1R3C, CRY1, NHLRC1, ALDOC, SLC25A10, PPARA, GAPDH, ATF3, ATF4	1860	234	18780	1.6828	0.999927	0.034097	0.0322379
GOTERM_BP_5	GO:1901214~regulation of neuron death	52	2.31008	0.00161121	APP, ATF2, CSF1, CTSZ, PCSK9, ARRB2, GRIK2, ENO2, ELK1, IL27RA, FOXQ1, MECP2, CHL1, NEFL, HRAS, BOK, EPHA7, UNC5B, PDPK1, ITGA1, F2R, BACE1, PIK3CA, DDIT3, DDIT4, TYRO3, NSMF, ADAM8, NUPR1, PPARA, IL6ST, ATF4, SET, CBL, CORO1A, HIF1A, ERBB3, ABL1, HMOX1, APOE, TGFB2, KCNB1, WFS1, MEAK7, GDF5, SORL1, NR4A2, GDNF, SARM1, NES, RETREG1, CD200	1860	339	18780	1.54877	0.999946	0.0350381	0.0331277
GOTERM_BP_5	GO:1905954~positive regulation of lipid localization	23	1.02177	0.00167136	EDN1, ATP8A1, DENND5B, ABCA3, ABCB4, PLA2G4A, ABCA7, DBI, TRIAP1, ABCA8, MIF, PLA2G6, BMP6, DAB2, P2RX4, GAL, RXRA, LIPG, SPP1, CD36, APOE, MAP2K6, CES1	1860	114	18780	2.03707	0.999962	0.0362168	0.0342421
GOTERM_BP_5	GO:1901888~regulation of cell junction assembly	22	0.977343	0.00169358	ACVRL1, ACE, PRKCH, DMTN, POLDIP2, RCC2, FAM107A, PTPRJ, IQGAP1, THBS1, CLDN1, AGT, SLC9A1, TJP1, GJA1, SFRP1, PEAK1, SNAI1, ABL1, RAPGEF2, APOD, EPHA2	1860	107	18780	2.07597	0.999967	0.0365681	0.0345742
GOTERM_BP_5	GO:0051896~regulation of protein kinase B signaling	43	1.91026	0.00172535	SEMA5A, RET, APP, PDGFA, PTPRJ, ARRB2, FGF1, FGF2, THBS1, EGFR, MYDGF, ERBB3, RRAS, HYAL2, STOX1, PDGFRB, TCF7L2, HSP90AA1, TGFB1, BTN2A2, F10, EGF, PDPK1, HGF, RHOG, TSC2, AKR1C2, FRS2, NRG1, KLF4, P2RX4, PIK3CA, DDIT3, CASS4, TRIB3, ADAM8, HPSE, PPARA, MET, FGFR3, MYORG, TSPYL5, EPHA2	1860	267	18780	1.62607	0.999973	0.0371225	0.0350984
GOTERM_BP_5	GO:0045786~negative regulation of cell cycle	88	3.90937	0.00177939	ATF2, CXCL8, FAM107A, PRKAG2, TRIAP1, PSMD9, RPS6KA2, TIMP2, PRKACB, HRAS, ZNF385A, EPM2A, MYOCD, RPL23, STRADB, CTDSPL, ADAM10, MIF, TENT5B, RHOB, RBL2, PSMA5, TOM1L2, KAT2B, TFDP1, NME6, DDIT3, CTDSP2, RRAGD, PSME1, CRY1, PSME2, NUPR1, ATF5, PRR11, RHNO1, RNASEH2B, PRKAA2, TNKS, AK1, GATA6, PTGS2, THBS1, EGFR, AURKB, GJC2, RBBP4, CAMK2N1, TP53INP1, ABL1, RBBP8, BUB1, RPRM, MAP2K6, SUZ12, GADD45…	1860	646	18780	1.37541	0.99998	0.0380716	0.0359958
GOTERM_BP_5	GO:0030336~negative regulation of cell migration	54	2.39893	0.00178197	ACVRL1, IFITM1, MCTP1, TNFAIP6, SERPINE1, PTPRJ, FGF2, IL27RA, MECP2, GJA1, HYAL2, DPYSL3, BMERB1, MYOCD, IGFBP3, TPM1, NRG1, MIF, RHOB, SFRP1, TMEFF2, RAP2B, NAV3, PPARD, NDRG4, THBS1, DPP4, DLL4, CNN2, C5, RRAS, TBXA2R, TP53INP1, GNA12, HMOX1, APOD, SLIT2, S1PR2, APOE, RNF20, ANGPT4, IL33, TCAF1, TGFB1, JUP, FUZ, SULF1, KLF4, BST2, CXCL12, DNAJA4, DLG5, PLXNB3, CD200	1860	357	18780	1.52724	0.999981	0.0380716	0.0359958
GOTERM_BP_5	GO:0007416~synapse assembly	31	1.37717	0.00183069	APP, ACHE, OXTR, NLGN2, CLSTN2, PLXND1, CLSTN3, LRP4, IL1RAP, MECP2, FLRT2, CDH2, DNER, LRRTM2, BSN, SEMA4A, EPHA7, LRRN3, MUSK, PCDHB14, NRG1, PCDHB10, DNM3, DLG5, MAP1B, PLXNB2, OBSL1, MDGA1, PCDHB9, SDK2, SHANK1	1860	174	18780	1.79885	0.999986	0.0389034	0.0367822
GOTERM_BP_5	GO:0009914~hormone transport	52	2.31008	0.00183713	ITSN1, TCIRG1, TM7SF3, PSMD9, GJA1, SYBU, RAB8B, EPHA5, SREBF1, EDN1, EIPR1, SIRT4, PRKCA, SLC7A5, SFRP1, GAL, CRY1, PHPT1, GPLD1, SIDT2, PPARD, LY6E, PFKFB2, NLGN2, ILDR2, PLA2G6, HIF1A, EGFR, DPP4, CYB5R4, RAB11FIP1, CAMK2N1, P2RY1, UCP2, PCK2, TCF7L2, PTPRN2, FZD4, KCNB1, UQCC2, LIF, INHBB, BMP6, TBX3, AGT, BAIAP3, KISS1, DAB2, IL6, SNX19, TRPV4, MCU	1860	341	18780	1.53968	0.999986	0.0389034	0.0367822
GOTERM_BP_5	GO:0048738~cardiac muscle tissue development	40	1.77699	0.00184007	YAP1, NDRG4, GATA6, ARRB2, FGF2, MYLK3, SLC9A1, DLL4, RGS4, GJA1, ERBB3, S1PR1, ANKRD1, MYH11, PDLIM5, BVES, WNT2, PDGFRB, TGFB2, MYOCD, EDN1, TGFB1, CXADR, FZD7, HEG1, TPM1, FRS2, NRG1, IGF1, TBX3, AGT, TGFBR2, MAPK11, TNNT2, CDK1, ALPK2, PPARA, OBSL1, ZFPM1, LY6E	1860	244	18780	1.65521	0.999987	0.0389034	0.0367822
GOTERM_BP_5	GO:0034333~adherens junction assembly	18	0.799645	0.0018629	ACVRL1, DMTN, POLDIP2, PDPK1, RCC2, ACTN1, ITGA2, FAM107A, TESK2, PTPRJ, IQGAP1, THBS1, THSD1, SFRP1, PEAK1, DLG5, ABL1, APOD	1860	80	18780	2.27177	0.999988	0.0389863	0.0368606
GOTERM_BP_5	GO:0071677~positive regulation of mononuclear cell migration	10	0.444247	0.0018632	TNFSF18, CCR1, LGALS3, CXCL10, APP, TGFB1, CXCL12, PDGFD, SERPINE1, ANO6	1860	30	18780	3.36559	0.999988	0.0389863	0.0368606
GOTERM_BP_5	GO:0010575~positive regulation of vascular endothelial growth factor production	10	0.444247	0.0018632	CCBE1, IL6, C5, TGFB1, HPSE, IL6ST, SULF1, PTGS2, HIF1A, ATF4	1860	30	18780	3.36559	0.999988	0.0389863	0.0368606
GOTERM_BP_5	GO:0046850~regulation of bone remodeling	14	0.621946	0.00192829	ATP6AP1, ITGB3, SUCO, PRKCA, GPR137B, EGFR, GJA1, IL6, SFRP1, INPP5D, SPP1, S1PR1, TMEM119, ADAM8	1860	54	18780	2.61768	0.999992	0.0402101	0.0380176
GOTERM_BP_5	GO:0002688~regulation of leukocyte chemotaxis	25	1.11062	0.0019838	APP, CXCL8, TNFAIP6, CSF1, SERPINE1, THBS1, DPP4, C5, SLIT2, GPSM3, CCR1, TNFSF18, EDN1, CAMK1D, IL34, DAPK2, MST1, ADAM10, ANO6, MIF, CXCL10, IL6, CXCL12, TRPV4, MCU	1860	130	18780	1.94169	0.999994	0.0412265	0.0389786
GOTERM_BP_5	GO:0010761~fibroblast migration	11	0.488672	0.00201463	PDLIM1, TGFB1, DMTN, HYAL2, ZFAND5, ARID5B, LAMTOR2, IQGAP1, THBS1, FGF2, TNS1	1860	36	18780	3.08513	0.999995	0.0417249	0.0394498
GOTERM_BP_5	GO:0045444~fat cell differentiation	38	1.68814	0.00211437	YAP1, ATF2, RNASEL, LAMA4, ADIRF, PTGS2, PLAC8, SOCS1, GRK5, LRRC8C, ENPP1, ZNF385A, SREBF1, WWTR1, TCF7L2, TGFB1, LAMB3, SORT1, ZBTB16, ARID5B, INHBB, KLF4, PSMB8, FNDC5, NR4A2, SFRP1, IL6, FABP3, TRPV4, DDIT3, TRIB3, CCDC3, ATF5, TRIB2, ZFPM1, RETREG1, JDP2, PPARD	1860	230	18780	1.66816	0.999997	0.0436421	0.0412625
GOTERM_BP_5	GO:0043535~regulation of blood vessel endothelial cell migration	28	1.24389	0.0021409	ACVRL1, PTGS2, HDAC9, FGF2, THBS1, HIF1A, AMOT, DLL4, MECP2, SH3BP1, TBXA2R, AKT3, ABL1, HMOX1, APOE, STAT5A, ANGPT4, MAP3K3, TGFB1, JUP, PDPK1, PLK2, PRKCA, KLF4, EFNA1, P2RX4, JCAD, EPHA2	1860	153	18780	1.84778	0.999998	0.0439397	0.0415439
GOTERM_BP_5	GO:1901605~alpha-amino acid metabolic process	41	1.82141	0.00214322	AHCYL2, SHMT2, APIP, ACCS, HNMT, HSD17B10, GLS, MECP2, HMGCL, BLOC1S6, PRDX4, AMDHD1, CBS, KYNU, PHGDH, CKB, ATP7A, PSPH, GAMT, GOT1, GAD1, ADHFE1, GPT2, GOT2, SIRT4, PIPOX, ASNS, DHFR, MSRA, SLC7A7, ALDH5A1, CPS1, PSAT1, IVD, P4HA3, CTH, SARDH, NAT8L, HPD, BCAT2, ATF4	1860	254	18780	1.62979	0.999998	0.0439397	0.0415439
GOTERM_BP_5	GO:0051147~regulation of muscle cell differentiation	38	1.68814	0.00228337	DNMT1, ARRB2, PRICKLE1, HDAC9, MYLK3, MECP2, RGS4, CDH2, ABL1, FLOT2, HIF1AN, MBNL3, EID2B, CDON, RBM38, MYOCD, EDN1, TGFB1, DMPK, FZD7, IGFBP3, FRS2, NRG1, IGF1, BHLHA15, TBX3, TARBP2, XKR8, MAPK11, CXCL10, OLFM2, CTH, DDIT3, TMEM119, TCF3, PPARA, PPARD, EZH2	1860	231	18780	1.66094	0.999999	0.0466558	0.0441119
GOTERM_BP_5	GO:0061572~actin filament bundle organization	30	1.33274	0.00232263	SYNPO2, ELN, GPR65, FHOD1, PXN, FAM107A, PDXP, NEDD9, PPM1E, SLC9A1, AMOT, EPS8, PDLIM1, FAM171A1, DPYSL3, RHPN1, ABL1, S1PR1, CCN2, WASF2, DMTN, ACTN1, TPM1, ARHGAP28, TJP1, SFRP1, TMEFF2, SPIRE1, MET, SHANK1	1860	169	18780	1.79233	0.999999	0.0472993	0.0447203
GOTERM_BP_5	GO:0071774~response to fibroblast growth factor	28	1.24389	0.00235682	CXCL8, IQGAP1, FGF1, CBL, FGF2, THBS1, ELK1, FGFRL1, DLL4, NDST1, FLRT2, POLR2A, CREB3L1, HYAL2, FLRT1, CCN2, HNRNPA1, POLR2L, EGR3, FRS2, FUZ, SULF1, COL1A1, SFRP1, CPS1, RAB14, ANOS1, FGFR3	1860	154	18780	1.83578	0.999999	0.0478355	0.0452273
GOTERM_BP_5	GO:2000171~negative regulation of dendrite development	10	0.444247	0.00239789	DNM3, EFNA1, TRPC5, TRPC6, PLK2, RAPGEF2, FAT3, APOE, KIAA0319, YWHAH	1860	31	18780	3.25702	1	0.0485074	0.0458626
GOTERM_BP_5	GO:0003279~cardiac septum development	22	0.977343	0.00241501	TGFB2, NRP2, DNAH11, PLXND1, LMO4, HEG1, PDE2A, GATA6, FRS2, ANK2, PCSK5, DHRS3, FGFRL1, TBX3, TGFBR2, NDST1, PTK7, SALL4, HES1, SLIT2, CCN1, ZFPM1	1860	110	18780	2.01935	1	0.0486921	0.0460371
GOTERM_BP_5	GO:0070542~response to fatty acid	21	0.932919	0.00245987	SREBF1, EDN1, PRKAA2, AKAP8, AKR1C2, PTGS2, CLDN1, ACACA, NME1, HMGCL, SFRP1, FABP3, GNG2, PIK3CA, CPS1, SCD, UCP2, PDK3, HES1, CCN2, CD36	1860	103	18780	2.05857	1	0.0492702	0.0465837
GOTERM_BP_5	GO:0007044~cell-substrate junction assembly	21	0.932919	0.00245987	ACVRL1, DMTN, LAMB3, POLDIP2, PDPK1, RCC2, ACTN1, ITGA2, FAM107A, TESK2, PTPRJ, IQGAP1, THBS1, THSD1, SLC9A1, SFRP1, PEAK1, ABL1, APOD, ITGA5, TNS1	1860	103	18780	2.05857	1	0.0492702	0.0465837
GOTERM_BP_5	GO:0072526~pyridine-containing compound catabolic process	5	0.222124	0.00261977	PNP, QPRT, SARM1, PDXP, NUDT17	1860	7	18780	7.21198	1	0.0523009	0.0494492
GOTERM_BP_5	GO:0060348~bone development	37	1.64371	0.00264325	AMER1, ATF2, LRRK1, ADAMTS12, GJA1, SH3PXD2B, SERPINH1, HAS2, ACP5, WASF2, ZNF385A, TGM2, MAP2K6, VKORC1, CSGALNACT1, TGFB1, ATP6AP1, ZBTB16, BGN, IGF1, FOXN3, SULF1, BMP6, DHRS3, TGFBR2, COL1A1, MAPK11, PHOSPHO1, MMP16, TRPV4, TMEM119, ALPL, DCHS1, FGFR3, ZFPM1, PAPPA2, FBN1	1860	225	18780	1.66036	1	0.0525972	0.0497294
GOTERM_BP_5	GO:0006650~glycerophospholipid metabolic process	52	2.31008	0.00265875	PIGS, DGKG, ACHE, PIGU, MTMR10, SLC44A3, LPGAT1, SLC44A1, SLC44A2, CPNE7, PIGZ, DBI, PIGW, FGF2, PLB1, OSBPL10, MECP2, ENPP2, PIP4K2C, PDGFRB, CISH, PLA2G4C, PLA2G4A, PLAAT4, ITPKB, PHOSPHO1, PLCB3, PIK3CA, PITPNM3, NAAA, ITPKA, RAB38, GPLD1, STOML2, ABHD4, GDPD1, PDGFA, PDXP, AGPAT1, PLA2G6, AGPAT2, INPP5B, SOCS1, INPP5D, GPAT3, ABCA3, PLEKHA4, PTPN13, RAB14, ETNK2, LPIN1, PLCD4	1860	347	18780	1.51306	1	0.0527334	0.0498581

## Sheet: CC5 FDR<0.05
Category	Term	Count	%	PValue	Genes	List Total	Pop Hits	Pop Total	Fold Enrichment	Bonferroni	Benjamini	FDR
GOTERM_CC_5	GO:0044444~cytoplasmic part	1273	56.5526	8.30849e-22	ATF2, MT-ND5, OSGEPL1, ITSN1, ARAF, TMEM97, MT-ND3, MYLK, PREX2, NDST1, PSMD9, LIPE, ZFYVE26, ISLR, NSDHL, LIPG, DPYSL3, PRKACB, GABARAPL1, STARD4, CXADR, FRS2, DICER1, AR, CNBD2, MTHFD2, SCO2, DDIT3, DDIT4, RBP1, PSME1, TXNIP, PSME2, MT-CO2, ATF5, LETMD1, MYL9, ATF6, HPD, SET, HS3ST3A1, NLRX1, CRABP2, SAR1A, SHMT2, SAR1B, ABCB4, B3GLCT, PDGFA, BAZ2A, ABCB8, IQGAP1, TAPBPL, PLA2G6, OAZ2, CYB5R2, …	1857	10301	17624	1.17285	7.11207e-19	7.11207e-19	6.82127e-19
GOTERM_CC_5	GO:0005737~cytoplasm	1465	65.0822	5.1699e-21	ATF2, MT-ND5, OSGEPL1, ITSN1, ARAF, TESK2, TMEM97, MT-ND3, CLDN1, MYLK, PREX2, NDST1, PSMD9, LIPE, SAMD14, ZFYVE26, ISLR, NSDHL, LIPG, AKT3, DPYSL3, PRKACB, PKNOX2, GABARAPL1, STARD4, CXADR, TYW3, FRS2, DICER1, AR, CNBD2, DDX39A, MTHFD2, SCO2, LRATD2, DDIT3, DDIT4, RBP1, PSME1, TXNIP, PSME2, MT-CO2, ATF5, LETMD1, MYL9, ATF6, HPD, ATF4, SET, HS3ST3A1, NLRX1, CRABP2, SAR1A, SHMT2, SAR1B, ABCB4, B3G…	1857	12304	17624	1.13001	4.42544e-18	2.21272e-18	2.12224e-18
GOTERM_CC_5	GO:0005783~endoplasmic reticulum	304	13.5051	9.43909e-11	APP, AHCYL2, LPGAT1, MLC1, TMEM97, ANTXR2, NSDHL, GJA1, LGALS1, CREB3L1, PIP4K2C, CCN1, EPHA5, GABARAPL1, STARD4, CCDC78, RSAD2, ENTPD5, MOGS, P3H4, PRKCA, P3H3, ATG13, JMJD8, ANK1, FNDC5, CYP39A1, PLPP6, FNDC4, RNF128, IFI27, SOAT1, TYRO3, COL8A2, SERPING1, NHLRC1, PLPP3, HPD, ATF6, CES1, SET, CRABP2, SAR1A, TEX264, SAR1B, MGST1, B3GLCT, PDGFA, TAPBPL, CD1D, TMTC4, HSD11B1, CYB5R2, CYB5R4, PRDX4…	1857	2047	17624	1.40945	8.07985e-08	2.69329e-08	2.58316e-08
GOTERM_CC_5	GO:0044432~endoplasmic reticulum part	220	9.77343	1.27997e-08	APP, LPGAT1, TMEM97, ANTXR2, NSDHL, GJA1, LGALS1, CREB3L1, CCN1, RSAD2, MOGS, ATG13, JMJD8, CYP39A1, PLPP6, IFI27, SOAT1, TYRO3, COL8A2, SERPING1, PLPP3, HPD, ATF6, CES1, SAR1A, TEX264, SAR1B, MGST1, B3GLCT, PDGFA, TAPBPL, CD1D, HSD11B1, CYB5R2, CYB5R4, ADAMTS13, FLRT2, PDGFD, FLRT1, SERPINH1, HMOX1, ARSI, APOE, ARSG, ARSD, ARSB, PTPRN2, DMPK, SURF4, SUCO, ERLIN2, GRIN2C, PAFAH2, TMEM199, COL1A1,…	1857	1452	17624	1.43797	1.09565e-05	2.73913e-06	2.62713e-06
GOTERM_CC_5	GO:0031410~cytoplasmic vesicle	343	15.2377	7.95817e-08	APP, IFITM2, WIPF1, ITSN1, SERPINE1, MLC1, WDR83, ANTXR2, ANTXR1, FGFRL1, LGALS3, ISLR, GJA1, PNP, RINL, ANPEP, LIPG, DPYSL3, AP1S3, BSN, GOLGA7, VPS39, ARRDC4, GABARAPL1, STARD4, UNC13A, CXADR, ENTPD4, DAPK2, ACTN1, SLC11A1, ANK2, ACTN4, MIF, MFSD12, SYTL3, RNF128, DDIT3, ADPRH, RRAGD, RUBCNL, TRIM14, SERPING1, ULK2, RIN1, SAR1A, TEX264, SAR1B, ABCB4, STXBP2, MGST1, PDGFA, NEDD4L, IQGAP1, CD1D, …	1857	2511	17624	1.2964	6.81196e-05	1.36244e-05	1.30673e-05
GOTERM_CC_5	GO:0097708~intracellular vesicle	343	15.2377	9.99647e-08	APP, IFITM2, WIPF1, ITSN1, SERPINE1, MLC1, WDR83, ANTXR2, ANTXR1, FGFRL1, LGALS3, ISLR, GJA1, PNP, RINL, ANPEP, LIPG, DPYSL3, AP1S3, BSN, GOLGA7, VPS39, ARRDC4, GABARAPL1, STARD4, UNC13A, CXADR, ENTPD4, DAPK2, ACTN1, SLC11A1, ANK2, ACTN4, MIF, MFSD12, SYTL3, RNF128, DDIT3, ADPRH, RRAGD, RUBCNL, TRIM14, SERPING1, ULK2, RIN1, SAR1A, TEX264, SAR1B, ABCB4, STXBP2, MGST1, PDGFA, NEDD4L, IQGAP1, CD1D, …	1857	2517	17624	1.29331	8.55661e-05	1.42616e-05	1.36785e-05
GOTERM_CC_5	GO:0005788~endoplasmic reticulum lumen	65	2.88761	1.73815e-07	APP, COLGALT2, CSF1, FKBP14, CTSZ, PCSK9, DBI, PRSS23, MYDGF, ADAMTS5, LGALS1, TMEM43, CDH2, QSOX1, CCN1, EDN1, IGFBP3, GPX8, SHISA5, PLAUR, ANO8, GPX7, ADAM10, JMJD8, SUMF2, BACE1, F8, COL4A1, COL4A4, COL4A6, COL8A2, CERCAM, SERPING1, FKBP7, SCG2, CES1, COL15A1, PDGFA, PTGS2, THBS1, FSTL1, FSTL3, FOXRED2, ADAMTS13, PDGFD, SPP1, SERPINH1, ARSI, APOE, ARSG, ARSD, APOL1, ARSB, WNT3, PTPRN2, F10, WF…	1857	315	17624	1.95837	0.000148774	2.12551e-05	2.0386e-05
GOTERM_CC_5	GO:0005925~focal adhesion	79	3.50955	5.07214e-07	FLT1, ITGB3, FAM107A, DIXDC1, TNFSF13B, GJA1, LASP1, ALCAM, ADGRE5, CDH2, FLOT2, GIT1, JAK1, TGM2, TNS1, PDGFRB, TLE2, MME, PDPK1, RPL23, ACTN1, ITGA2, ITGA1, RHOG, PLAUR, ADAM10, IL16, ACTN4, RHOB, ENAH, APBB1IP, PROCR, PEAK1, ITGA8, ITGA5, MAPRE2, EPHA2, FBLIM1, SYNPO2, ABCB4, PXN, PRUNE1, NEDD9, IQGAP1, CBL, LPP, THSD1, EGFR, SLC9A1, DPP4, PDLIM1, CNN2, IL1RL1, FLRT2, RRAS, PRKAR2A, GNA12, FLR…	1857	422	17624	1.77667	0.000434081	5.42719e-05	5.20529e-05
GOTERM_CC_5	GO:0045121~membrane raft	68	3.02088	8.01381e-07	RET, LY6K, APP, MLC1, ADRA1B, ENO2, LIPE, GJA1, CDH2, HYAL2, FLOT2, OLR1, CD36, ATP7A, BVES, TRPC5, KIRREL1, PTGIS, CXADR, MME, UNC5B, ITGA1, F2R, ANK2, EMP2, TGFBR2, BACE1, RAP2B, RRAGD, PLPP3, IL6ST, BIRC3, CHRNA3, STOML2, SELPLG, KCNE3, ABCB4, SLC1A2, LRP4, IQGAP1, CBL, PTGS2, TFPI, LYPD6, LRP8, EGFR, SLC9A1, DPP4, PODXL, INPP5D, PRKAR2A, SERPINH1, S1PR1, HMOX1, HAS2, CD14, RFTN1, ERLIN2, SULF…	1857	349	17624	1.84917	0.000685747	7.62202e-05	7.31037e-05
GOTERM_CC_5	GO:0043025~neuronal cell body	95	4.22035	3.93658e-06	RET, ACVRL1, CHRM2, APP, ITSN1, DIXDC1, KNDC1, GRIK2, ENO2, ELK1, PTPRF, ALCAM, PPP2R1A, DNER, TIMP2, ATP7A, SCN1B, ZNF385A, KCNH1, EPM2A, EPHA5, SLC38A1, TRPC5, HSP90AA1, EPHA7, MME, KCND3, ANXA3, PDPK1, ELOVL5, GLRX5, ITGA1, ADAM10, BACE1, OLFM1, GAL, MAP1B, EEF1A2, ITGA8, RAPGEF2, NSMF, RGS7BP, IL6ST, CRYAB, SPTBN4, CHRNA3, PRKAA2, KCNE3, LRP4, SLC1A4, SLC3A2, LRP8, GJC2, CAMK2N1, GNA12, FLRT1…	1857	563	17624	1.60143	0.00336405	0.000336972	0.000323194
GOTERM_CC_5	GO:0030425~dendrite	104	4.62017	1.68413e-05	CHRM2, APP, CLSTN2, CLSTN3, FRMPD4, ITSN1, KNDC1, CYP46A1, ELK1, SAMD14, ALCAM, TUBB3, PPP2R1A, BSN, KCNH1, EPM2A, NSF, EPHA5, GABARAPL1, KIRREL1, EPHA7, ACTN1, ADAM10, DICER1, MAP1B, NSMF, IL6ST, TMEM185A, CHRNA3, KCNE3, SLC1A4, ABL1, APOD, KCNN2, APOE, GRIA4, PLK3, FZD3, MAGEE1, HOMER1, WFS1, FZD4, HOMER2, PLK2, RAB27A, L1CAM, DLG3, FAT3, RET, ACVRL1, GABRB1, PRR7, GRIK2, ARRB2, ELFN1, CALB2, T…	1857	653	17624	1.51152	0.0143129	0.00131056	0.00125698
GOTERM_CC_5	GO:0030659~cytoplasmic vesicle membrane	121	5.37539	4.12187e-05	CHRM2, RAB3B, RAB3A, ATP8A1, LGALS3, ANPEP, AP1S3, BSN, GABARAPL1, MREG, UNC13A, SLC11A1, ADAM10, SYPL2, MFSD12, SCNN1B, ULK2, AMPH, ADAM8, RAB38, CEMIP, RAB5C, SAR1A, PEF1, SAR1B, MGST1, IQGAP1, CORO1A, INPP5B, ARHGAP21, SYNGR1, RAB11FIP1, SYNGR2, FLRT1, APOE, CD14, KIAA0319, WNT3, GRIA4, ANKRD27, PTPRN2, WFS1, FZD4, ABCA3, TNK2, CCDC136, SURF4, RAB39B, RAB27A, NBEAL2, RAB27B, TMEM199, BST2, DAB…	1857	802	17624	1.43187	0.0346687	0.00294026	0.00282004
GOTERM_CC_5	GO:0044433~cytoplasmic vesicle part	213	9.46246	8.53109e-05	APP, IFITM2, SERPINE1, WDR83, ANTXR2, ANTXR1, LGALS3, ISLR, GJA1, PNP, ANPEP, AP1S3, BSN, GOLGA7, VPS39, GABARAPL1, UNC13A, ACTN1, SLC11A1, ACTN4, MIF, MFSD12, RRAGD, SERPING1, ULK2, SAR1A, TEX264, SAR1B, MGST1, PDGFA, IQGAP1, CD1D, INPP5B, PLAC8, SYNGR1, PRDX4, RAB11FIP1, SYNGR2, FLRT1, APOE, CD14, S100A11, ARSB, PTPRN2, JUP, FZD4, ABCA3, RCC2, FZD7, SURF4, RAB39B, RAB27A, ABCA7, NBEAL2, RAB27B,…	1857	1580	17624	1.27943	0.0704264	0.0056174	0.00538771
GOTERM_CC_5	GO:0031226~intrinsic component of plasma membrane	235	10.4398	9.2377e-05	EPHB6, APP, OXTR, HS6ST1, CLDN1, IL27RA, EPS8, GJA1, ALCAM, SCN1B, CDON, EPHA5, EPHA7, CXADR, MUSK, SLC6A16, IL1R1, SLC6A15, KCNK12, SLC11A1, FRS2, MFSD12, TM4SF1, TYRO3, PLPP3, EPHA2, GYPC, ABCB4, CD1D, APCDD1, PCDH18, C5, FLRT2, FLRT1, TSPAN4, TSPAN3, CD14, SLC19A1, JAG2, CCR1, PTPRN2, FZD4, GRIN2C, SLC16A14, GPR137B, SLC16A13, PCDHGA10, GRIN3B, SLC6A9, PTK7, FXYD1, SSPN, SDC1, SCN2A, PCDHB9, C…	1857	1770	17624	1.26005	0.0760325	0.00564819	0.00541725
GOTERM_CC_5	GO:0044459~plasma membrane part	385	17.1035	0.000138269	ITSN1, ENO2, CLDN1, EPS8, LIPE, GJA1, ALCAM, SAMD12, BVES, SAMD10, GABARAPL1, UNC13A, CXADR, PRKCA, FRS2, SYTL3, TYRO3, ATF4, ABCB4, ABCB8, IQGAP1, C5, GJC2, FLRT2, PRKAR2A, FLRT1, HMOX1, SLC19A1, JAG2, FZD3, ACE, CADM1, JUP, FZD4, RDX, ABCA7, ABCA8, GRIN2C, SLC16A14, GPR137B, SLC16A13, PCDHGA10, GRIN3B, SLC6A9, FXYD1, SSPN, DCHS1, PCDHB9, CDC42SE2, PCDHB7, RET, GABRB1, GPR20, LRRC32, VSIG10, MMP…	1857	3097	17624	1.17981	0.111629	0.00789054	0.00756791
GOTERM_CC_5	GO:0098590~plasma membrane region	166	7.3745	0.000186496	CHRM2, OXTR, CLSTN2, PLXND1, CLSTN3, WWC1, ITSN1, FAM107A, MLC1, ENO2, CLDN1, ANTXR1, PLB1, EPS8, LIPE, GJA1, CDH2, MPZ, ENPP1, BVES, KCNH1, PDGFRB, SLC38A1, GABARAPL1, KIRREL1, EPHA7, MREG, UNC13A, CXADR, MUSK, TPM1, F2R, IGFBP2, ADAM10, ANK2, ANK1, KIAA1614, SCNN1B, ALPK2, PLPP3, JCAD, EPHA2, ATF4, SLC26A2, CHRNA3, SPTBN5, NDRG4, CHRNA5, ABCB4, SLC1A2, SLC1A5, CD1D, LIN7C, SLC9A1, DPP4, PODXL, …	1857	1203	17624	1.30959	0.147563	0.00997755	0.00956959
GOTERM_CC_5	GO:0014069~postsynaptic density	59	2.62106	0.000203661	PRR7, CLSTN2, CLSTN3, FRMPD4, ARRB2, GRIK2, PHB2, EPS8, SAMD14, CDH2, LRRTM2, ATP7A, BSN, NEFH, GIT1, KCNH1, NSF, EPHA7, KCND3, PDPK1, GRID1, RPL23, TSC2, ADAM10, NRG1, PJA2, DNM3, DNAJC6, MAP1B, ITGA8, NSMF, PKP4, RGS7BP, CRYAB, SHANK1, CHRNA3, RGS14, CAMK2A, LRP4, LIN7C, LRP8, CAMK2N1, P2RY1, RPL14, SPOCK1, PDLIM5, DMTN, CADM1, HOMER1, HOMER2, SEMA4F, GRIN2C, P2RX6, P2RX4, SLC6A9, DLG3, SYT11, …	1857	344	17624	1.62774	0.159999	0.01021	0.00979255
GOTERM_CC_5	GO:0042641~actomyosin	21	0.932919	0.000214697	FBLIM1, SYNPO2, FHOD1, ACTN1, TPM1, PXN, FAM107A, CDC42BPB, ACTN4, LPP, AMOT, MYLK, PDLIM1, CNN2, ACTA2, KAT2B, FLNB, PDLIM5, MYH10, LURAP1, MYL9	1857	81	17624	2.46052	0.167898	0.01021	0.00979255
GOTERM_CC_5	GO:0015629~actin cytoskeleton	82	3.64283	0.000228361	FLT1, WIPF1, FHOD1, ITSN1, FAM107A, IPP, LMOD1, MYLK3, RAB22A, ACTG2, ARHGAP35, MYLK, AMOT, CALB2, LASP1, SAMD14, RINL, CDH2, DPYSL3, SH3PXD2B, FLOT2, MYOZ1, PKNOX2, NDC1, TMOD1, ACTN1, TPM1, SHROOM3, ACTN4, ACTA2, KAT2B, KIF9, PEAK1, TNNT1, TNNT2, SPECC1L, LANCL2, AMPH, ADAM8, CRYAB, MYL9, LLGL2, SPTBN4, MTPN, SPTBN5, STOML2, FBLIM1, SYNPO2, ABCB4, PXN, PDXP, IQGAP1, CORO1A, LPP, ACACA, PDLIM1, …	1857	522	17624	1.49086	0.177576	0.0102883	0.00986762
GOTERM_CC_5	GO:0030135~coated vesicle	53	2.35451	0.000272076	CHRM2, APP, RAB3A, CTSZ, PCSK9, ECE1, SLC2A8, ATP7A, TMED5, RAB8B, SREBF1, EDN1, SGIP1, ADAM10, WIPI1, COPZ1, F8, PACS1, PITPNM3, SEC22B, CEMIP, SAR1A, PEF1, SAR1B, ABCB4, NCALD, EGFR, LMAN1, SH3BP4, CD59, APOE, KIAA0319, PHETA2, SEC24A, SORT1, FZD4, EGF, GAD1, TNK2, RAB27A, RAB27B, BTBD8, TMEM199, DAB2, NECAP1, RAB14, SYT11, VMA21, AAK1, CD9, REEP6, SEC24D, IL7R	1857	303	17624	1.66007	0.20779	0.0116448	0.0111687
GOTERM_CC_5	GO:0005794~Golgi apparatus	216	9.59574	0.000402115	APP, HS6ST1, FGFRL1, NDST1, GJA1, GOLGA4, C1GALT1C1, RASSF2, LIPG, ARFIP2, CHAC1, AP1S3, GOLGA7, GABARAPL1, RSAD2, COG5, ENTPD4, DAPK2, SLC35C2, PAQR3, GOLPH3L, MARF1, RNF128, PLPP3, HPD, OBSL1, ATF6, HS3ST3A1, SAR1A, SAR1B, SDC3, PDGFA, NEDD4L, TAPBPL, INPP5B, CHST11, RNF215, PDGFD, B4GALNT1, APOE, CD14, B4GALNT3, ARSB, B4GALNT4, PLK3, PHETA2, YES1, ST8SIA1, SLC35E4, PDE2A, SURF4, RAB39B, RAB27A…	1857	1649	17624	1.24316	0.291269	0.016391	0.0157208
GOTERM_CC_5	GO:0005773~vacuole	123	5.46424	0.000451376	IFITM1, IFITM2, RAB3A, ATP8A1, NCF2, MLC1, TMEM97, GJA1, ZFYVE26, MPZ, ANPEP, ENPP1, AP1S3, PIP4K2C, BORCS7, VPS39, PDGFRB, NSF, GABARAPL1, MREG, ENTPD4, DAPK2, SLC11A1, TSC2, ATP11C, ANK2, CYB561A3, MFSD12, NAAA, EEF1A2, ADPRH, RRAGD, RUBCNL, TBC1D25, ADAM8, RAB38, GPLD1, SIDT2, RAB5C, TEX264, STXBP2, SDC3, MGST1, CD1D, DPP4, PLAC8, TMEM25, SYNGR1, ARSG, TBC1D17, ARSD, ARSB, ACE, ANKRD27, GOT1, …	1857	866	17624	1.34797	0.320546	0.0173133	0.0166054
GOTERM_CC_5	GO:0005789~endoplasmic reticulum membrane	159	7.06353	0.000465194	LPGAT1, CLSTN2, CLSTN3, TUSC3, MSMO1, TMEM97, CYP46A1, ANTXR2, TM7SF2, FADS3, FADS2, NSDHL, GJA1, CREB3L1, PSKH1, EPM2A, RSAD2, SHISA5, ATP11C, DNAJB14, MOGS, SHISA3, ATG13, MR1, CYP39A1, PLPP6, IFI27, SOAT1, CARD19, TYRO3, PLPP3, ATF6, HPD, FAM8A1, NDRG4, ABHD4, TEX264, SAR1B, B3GLCT, MGST1, TOR1AIP2, ILDR2, TAPBPL, CD1D, RASGRP1, SLC9A1, HSD11B1, CYB5R2, CYB5R4, FLRT2, ATG101, DDRGK1, ADGRG6, F…	1857	1167	17624	1.29306	0.328539	0.0173133	0.0166054
GOTERM_CC_5	GO:0000323~lytic vacuole	110	4.88672	0.00061762	IFITM1, IFITM2, RAB3A, ATP8A1, NCF2, MLC1, TMEM97, GJA1, ZFYVE26, MPZ, ANPEP, ENPP1, AP1S3, BORCS7, VPS39, PDGFRB, NSF, MREG, ENTPD4, SLC11A1, TSC2, ATP11C, ANK2, CYB561A3, MFSD12, NAAA, EEF1A2, RRAGD, ADAM8, RAB38, GPLD1, SIDT2, RAB5C, STXBP2, SDC3, MGST1, CD1D, DPP4, PLAC8, TMEM25, SYNGR1, ARSG, ARSD, ARSB, ACE, ANKRD27, GOT1, ABCA3, SURF4, HPS1, GGH, RAB27A, GPR137B, TMEM199, BST2, DAB2, SDC1,…	1857	766	17624	1.36288	0.410715	0.0220284	0.0211277
GOTERM_CC_5	GO:0097517~contractile actin filament bundle	18	0.799645	0.000907011	FBLIM1, SYNPO2, FHOD1, ACTN1, TPM1, PXN, FAM107A, ACTN4, LPP, AMOT, MYLK, PDLIM1, CNN2, ACTA2, FLNB, PDLIM5, MYH10, MYL9	1857	71	17624	2.40606	0.540103	0.0298616	0.0286406
GOTERM_CC_5	GO:0001725~stress fiber	18	0.799645	0.000907011	FBLIM1, SYNPO2, FHOD1, ACTN1, TPM1, PXN, FAM107A, ACTN4, LPP, AMOT, MYLK, PDLIM1, CNN2, ACTA2, FLNB, PDLIM5, MYH10, MYL9	1857	71	17624	2.40606	0.540103	0.0298616	0.0286406
GOTERM_CC_5	GO:0099503~secretory vesicle	143	6.35273	0.00097388	RAB3B, GHDC, APP, LY6K, RAB3A, ATP8A1, NCF2, SERPINE1, LGALS3, ISLR, PNP, ANPEP, DPYSL3, BSN, GOLGA7, UNC13A, CXADR, HGF, ACTN1, SLC11A1, ADAM10, ACTN4, MIF, SYPL2, ILF2, SYTL3, SERPING1, AMPH, ADAM8, SCG2, RAB5C, TEX264, STXBP2, MGST1, PDGFA, IQGAP1, PLAC8, CNN2, SYNGR1, PRDX4, SYNGR2, RACGAP1, TBXA2R, CD14, S100A11, ARSB, TGFB2, TGFB1, PTPRN2, JUP, WFS1, ABCA3, CCDC136, SURF4, GGH, RAB27A, NBEA…	1857	1051	17624	1.2913	0.565712	0.0308756	0.0296132
GOTERM_CC_5	GO:0005887~integral component of plasma membrane	217	9.64016	0.00101841	EPHB6, APP, OXTR, HS6ST1, CLDN1, IL27RA, EPS8, GJA1, ALCAM, SCN1B, CDON, EPHA5, EPHA7, CXADR, MUSK, SLC6A16, IL1R1, SLC6A15, KCNK12, SLC11A1, FRS2, MFSD12, TM4SF1, TYRO3, PLPP3, EPHA2, GYPC, ABCB4, CD1D, APCDD1, PCDH18, C5, FLRT2, FLRT1, TSPAN4, TSPAN3, SLC19A1, JAG2, CCR1, PTPRN2, FZD4, GRIN2C, SLC16A14, GPR137B, SLC16A13, PCDHGA10, GRIN3B, SLC6A9, PTK7, FXYD1, SSPN, SDC1, SCN2A, PCDHB9, CD200, …	1857	1687	17624	1.22078	0.58197	0.0311342	0.0298612
GOTERM_CC_5	GO:0031091~platelet alpha granule	21	0.932919	0.0010726	SRGN, APP, TGFB2, TGFB1, TEX264, EGF, HGF, ITGB3, ACTN1, SERPINE1, PDGFA, ACTN4, IGF1, THBS1, F8, ISLR, CD9, SERPING1, PHACTR2, QSOX1, CD36	1857	91	17624	2.19013	0.600937	0.0316601	0.0303656
GOTERM_CC_5	GO:0016323~basolateral plasma membrane	45	1.99911	0.00112387	NDRG4, SLC47A1, B4GALT1, SLC40A1, MLC1, NOD1, SLC3A2, CD1D, ARRB2, SLC1A5, LIN7C, SLC7A1, CLDN1, EGFR, SLC9A1, ERBB3, CDH2, MPZ, P2RY1, FLOT2, ENPP1, ATP7A, WASF2, CNNM4, SLC19A1, SLC12A2, CA11, SLC38A1, SLC13A3, ACE, CXADR, CADM1, ANK2, ABCA8, ANK1, MYO1D, TJP1, SLC7A5, SLC7A7, SLC6A9, DLG3, ALPK2, PLPP3, MET, ITGA9	1857	261	17624	1.63631	0.618092	0.0320678	0.0307566
GOTERM_CC_5	GO:0031093~platelet alpha granule lumen	17	0.75522	0.00130777	SRGN, APP, TGFB2, TGFB1, TEX264, EGF, HGF, ACTN1, SERPINE1, PDGFA, ACTN4, IGF1, THBS1, F8, ISLR, SERPING1, QSOX1	1857	67	17624	2.40806	0.67378	0.0361113	0.0346348
GOTERM_CC_5	GO:0032432~actin filament bundle	19	0.844069	0.0014068	FBLIM1, SYNPO2, FHOD1, ACTN1, TPM1, PXN, FAM107A, ACTN4, LPP, AMOT, MYLK, PDLIM1, CNN2, ACTA2, FLNB, PDLIM5, CRYAB, MYH10, MYL9	1857	80	17624	2.25401	0.700329	0.037632	0.0360933
GOTERM_CC_5	GO:0005938~cell cortex	52	2.31008	0.00173367	CTSZ, FGF1, RND2, ENO2, EPS8, CALB2, LASP1, CDH2, HMCN2, FLOT2, ARFIP2, HMCN1, ERC1, CCN2, BSN, TMOD1, UNC13A, ACTN1, PLA2G4C, RHOG, SHROOM3, ACTN4, TLE6, RHOB, KIAA1614, LANCL2, NSMF, MYL9, LLGL2, RAI14, SPTBN4, SPTBN5, GYPC, PXN, RHOBTB3, NEDD9, CRIP2, IQGAP1, TRAK1, CORO1A, VPS52, FLNB, MYH10, STOX1, DMTN, GAD1, RDX, MYO1D, MLPH, MYO5B, TRPV4, SPIRE1	1857	320	17624	1.54222	0.773567	0.0449703	0.0431315
GOTERM_CC_5	GO:0030133~transport vesicle	70	3.10973	0.00200714	RAB3B, APP, MCTP1, RAB3A, CTSZ, SLC40A1, PCSK9, FGFRL1, SLC2A8, TRIM9, DPYSL3, ATP7A, BSN, TMED5, RAB8B, SREBF1, EDN1, UNC13A, MME, BGN, ADAM10, SYPL2, SYNGR3, COPZ1, SYTL3, BACE1, F8, PITPNM3, AMPH, SEC22B, SAR1A, PEF1, SAR1B, NCALD, STX11, LMAN1, BLOC1S5, BLOC1S6, SYNGR1, SYNGR2, CD59, NPTX1, RABAC1, IL33, YIPF1, PTPRN2, SEC24A, ANKRD27, SORT1, WFS1, SURF4, SYT15, RAB27A, RAB27B, IGF1, BTBD8, S…	1857	464	17624	1.43177	0.820904	0.0505326	0.0484664

## Sheet: MF5 FDR<0.05
Category	Term	Count	%	PValue	Genes	List Total	Pop Hits	Pop Total	Fold Enrichment	Bonferroni	Benjamini	FDR
GOTERM_MF_5	GO:0004672~protein kinase activity	102	4.53132	2.15077e-06	EPHB6, TP53RK, ARAF, TESK2, FGFRL1, MYLK3, MYLK, MYLK4, RPS6KA5, RASSF2, RPS6KA2, AKT3, RPS6KA1, PDK3, PIM2, NEK3, PRKACB, PDK2, PSKH1, PDGFRB, EPHA5, EPHA7, PRKCH, MUSK, DAPK2, PRKCA, HASPIN, PDGFRL, MAPKAPK2, TYRO3, ULK2, TRIB3, ALPK2, TRIB2, EPHA2, CSNK1G1, PXK, NLK, TTBK2, GRK5, ABL1, MAP2K6, PLK3, CDK19, YES1, DMPK, PLK2, TNK2, TNK1, NEK7, CDC7, PTK7, AAK1, CDK1, MAP3K13, CDK14, FGFR3, CDK15…	1414	594	13052	1.58504	0.00155595	0.00155716	0.00153995
