# Supplementary material for: ZNF281 Promotes Colon Fibroblast Activation in TGFβ1-Induced Gut Fibrosis
Source: Int J Mol Sci. 2022 Sep 6;23(18):10261. doi: 10.3390/ijms231810261 (PMC9499662; doi:10.3390/ijms231810261)
Supplement: Supplementary file 1 [file ijms-23-10261-s001.zip › ijms-1878203-Table S5.xlsx]

## Sheet: BP5
Category	Term	Count	%	PValue	Genes	List Total	Pop Hits	Pop Total	Fold Enrichment	Bonferroni	Benjamini	FDR
GOTERM_BP_5	GO:0009967~positive regulation of signal transduction	35	21.875	2.2049e-08	ITGB3, GATA6, FGF1, THBS1, JPH2, P2RY1, ANKRD1, TIMP3, CCN2, LMCD1, MAP2K6, CDON, TNFSF18, EDN1, DMTN, GADD45B, TSLP, VDR, IL34, HGF, IGFBP3, ITGA1, EMP2, ABCA7, PLEKHA4, BMP6, INHBE, ACTA2, COL1A1, SFRP1, CTH, HPSE, IL7R, FGFR3, EZH2	136	1660	18488	2.86623	5.16375e-05	3.59027e-05	3.44616e-05
GOTERM_BP_5	GO:0016477~cell migration	33	20.625	4.44203e-08	SELPLG, MCTP1, ATP8A1, ITGB3, SERPINE1, NEDD9, FGF1, APCDD1, THBS1, CXCL16, DPYSL3, P2RY1, ENPP2, SPOCK1, CCN2, CTHRC1, TNS1, TNFSF18, EDN1, DMTN, IL34, HGF, IGFBP3, TPM1, ITGA1, EMP2, COL1A1, SFRP1, MAP1B, ITGA11, SNAI1, CD248, ITGA9	136	1538	18488	2.91681	0.000104027	3.59027e-05	3.44616e-05
GOTERM_BP_5	GO:0045597~positive regulation of cell differentiation	27	16.875	4.59897e-08	SERPINE1, GATA6, NEDD9, SOCS1, DPYSL3, RPS6KA1, ANKRD1, CCN2, WNT2, SCN1B, CTHRC1, CDON, EDN1, DMTN, VDR, IL34, HGF, IGFBP3, BMP6, COL1A1, SFRP1, OLFM2, CTH, MAP1B, SNAI1, IL7R, EZH2	136	1063	18488	3.45288	0.000107702	3.59027e-05	3.44616e-05
GOTERM_BP_5	GO:0010647~positive regulation of cell communication	36	22.5	9.43058e-08	ITGB3, GATA6, GRIK2, FGF1, THBS1, JPH2, P2RY1, ANKRD1, TIMP3, CCN2, LMCD1, MAP2K6, CDON, TNFSF18, EDN1, DMTN, GADD45B, TSLP, VDR, IL34, HGF, IGFBP3, ITGA1, EMP2, ABCA7, PLEKHA4, BMP6, INHBE, ACTA2, COL1A1, SFRP1, CTH, HPSE, IL7R, FGFR3, EZH2	136	1850	18488	2.64534	0.00022084	5.35957e-05	5.14446e-05
GOTERM_BP_5	GO:0007166~cell surface receptor signaling pathway	46	28.75	1.25246e-07	EPHB6, PRKAA2, ITGB3, SERPINE1, GATA6, NEDD9, LTBP2, GRIK2, NREP, FGF1, APCDD1, LRRC32, THBS1, ADAMTS10, CLEC1A, SOCS1, P2RY1, TIMP3, CCN2, WNT2, CTHRC1, CDON, TNFSF18, IL33, EDN1, DMTN, TSLP, IL34, HGF, P2RY14, IGFBP3, ITGA1, EMP2, ABCA7, PLEKHA4, BMP6, INHBE, COL1A1, P2RX6, SFRP1, COL4A1, ITGA11, SNAI1, IL7R, FGFR3, ITGA9	136	2821	18488	2.21669	0.000293283	5.35957e-05	5.14446e-05
GOTERM_BP_5	GO:0010562~positive regulation of phosphorus metabolic process	28	17.5	1.60192e-07	EPHB6, PRKAA2, ITGB3, NEDD9, KNDC1, FGF1, THBS1, P2RY1, ENPP2, CCN2, MAP2K6, CDON, TNFSF18, EDN1, GADD45B, TSLP, IL34, HGF, SLC11A1, IGFBP3, ITGA1, EMP2, ABCA7, BMP6, INHBE, ACTA2, FGFR3, EZH2	136	1211	18488	3.14315	0.0003751	5.35957e-05	5.14446e-05
GOTERM_BP_5	GO:0045937~positive regulation of phosphate metabolic process	28	17.5	1.60192e-07	EPHB6, PRKAA2, ITGB3, NEDD9, KNDC1, FGF1, THBS1, P2RY1, ENPP2, CCN2, MAP2K6, CDON, TNFSF18, EDN1, GADD45B, TSLP, IL34, HGF, SLC11A1, IGFBP3, ITGA1, EMP2, ABCA7, BMP6, INHBE, ACTA2, FGFR3, EZH2	136	1211	18488	3.14315	0.0003751	5.35957e-05	5.14446e-05
GOTERM_BP_5	GO:0031401~positive regulation of protein modification process	28	17.5	6.2337e-07	PRKAA2, ITGB3, NEDD9, KNDC1, FGF1, THBS1, P2RY1, ENPP2, CCN2, MAP2K6, CDON, TNFSF18, EDN1, GADD45B, TSLP, IL34, HGF, SLC11A1, IGFBP3, ITGA1, EMP2, ABCA7, BMP6, INHBE, ACTA2, TRIB3, FGFR3, EZH2	136	1297	18488	2.93474	0.00145887	0.000173487	0.000166523
GOTERM_BP_5	GO:0019220~regulation of phosphate metabolic process	34	21.25	6.96406e-07	EPHB6, PRKAA2, ITGB3, NEDD9, KNDC1, GRIK2, FGF1, THBS1, SOCS1, P2RY1, ENPP2, TIMP3, CCN2, MAP2K6, CDON, TNFSF18, EDN1, DMTN, GADD45B, TSLP, IL34, HGF, SLC11A1, IGFBP3, ITGA1, EMP2, ABCA7, BMP6, INHBE, ACTA2, SFRP1, TRIB3, FGFR3, EZH2	136	1826	18488	2.53122	0.00162966	0.000173487	0.000166523
GOTERM_BP_5	GO:0051174~regulation of phosphorus metabolic process	34	21.25	7.40762e-07	EPHB6, PRKAA2, ITGB3, NEDD9, KNDC1, GRIK2, FGF1, THBS1, SOCS1, P2RY1, ENPP2, TIMP3, CCN2, MAP2K6, CDON, TNFSF18, EDN1, DMTN, GADD45B, TSLP, IL34, HGF, SLC11A1, IGFBP3, ITGA1, EMP2, ABCA7, BMP6, INHBE, ACTA2, SFRP1, TRIB3, FGFR3, EZH2	136	1831	18488	2.5243	0.00173336	0.000173487	0.000166523
GOTERM_BP_5	GO:0009887~animal organ morphogenesis	25	15.625	8.29961e-07	C2CD3, SERPINE1, GATA6, FGF1, APCDD1, ACTG2, RPS6KA1, ANKRD1, CCN2, WNT2, CTHRC1, CDON, EDN1, VDR, HGF, TPM1, PLEKHA4, FOXN3, BMP6, ACTA2, COL1A1, SFRP1, SNAI1, FGFR3, PAPPA2	136	1073	18488	3.16732	0.00194188	0.000176706	0.000169614
GOTERM_BP_5	GO:0009966~regulation of signal transduction	47	29.375	1.12234e-06	PRKAA2, C2CD3, ITGB3, SERPINE1, GATA6, GRIK2, NREP, FGF1, APCDD1, THBS1, JPH2, SOCS1, P2RY1, ANKRD1, TIMP3, CCN2, NPTX1, MYOZ1, LMCD1, CTHRC1, MAP2K6, CDON, TNFSF18, EDN1, DMTN, GADD45B, TSLP, VDR, IL34, HGF, IGFBP3, ITGA1, EMP2, ABCA7, PLEKHA4, BMP6, INHBE, ACTA2, COL1A1, SFRP1, CTH, SNAI1, TRIB3, HPSE, IL7R, FGFR3, EZH2	136	3147	18488	2.03026	0.00262508	0.000211945	0.000203438
GOTERM_BP_5	GO:0042692~muscle cell differentiation	16	10	1.17647e-06	EDN1, CNTNAP1, ACTN1, IGFBP3, TPM1, GATA6, OLFM2, CTH, ANKRD1, MYH11, MYOZ1, PDLIM5, MYL9, EZH2, KCNH1, CDON	136	454	18488	4.79088	0.00275149	0.000211945	0.000203438
GOTERM_BP_5	GO:0048513~animal organ development	51	31.875	1.53488e-06	CNTNAP1, C2CD3, SERPINE1, KNDC1, FGF1, HS6ST1, ACTG2, JPH2, DBP, RPS6KA1, ANKRD1, CCN2, MYOZ1, CDON, EDN1, HGF, ACTN1, TPM1, BGN, BPGM, ADAM19, ACTA2, SFRP1, COL4A1, PAPPA2, TAGLN, SELPLG, GATA6, APCDD1, SOCS1, MYH11, PDLIM5, WNT2, CTHRC1, MAP2K6, TNFSF18, DMTN, VDR, IL34, PLEKHA4, FOXN3, BMP6, MYO1D, COL1A1, ITGA11, SNAI1, CD248, HPSE, IL7R, FGFR3, EZH2	136	3610	18488	1.9205	0.00358823	0.000256763	0.000246457
GOTERM_BP_5	GO:0023014~signal transduction by protein phosphorylation	21	13.125	2.30517e-06	EDN1, GADD45B, IL34, HGF, IGFBP3, ITGA1, ABCA7, GRIK2, FGF1, THBS1, RASGRP3, ACTA2, SFRP1, P2RY1, TIMP3, TRIB3, CCN2, FGFR3, EZH2, MAP2K6, CDON	136	825	18488	3.46032	0.00538417	0.000318208	0.000305436
GOTERM_BP_5	GO:0000165~MAPK cascade	21	13.125	2.30517e-06	EDN1, GADD45B, IL34, HGF, IGFBP3, ITGA1, ABCA7, GRIK2, FGF1, THBS1, RASGRP3, ACTA2, SFRP1, P2RY1, TIMP3, TRIB3, CCN2, FGFR3, EZH2, MAP2K6, CDON	136	825	18488	3.46032	0.00538417	0.000318208	0.000305436
GOTERM_BP_5	GO:0031399~regulation of protein modification process	34	21.25	2.30979e-06	PRKAA2, ITGB3, NEDD9, KNDC1, GRIK2, FGF1, THBS1, SOCS1, P2RY1, ENPP2, TIMP3, TPPP, CCN2, MAP2K6, CDON, TNFSF18, EDN1, DMTN, GADD45B, TSLP, IL34, HGF, SLC11A1, IGFBP3, ITGA1, EMP2, ABCA7, BMP6, INHBE, ACTA2, SFRP1, TRIB3, FGFR3, EZH2	136	1927	18488	2.39855	0.00539494	0.000318208	0.000305436
GOTERM_BP_5	GO:0043408~regulation of MAPK cascade	20	12.5	2.56293e-06	EDN1, GADD45B, IL34, HGF, IGFBP3, ITGA1, ABCA7, GRIK2, FGF1, THBS1, ACTA2, SFRP1, P2RY1, TIMP3, TRIB3, CCN2, FGFR3, EZH2, MAP2K6, CDON	136	757	18488	3.59158	0.00598441	0.000321242	0.000308349
GOTERM_BP_5	GO:0007229~integrin-mediated signaling pathway	9	5.625	2.60615e-06	DMTN, ITGB3, ITGA11, ITGA1, NEDD9, EMP2, CCN2, ADAMTS10, ITGA9	136	119	18488	10.2813	0.00608502	0.000321242	0.000308349
GOTERM_BP_5	GO:0016310~phosphorylation	38	23.75	3.90153e-06	EPHB6, RNASEL, PRKAA2, ITGB3, NEDD9, KNDC1, GRIK2, FGF1, THBS1, RASGRP3, SOCS1, P2RY1, RPS6KA1, ENPP2, TIMP3, CCN2, MAP2K6, CDON, TNFSF18, EDN1, DMTN, GADD45B, TSLP, IL34, HGF, SLC11A1, IGFBP3, ITGA1, EMP2, ABCA7, BPGM, BMP6, INHBE, ACTA2, SFRP1, TRIB3, FGFR3, EZH2	136	2361	18488	2.18796	0.00909579	0.000456869	0.000438532
GOTERM_BP_5	GO:1902533~positive regulation of intracellular signal transduction	24	15	6.25484e-06	TNFSF18, EDN1, GADD45B, TSLP, IL34, HGF, IGFBP3, ITGA1, ABCA7, FGF1, THBS1, ACTA2, JPH2, CTH, P2RY1, ANKRD1, HPSE, CCN2, IL7R, LMCD1, FGFR3, EZH2, MAP2K6, CDON	136	1122	18488	2.90783	0.0145421	0.000697564	0.000669566
GOTERM_BP_5	GO:0035556~intracellular signal transduction	41	25.625	9.18408e-06	MCTP1, PRKAA2, KNDC1, GRIK2, FGF1, THBS1, RASGRP3, JPH2, SOCS1, P2RY1, RPS6KA1, ANKRD1, TIMP3, CCN2, MYOZ1, LMCD1, MAP2K6, TNS1, KCNH1, CDON, TNFSF18, EDN1, DMTN, GADD45B, TSLP, IL34, HGF, IGFBP3, ITGA1, ABCA7, ACTA2, SFRP1, CTH, SNAI1, TRIB3, HPSE, SCN2A, IL7R, PLCD4, FGFR3, EZH2	136	2756	18488	2.02235	0.0212795	0.000977687	0.000938446
GOTERM_BP_5	GO:0043410~positive regulation of MAPK cascade	16	10	1.05777e-05	EDN1, GADD45B, IL34, HGF, IGFBP3, ITGA1, ABCA7, FGF1, THBS1, ACTA2, P2RY1, CCN2, FGFR3, EZH2, MAP2K6, CDON	136	544	18488	3.99827	0.0244687	0.00107708	0.00103385
GOTERM_BP_5	GO:0051146~striated muscle cell differentiation	12	7.5	1.17092e-05	EDN1, CNTNAP1, TPM1, GATA6, ANKRD1, MYH11, MYOZ1, PDLIM5, MYL9, EZH2, CDON, KCNH1	136	297	18488	5.49257	0.0270505	0.00114262	0.00109676
GOTERM_BP_5	GO:1902531~regulation of intracellular signal transduction	32	20	1.71924e-05	PRKAA2, GRIK2, FGF1, THBS1, JPH2, SOCS1, P2RY1, ANKRD1, TIMP3, CCN2, MYOZ1, LMCD1, MAP2K6, CDON, TNFSF18, EDN1, GADD45B, TSLP, IL34, HGF, IGFBP3, ITGA1, ABCA7, ACTA2, SFRP1, CTH, SNAI1, TRIB3, HPSE, IL7R, FGFR3, EZH2	136	1923	18488	2.26215	0.0394651	0.00161058	0.00154594
GOTERM_BP_5	GO:0010927~cellular component assembly involved in morphogenesis	8	5	1.92174e-05	EDN1, CNTNAP1, TPM1, ANKRD1, MYH11, TPPP, MYOZ1, MYL9	136	113	18488	9.62415	0.0440098	0.00173105	0.00166157
GOTERM_BP_5	GO:0072359~circulatory system development	24	15	2.87909e-05	EDN1, C2CD3, HGF, ITGB3, TPM1, SERPINE1, GATA6, EMP2, FGF1, THBS1, HS6ST1, ACTA2, COL1A1, SFRP1, COL4A1, CTH, ENPP2, ANKRD1, SNAI1, MYH11, HPSE, CCN2, PDLIM5, WNT2	136	1234	18488	2.64391	0.0652062	0.00242838	0.00233092
GOTERM_BP_5	GO:0048468~cell development	35	21.875	2.90328e-05	EPHB6, CNTNAP1, ITGB3, NEDD9, KNDC1, NREP, HS6ST1, DPYSL3, ANKRD1, SPOCK1, MYH11, TPPP, NPTX1, MYOZ1, PDLIM5, WNT2, SCN1B, CTHRC1, CDON, EDN1, DMTN, IL34, HGF, ACTN1, TPM1, ITGA1, BPGM, BMP6, ACTA2, ENAH, SFRP1, MAP1B, HPSE, MYL9, EZH2	136	2272	18488	2.09416	0.0657355	0.00242838	0.00233092
GOTERM_BP_5	GO:0030334~regulation of cell migration	21	13.125	5.00967e-05	TNFSF18, EDN1, DMTN, MCTP1, ATP8A1, IL34, HGF, ITGB3, IGFBP3, TPM1, SERPINE1, NEDD9, EMP2, FGF1, THBS1, CXCL16, COL1A1, SFRP1, DPYSL3, ENPP2, SNAI1	136	1019	18488	2.80154	0.110708	0.00404574	0.00388335
GOTERM_BP_5	GO:0010604~positive regulation of macromolecule metabolic process	46	28.75	5.64497e-05	RNASEL, PRKAA2, ITGB3, GATA6, NEDD9, KNDC1, FGF1, LRRC32, THBS1, ACTG2, DBP, P2RY1, RPS6KA1, ENPP2, ANKRD1, CCN2, WNT2, MAP2K6, CDON, TNFSF18, IL33, EDN1, GADD45B, TSLP, VDR, IL34, HGF, ACTN1, SLC11A1, IGFBP3, ZNF281, ITGA1, EMP2, ABCA7, BMP6, INHBE, ADAM19, ACTA2, COL1A1, SFRP1, TET3, SNAI1, TRIB3, IL7R, FGFR3, EZH2	136	3524	18488	1.77449	0.123842	0.00440684	0.00422997
GOTERM_BP_5	GO:0030036~actin cytoskeleton organization	17	10.625	6.62147e-05	EDN1, DMTN, ACTN1, TPM1, NEDD9, EMP2, MYO1D, ENAH, SFRP1, DPYSL3, ANKRD1, MYH11, CCN2, MYOZ1, PDLIM5, MYL9, KANK3	136	714	18488	3.23669	0.143653	0.00497824	0.00477843
GOTERM_BP_5	GO:0071363~cellular response to growth factor stimulus	17	10.625	7.07049e-05	EDN1, HGF, ITGB3, GATA6, LTBP2, NREP, FGF1, LRRC32, THBS1, BMP6, COL1A1, SFRP1, MAP1B, ANKRD1, CCN2, WNT2, FGFR3	136	718	18488	3.21866	0.152612	0.00497824	0.00477843
GOTERM_BP_5	GO:0006464~cellular protein modification process	50	31.25	7.22716e-05	EPHB6, FKBP14, ITGB3, PIGZ, KNDC1, GRIK2, FGF1, GALNT10, PPME1, RPS6KA1, ENPP2, TIMP3, CCN2, CDON, EDN1, NHLRC4, HGF, SLC11A1, IGFBP3, ITGA1, SIRT4, BGN, EMP2, ACTA2, PLPP6, SFRP1, TET3, TRIB3, ST6GALNAC3, RNASEL, PRKAA2, ZDHHC23, NEDD9, THBS1, RASGRP3, SOCS1, P2RY1, TPPP, MAP2K6, TNFSF18, DMTN, GADD45B, TSLP, IL34, ABCA7, BMP6, INHBE, CTH, FGFR3, EZH2	136	4013	18488	1.69376	0.155716	0.00497824	0.00477843
GOTERM_BP_5	GO:0036211~protein modification process	50	31.25	7.22716e-05	EPHB6, FKBP14, ITGB3, PIGZ, KNDC1, GRIK2, FGF1, GALNT10, PPME1, RPS6KA1, ENPP2, TIMP3, CCN2, CDON, EDN1, NHLRC4, HGF, SLC11A1, IGFBP3, ITGA1, SIRT4, BGN, EMP2, ACTA2, PLPP6, SFRP1, TET3, TRIB3, ST6GALNAC3, RNASEL, PRKAA2, ZDHHC23, NEDD9, THBS1, RASGRP3, SOCS1, P2RY1, TPPP, MAP2K6, TNFSF18, DMTN, GADD45B, TSLP, IL34, ABCA7, BMP6, INHBE, CTH, FGFR3, EZH2	136	4013	18488	1.69376	0.155716	0.00497824	0.00477843
GOTERM_BP_5	GO:0055001~muscle cell development	9	5.625	7.82051e-05	EDN1, CNTNAP1, ACTN1, TPM1, ANKRD1, MYH11, MYOZ1, PDLIM5, MYL9	136	190	18488	6.43932	0.167368	0.00523304	0.005023
GOTERM_BP_5	GO:0032270~positive regulation of cellular protein metabolic process	28	17.5	8.56471e-05	PRKAA2, ITGB3, NEDD9, KNDC1, FGF1, THBS1, P2RY1, ENPP2, CCN2, MAP2K6, CDON, TNFSF18, EDN1, GADD45B, TSLP, IL34, HGF, SLC11A1, IGFBP3, ITGA1, EMP2, ABCA7, BMP6, INHBE, ACTA2, TRIB3, FGFR3, EZH2	136	1698	18488	2.24167	0.181756	0.00557182	0.00534819
GOTERM_BP_5	GO:0007167~enzyme linked receptor protein signaling pathway	20	12.5	9.01247e-05	EPHB6, HGF, ITGB3, IGFBP3, ITGA1, GATA6, NEDD9, LTBP2, NREP, FGF1, LRRC32, THBS1, BMP6, INHBE, COL1A1, SFRP1, SOCS1, COL4A1, CCN2, FGFR3	136	978	18488	2.77998	0.190292	0.00570465	0.00547568
GOTERM_BP_5	GO:0030335~positive regulation of cell migration	15	9.375	0.000103234	TNFSF18, EDN1, DMTN, ATP8A1, IL34, HGF, ITGB3, SERPINE1, NEDD9, FGF1, THBS1, CXCL16, COL1A1, ENPP2, SNAI1	136	588	18488	3.46789	0.214776	0.00636246	0.00610709
GOTERM_BP_5	GO:2000145~regulation of cell motility	21	13.125	0.000112688	TNFSF18, EDN1, DMTN, MCTP1, ATP8A1, IL34, HGF, ITGB3, IGFBP3, TPM1, SERPINE1, NEDD9, EMP2, FGF1, THBS1, CXCL16, COL1A1, SFRP1, DPYSL3, ENPP2, SNAI1	136	1081	18488	2.64086	0.231973	0.00676707	0.00649547
GOTERM_BP_5	GO:2000027~regulation of organ morphogenesis	9	5.625	0.000119732	EDN1, SFRP1, VDR, HGF, PLEKHA4, APCDD1, FGF1, WNT2, CTHRC1	136	202	18488	6.05679	0.24454	0.00688293	0.00660668
GOTERM_BP_5	GO:0030239~myofibril assembly	6	3.75	0.000120495	EDN1, TPM1, ANKRD1, MYH11, MYOZ1, MYL9	136	66	18488	12.3583	0.24589	0.00688293	0.00660668
GOTERM_BP_5	GO:0001944~vasculature development	18	11.25	0.000132288	EDN1, HGF, ITGB3, SERPINE1, GATA6, EMP2, FGF1, THBS1, HS6ST1, ACTA2, COL1A1, SFRP1, COL4A1, CTH, ENPP2, HPSE, CCN2, WNT2	136	839	18488	2.9165	0.266435	0.00720507	0.00691588
GOTERM_BP_5	GO:0072358~cardiovascular system development	18	11.25	0.000132288	EDN1, HGF, ITGB3, SERPINE1, GATA6, EMP2, FGF1, THBS1, HS6ST1, ACTA2, COL1A1, SFRP1, COL4A1, CTH, ENPP2, HPSE, CCN2, WNT2	136	839	18488	2.9165	0.266435	0.00720507	0.00691588
GOTERM_BP_5	GO:0032368~regulation of lipid transport	8	5	0.000143553	EDN1, ATP8A1, ITGB3, PLA2G4A, ABCA7, THBS1, BMP6, MAP2K6	136	155	18488	7.01632	0.285538	0.00764093	0.00733425
GOTERM_BP_5	GO:0008284~positive regulation of cell proliferation	20	12.5	0.000151885	EDN1, TSLP, IL34, ITGB3, GATA6, EMP2, FGF1, SLC7A1, THBS1, BMP6, SFRP1, CD248, HPSE, CCN2, IL7R, WNT2, FGFR3, EZH2, CTHRC1, CDON	136	1018	18488	2.67075	0.299347	0.0079048	0.00758752
GOTERM_BP_5	GO:0000902~cell morphogenesis	20	12.5	0.000161775	EPHB6, EDN1, CNTNAP1, DMTN, VDR, HGF, ITGB3, ACTN1, TPM1, ITGA1, NEDD9, KNDC1, ENAH, MAP1B, P2RY1, ENPP2, NPTX1, PDLIM5, IL7R, SCN1B	136	1023	18488	2.6577	0.31539	0.00808012	0.00775581
GOTERM_BP_5	GO:2000147~positive regulation of cell motility	15	9.375	0.000162154	TNFSF18, EDN1, DMTN, ATP8A1, IL34, HGF, ITGB3, SERPINE1, NEDD9, FGF1, THBS1, CXCL16, COL1A1, ENPP2, SNAI1	136	614	18488	3.32104	0.315999	0.00808012	0.00775581
GOTERM_BP_5	GO:0050867~positive regulation of cell activation	13	8.125	0.000166826	EPHB6, IL33, DMTN, TSLP, PLA2G4A, SLC7A1, THBS1, ACTA2, PLPP6, SOCS1, RPS6KA1, CCN2, IL7R	136	468	18488	3.77614	0.323444	0.00813974	0.00781304
GOTERM_BP_5	GO:0043549~regulation of kinase activity	18	11.25	0.000175154	EPHB6, EDN1, GADD45B, IL34, HGF, ITGB3, SLC11A1, ITGA1, NEDD9, EMP2, FGF1, THBS1, SFRP1, SOCS1, TRIB3, FGFR3, EZH2, MAP2K6	136	859	18488	2.84859	0.336513	0.00837163	0.00803562
GOTERM_BP_5	GO:0055002~striated muscle cell development	8	5	0.000188623	EDN1, CNTNAP1, TPM1, ANKRD1, MYH11, MYOZ1, PDLIM5, MYL9	136	162	18488	6.71314	0.35712	0.0088351	0.00848049
GOTERM_BP_5	GO:0051247~positive regulation of protein metabolic process	28	17.5	0.000209455	PRKAA2, ITGB3, NEDD9, KNDC1, FGF1, THBS1, P2RY1, ENPP2, CCN2, MAP2K6, CDON, TNFSF18, EDN1, GADD45B, TSLP, IL34, HGF, SLC11A1, IGFBP3, ITGA1, EMP2, ABCA7, BMP6, INHBE, ACTA2, TRIB3, FGFR3, EZH2	136	1792	18488	2.12408	0.387738	0.00961849	0.00923244
GOTERM_BP_5	GO:0051272~positive regulation of cellular component movement	15	9.375	0.000214814	TNFSF18, EDN1, DMTN, ATP8A1, IL34, HGF, ITGB3, SERPINE1, NEDD9, FGF1, THBS1, CXCL16, COL1A1, ENPP2, SNAI1	136	631	18488	3.23157	0.395376	0.00967488	0.00928657
GOTERM_BP_5	GO:1900048~positive regulation of hemostasis	5	3.125	0.000223298	DMTN, SERPINE1, PLA2G4A, HPSE, THBS1	136	41	18488	16.5782	0.407273	0.0096845	0.0092958
GOTERM_BP_5	GO:0030194~positive regulation of blood coagulation	5	3.125	0.000223298	DMTN, SERPINE1, PLA2G4A, HPSE, THBS1	136	41	18488	16.5782	0.407273	0.0096845	0.0092958
GOTERM_BP_5	GO:0050820~positive regulation of coagulation	5	3.125	0.000245414	DMTN, SERPINE1, PLA2G4A, HPSE, THBS1	136	42	18488	16.1835	0.437199	0.0104502	0.0100307
GOTERM_BP_5	GO:0007596~blood coagulation	9	5.625	0.000250287	EDN1, DMTN, ITGB3, P2RY1, SERPINE1, PLA2G4A, HPSE, THBS1, MYL9	136	225	18488	5.43765	0.443588	0.0104674	0.0100472
GOTERM_BP_5	GO:0051347~positive regulation of transferase activity	15	9.375	0.000295116	EPHB6, EDN1, GADD45B, IL34, ITGB3, SLC11A1, ITGA1, NEDD9, EMP2, FGF1, THBS1, TRIB3, FGFR3, EZH2, MAP2K6	136	651	18488	3.13229	0.499057	0.0121256	0.0116389
GOTERM_BP_5	GO:0001649~osteoblast differentiation	9	5.625	0.000375379	COL1A1, SFRP1, HGF, IGFBP3, ITGA11, SNAI1, BMP6, CTHRC1, MAP2K6	136	239	18488	5.11912	0.584928	0.0151576	0.0145492
GOTERM_BP_5	GO:0061041~regulation of wound healing	8	5	0.000409369	ACTA2, EDN1, DMTN, SERPINE1, PLA2G4A, HPSE, MYOZ1, THBS1	136	184	18488	5.91049	0.6167	0.0162499	0.0155976
GOTERM_BP_5	GO:0032370~positive regulation of lipid transport	6	3.75	0.000464687	EDN1, ATP8A1, PLA2G4A, ABCA7, BMP6, MAP2K6	136	88	18488	9.26872	0.663295	0.0181383	0.0174103
GOTERM_BP_5	GO:0042981~regulation of apoptotic process	25	15.625	0.000473609	PRKAA2, SERPINE1, GATA6, GRIK2, THBS1, RPS6KA1, ANKRD1, TIMP3, CCN2, MAP2K6, TNFSF18, EDN1, GADD45B, TSLP, VDR, HGF, ACTN1, IGFBP3, ITGA1, SIRT4, SFRP1, CTH, SNAI1, CD248, IL7R	136	1587	18488	2.14148	0.670262	0.0181835	0.0174537
GOTERM_BP_5	GO:0022008~neurogenesis	26	16.25	0.000556684	EPHB6, CNTNAP1, KNDC1, NREP, APCDD1, HS6ST1, DPYSL3, P2RY1, ANKRD1, SPOCK1, TPPP, NPTX1, PDLIM5, WNT2, SCN1B, CTHRC1, CDON, EDN1, IL34, HGF, ITGA1, BMP6, ENAH, SFRP1, MAP1B, EZH2	136	1704	18488	2.07422	0.728588	0.0210283	0.0201843
GOTERM_BP_5	GO:0043067~regulation of programmed cell death	25	15.625	0.000587452	PRKAA2, SERPINE1, GATA6, GRIK2, THBS1, RPS6KA1, ANKRD1, TIMP3, CCN2, MAP2K6, TNFSF18, EDN1, GADD45B, TSLP, VDR, HGF, ACTN1, IGFBP3, ITGA1, SIRT4, SFRP1, CTH, SNAI1, CD248, IL7R	136	1611	18488	2.10958	0.747468	0.0218249	0.0209489
GOTERM_BP_5	GO:0006915~apoptotic process	28	17.5	0.000596409	PRKAA2, SERPINE1, GATA6, GRIK2, THBS1, RPS6KA1, ANKRD1, TIMP3, CCN2, NPTX1, MAP2K6, TNFSF18, EDN1, GADD45B, TSLP, VDR, HGF, IGFBP3, ITGA1, SIRT4, SFRP1, CTH, SNAI1, TRIB3, CD248, SCN2A, IL7R, FGFR3	136	1914	18488	1.98869	0.752713	0.0218249	0.0209489
GOTERM_BP_5	GO:0031032~actomyosin structure organization	8	5	0.000615267	EDN1, SFRP1, TPM1, ANKRD1, MYH11, CCN2, MYOZ1, MYL9	136	197	18488	5.52045	0.763404	0.0221686	0.0212788
GOTERM_BP_5	GO:0030193~regulation of blood coagulation	6	3.75	0.000628782	EDN1, DMTN, SERPINE1, PLA2G4A, HPSE, THBS1	136	94	18488	8.6771	0.77078	0.0223122	0.0214167
GOTERM_BP_5	GO:0031325~positive regulation of cellular metabolic process	43	26.875	0.000639114	EPHB6, RNASEL, PRKAA2, ITGB3, GATA6, NEDD9, KNDC1, FGF1, THBS1, DBP, P2RY1, RPS6KA1, ENPP2, ANKRD1, CCN2, WNT2, MAP2K6, CDON, TNFSF18, IL33, EDN1, GADD45B, TSLP, VDR, IL34, HGF, ACTN1, SLC11A1, IGFBP3, ZNF281, ITGA1, EMP2, ABCA7, BMP6, INHBE, ACTA2, COL1A1, SFRP1, TET3, SNAI1, TRIB3, FGFR3, EZH2	136	3557	18488	1.64337	0.776263	0.0223404	0.0214437
GOTERM_BP_5	GO:0060326~cell chemotaxis	10	6.25	0.000674856	TNFSF18, EDN1, IL34, HGF, ITGA1, SERPINE1, FGF1, THBS1, ITGA9, CXCL16	136	327	18488	4.15722	0.79424	0.0232428	0.0223099
GOTERM_BP_5	GO:0071559~response to transforming growth factor beta	9	5.625	0.000759402	COL1A1, EDN1, SFRP1, ANKRD1, LTBP2, NREP, LRRC32, WNT2, THBS1	136	266	18488	4.59951	0.831226	0.0254266	0.024406
GOTERM_BP_5	GO:0014706~striated muscle tissue development	11	6.875	0.000759974	EDN1, JPH2, CNTNAP1, TPM1, GATA6, ANKRD1, MYH11, MYOZ1, PDLIM5, WNT2, CDON	136	403	18488	3.71055	0.831452	0.0254266	0.024406
GOTERM_BP_5	GO:0071248~cellular response to metal ion	8	5	0.000778138	EDN1, DMTN, PRKAA2, MT1X, NPTX1, BMP6, KCNH1, MT1E	136	205	18488	5.30502	0.838477	0.0256676	0.0246374
GOTERM_BP_5	GO:0007517~muscle organ development	11	6.875	0.000899137	EDN1, JPH2, CNTNAP1, TAGLN, TPM1, ITGA11, GATA6, ANKRD1, MYOZ1, WNT2, CDON	136	412	18488	3.6295	0.878364	0.0292469	0.0280731
GOTERM_BP_5	GO:0060284~regulation of cell development	18	11.25	0.00101364	EDN1, DMTN, IL34, HGF, NEDD9, KNDC1, NREP, BMP6, SFRP1, MAP1B, DPYSL3, ANKRD1, SPOCK1, PDLIM5, WNT2, SCN1B, EZH2, CDON	136	1002	18488	2.44206	0.906999	0.0325197	0.0312145
GOTERM_BP_5	GO:1903034~regulation of response to wounding	8	5	0.00102777	ACTA2, EDN1, DMTN, SERPINE1, PLA2G4A, HPSE, MYOZ1, THBS1	136	215	18488	5.05828	0.910029	0.0325275	0.0312219
GOTERM_BP_5	GO:0010720~positive regulation of cell development	13	8.125	0.00116135	EDN1, DMTN, IL34, HGF, NEDD9, BMP6, MAP1B, DPYSL3, ANKRD1, WNT2, SCN1B, EZH2, CDON	136	582	18488	3.03649	0.934222	0.0362652	0.0348096
GOTERM_BP_5	GO:0030182~neuron differentiation	22	13.75	0.00141101	EPHB6, EDN1, CNTNAP1, HGF, ITGA1, KNDC1, NREP, HS6ST1, BMP6, ENAH, SFRP1, MAP1B, DPYSL3, ANKRD1, SPOCK1, NPTX1, PDLIM5, WNT2, SCN1B, EZH2, CTHRC1, CDON	136	1415	18488	2.11357	0.963371	0.0429256	0.0412027
GOTERM_BP_5	GO:0060485~mesenchyme development	9	5.625	0.0014113	ACTA2, COL1A1, EDN1, SFRP1, HGF, SNAI1, WNT2, ACTG2, EZH2	136	293	18488	4.17567	0.963396	0.0429256	0.0412027
GOTERM_BP_5	GO:1903793~positive regulation of anion transport	5	3.125	0.00145996	EDN1, ATP8A1, PLA2G4A, ABCA7, MAP2K6	136	67	18488	10.1449	0.967344	0.0438363	0.0420769
GOTERM_BP_5	GO:1905954~positive regulation of lipid localization	6	3.75	0.00149745	EDN1, ATP8A1, PLA2G4A, ABCA7, BMP6, MAP2K6	136	114	18488	7.1548	0.970093	0.0443926	0.0426109
GOTERM_BP_5	GO:0061572~actin filament bundle organization	7	4.375	0.00151825	SFRP1, DMTN, ACTN1, TPM1, DPYSL3, NEDD9, CCN2	136	169	18488	5.6307	0.971517	0.0444468	0.0426629
GOTERM_BP_5	GO:0010812~negative regulation of cell-substrate adhesion	5	3.125	0.00162829	COL1A1, DMTN, SERPINE1, SPOCK1, THBS1	136	69	18488	9.85081	0.977997	0.0470797	0.0451901
GOTERM_BP_5	GO:0032268~regulation of cellular protein metabolic process	39	24.375	0.00171304	PRKAA2, ITGB3, SERPINE1, NEDD9, KNDC1, GRIK2, FGF1, THBS1, SOCS1, P2RY1, RPS6KA1, ENPP2, TIMP3, SPOCK1, CARMN, TPPP, CCN2, MAP2K6, CDON, TNFSF18, EDN1, DMTN, GADD45B, TSLP, IL34, HGF, SLC11A1, IGFBP3, ITGA1, SIRT4, EMP2, ABCA7, BMP6, INHBE, ACTA2, SFRP1, TRIB3, FGFR3, EZH2	136	3268	18488	1.62231	0.981964	0.048926	0.0469623
GOTERM_BP_5	GO:0044070~regulation of anion transport	6	3.75	0.00174383	EDN1, ATP8A1, PLA2G4A, ABCA7, THBS1, MAP2K6	136	118	18488	6.91226	0.983221	0.0490827	0.0471127
GOTERM_BP_5	GO:0006694~steroid biosynthetic process	7	4.375	0.00176044	PLPP6, PRKAA2, VDR, SNAI1, FGF1, LSS, BMP6	136	174	18488	5.4689	0.983862	0.0490827	0.0471127

## Sheet: CC5
Category	Term	Count	%	PValue	Genes	List Total	Pop Hits	Pop Total	Fold Enrichment	Bonferroni	Benjamini	FDR
GOTERM_CC_5	GO:0044304~main axon	7	4.375	1.64845e-05	MYO1D, CNTNAP1, MAP1B, SPOCK1, SCN2A, SCN1B, KCNH1	135	71	17625	12.8717	0.00506441	0.00507724	0.00463215
GOTERM_CC_5	GO:0033267~axon part	9	5.625	0.000264394	MYO1D, CNTNAP1, MAP1B, SPOCK1, RAB27B, GRIK2, SCN2A, SCN1B, KCNH1	135	218	17625	5.38991	0.0782157	0.0291705	0.0266133
GOTERM_CC_5	GO:0044459~plasma membrane part	41	25.625	0.000329312	EPHB6, KCNG1, CNTNAP1, SELPLG, SLC47A1, ITGB3, SLC1A4, GRIK2, APCDD1, LRRC32, SLC7A1, THBS1, HS6ST1, RASGRP3, CLEC1A, P2RY1, WNT2, SCN1B, KCNH1, CDON, CA11, DMTN, SLC11A1, TPM1, ITGA1, EMP2, ABCA7, RAB27B, PLEKHA4, MYO1D, SLC7A5, P2RX6, OLFM2, ITGA11, CD248, SCN2A, IL7R, FGFR3, SCN4B, PAPPA2, ITGA9	135	3099	17625	1.72726	0.0964688	0.0291705	0.0266133
GOTERM_CC_5	GO:0044449~contractile fiber part	9	5.625	0.000378837	ACTA2, JPH2, ACTN1, TPM1, ANKRD1, MYH11, MYOZ1, PDLIM5, MYL9	135	230	17625	5.1087	0.110151	0.0291705	0.0266133
GOTERM_CC_5	GO:0043292~contractile fiber	9	5.625	0.000607137	ACTA2, JPH2, ACTN1, TPM1, ANKRD1, MYH11, MYOZ1, PDLIM5, MYL9	135	247	17625	4.75709	0.170602	0.0373996	0.0341211
GOTERM_CC_5	GO:0005887~integral component of plasma membrane	26	16.25	0.000852243	EPHB6, KCNG1, CNTNAP1, SELPLG, ITGB3, SLC1A4, GRIK2, APCDD1, LRRC32, SLC7A1, HS6ST1, RASGRP3, CLEC1A, P2RY1, SCN1B, KCNH1, CDON, SLC11A1, ITGA1, P2RX6, OLFM2, ITGA11, SCN2A, FGFR3, SCN4B, ITGA9	135	1686	17625	2.01331	0.230953	0.0432514	0.0394599
GOTERM_CC_5	GO:0034706~sodium channel complex	4	2.5	0.000982987	GRIK2, SCN2A, SCN4B, SCN1B	135	26	17625	20.0855	0.261334	0.0432514	0.0394599
