# Supplementary material for: ZNF281 Promotes Colon Fibroblast Activation in TGFβ1-Induced Gut Fibrosis
Source: Int J Mol Sci. 2022 Sep 6;23(18):10261. doi: 10.3390/ijms231810261 (PMC9499662; doi:10.3390/ijms231810261)
Supplement: Supplementary file 1 [file ijms-23-10261-s001.zip › ijms-1878203-Table S6.xlsx]

## Sheet: BP5
Category	Term	Count	%	PValue	Genes	List Total	Pop Hits	Pop Total	Fold Enrichment	Bonferroni	Benjamini	FDR
GOTERM_BP_5	GO:0001822~kidney development	18	5.88235	1.33925e-06	WWTR1, TGFB2, EPHA7, TGFB1, WNT2B, OSR1, ZBTB16, LIF, PDGFA, TCF21, FGF2, KLF15, FSTL3, GDNF, PODXL, PDGFD, ITGA8, HAS2	251	313	18488	4.23589	0.00380558	0.00281247	0.00271467
GOTERM_BP_5	GO:0072001~renal system development	18	5.88235	1.97574e-06	WWTR1, TGFB2, EPHA7, TGFB1, WNT2B, OSR1, ZBTB16, LIF, PDGFA, TCF21, FGF2, KLF15, FSTL3, GDNF, PODXL, PDGFD, ITGA8, HAS2	251	322	18488	4.11749	0.00560916	0.00281247	0.00271467
GOTERM_BP_5	GO:0048513~animal organ development	79	25.817	6.59648e-06	ACVRL1, ACHE, WNT2B, CXCL8, TNFAIP6, PTPRQ, CRYBG3, ELN, SLC40A1, TCF21, LDB2, CELSR1, FGF2, FGFRL1, VSIR, RGS4, SPRED3, ADAMTS5, LYL1, CDH2, TUBB3, ENPP1, PHLDA2, JUNB, ZNF385A, CCBE1, EPHA7, TLE1, SEMA6A, SPHK1, OSR1, ITGA2, MST1, ANK2, PUS7, KLF15, NME1, PHOSPHO1, GAL, ITGA8, IRF8, TOX, ATF3, ILDR2, PDGFA, CD1D, FSTL3, STOX2, LDHA, ZNRF3, CHST11, PODXL, PDGFD, SPP1, HAS2, HIVEP3, FLNB, TUB, ST…	251	3610	18488	1.61189	0.018605	0.00535955	0.00517318
GOTERM_BP_5	GO:0009887~animal organ morphogenesis	34	11.1111	8.65044e-06	ACVRL1, WNT2B, PTPRQ, ELN, SLC40A1, TCF21, PDGFA, CELSR1, FGF2, FGFRL1, ADAMTS5, ZNRF3, CHST11, CDH2, HAS2, PHLDA2, WWTR1, TGFB2, TGFB1, SEMA6A, TLE1, ATRNL1, OSR1, ITGA2, MST1, LIF, FUZ, TTC39C, PHOSPHO1, IL6, GDNF, ITGA8, ALPL, FAT3	251	1073	18488	2.33397	0.0243271	0.00535955	0.00517318
GOTERM_BP_5	GO:0001655~urogenital system development	18	5.88235	1.01491e-05	WWTR1, TGFB2, EPHA7, TGFB1, WNT2B, OSR1, ZBTB16, LIF, PDGFA, TCF21, FGF2, KLF15, FSTL3, GDNF, PODXL, PDGFD, ITGA8, HAS2	251	364	18488	3.6424	0.0284812	0.00535955	0.00517318
GOTERM_BP_5	GO:0090183~regulation of kidney development	8	2.61438	1.12952e-05	WWTR1, TGFB1, WNT2B, GDNF, OSR1, PDGFD, LIF, PDGFA	251	57	18488	10.3379	0.0316459	0.00535955	0.00517318
GOTERM_BP_5	GO:0030335~positive regulation of cell migration	23	7.51634	1.73125e-05	STAT5A, CCBE1, TGFB2, CEMIP, TGFB1, SEMA6A, CXCL8, TNFAIP6, FZD4, IL1R1, SPHK1, DAPK2, ITGA2, PDGFA, IGF1, FGF2, VSIR, IL6, PODXL, PDGFD, ATOH8, HAS2, CHST2	251	588	18488	2.88116	0.0480941	0.00704124	0.00679639
GOTERM_BP_5	GO:0007167~enzyme linked receptor protein signaling pathway	31	10.1307	2.4287e-05	ACVRL1, TNFAIP6, PDGFA, FGF2, FGFRL1, FSTL3, SPRED3, RPS6KA5, CHST11, PEG10, PDGFD, ATOH8, ENPP1, SAMD12, FAM83B, STAT5A, WWTR1, CCBE1, TGFB2, EPHA7, TGFB1, SEMA6A, MUSK, LIF, PLAUR, SMAD9, FUZ, LIFR, IGF1, PTPRE, ITGA8	251	978	18488	2.33474	0.0668096	0.0076437	0.0073779
GOTERM_BP_5	GO:0072009~nephron epithelium development	10	3.26797	2.4692e-05	WWTR1, TGFB1, WNT2B, GDNF, PODXL, OSR1, LIF, TCF21, FGF2, KLF15	251	114	18488	6.46117	0.067885	0.0076437	0.0073779
GOTERM_BP_5	GO:0072073~kidney epithelium development	11	3.59477	2.68483e-05	WWTR1, EPHA7, TGFB1, WNT2B, GDNF, PODXL, OSR1, LIF, TCF21, FGF2, KLF15	251	144	18488	5.6266	0.0735896	0.0076437	0.0073779
GOTERM_BP_5	GO:2000147~positive regulation of cell motility	23	7.51634	3.33463e-05	STAT5A, CCBE1, TGFB2, CEMIP, TGFB1, SEMA6A, CXCL8, TNFAIP6, FZD4, IL1R1, SPHK1, DAPK2, ITGA2, PDGFA, IGF1, FGF2, VSIR, IL6, PODXL, PDGFD, ATOH8, HAS2, CHST2	251	614	18488	2.75915	0.0905712	0.00806298	0.0077826
GOTERM_BP_5	GO:0072006~nephron development	11	3.59477	3.39852e-05	WWTR1, TGFB1, WNT2B, GDNF, PODXL, OSR1, PDGFD, LIF, TCF21, FGF2, KLF15	251	148	18488	5.47453	0.0922238	0.00806298	0.0077826
GOTERM_BP_5	GO:0051272~positive regulation of cellular component movement	23	7.51634	5.00192e-05	STAT5A, CCBE1, TGFB2, CEMIP, TGFB1, SEMA6A, CXCL8, TNFAIP6, FZD4, IL1R1, SPHK1, DAPK2, ITGA2, PDGFA, IGF1, FGF2, VSIR, IL6, PODXL, PDGFD, ATOH8, HAS2, CHST2	251	631	18488	2.68482	0.132733	0.0105379	0.0101715
GOTERM_BP_5	GO:0030334~regulation of cell migration	31	10.1307	5.18197e-05	ACVRL1, CEMIP, CXCL8, TNFAIP6, PDGFA, LDB2, FGF2, VSIR, DPP4, SH3BP1, PODXL, PDGFD, ATOH8, HAS2, PHLDA2, STAT5A, CCBE1, TGFB2, TGFB1, SEMA6A, FZD4, IL1R1, ITGA2, SPHK1, DAPK2, MST1, FUZ, IGF1, KLF4, IL6, CHST2	251	1019	18488	2.2408	0.137167	0.0105379	0.0101715
GOTERM_BP_5	GO:0034220~ion transmembrane transport	33	10.7843	8.65452e-05	CEMIP, SLC41A2, SLC7A14, SLC40A1, NEDD4L, FGF2, SLC7A2, SLC7A3, RGS4, LRRC8C, KCNN2, SLC38A5, KCNJ2, GRIA4, SLC38A4, SLC12A2, CYB5A, TRPC5, TGFB1, HOMER1, KCNB1, KCND3, OSR1, ANK2, TMC7, MFSD12, CALHM5, CACNB2, GAL, SCNN1B, CNKSR3, CACHD1, PCYOX1	251	1152	18488	2.10998	0.218394	0.0164263	0.0158551
GOTERM_BP_5	GO:0061005~cell differentiation involved in kidney development	7	2.28758	0.000142427	WWTR1, GDNF, PODXL, OSR1, LIF, TCF21, KLF15	251	59	18488	8.73901	0.333369	0.0247501	0.0238895
GOTERM_BP_5	GO:2000145~regulation of cell motility	31	10.1307	0.00014871	ACVRL1, CEMIP, CXCL8, TNFAIP6, PDGFA, LDB2, FGF2, VSIR, DPP4, SH3BP1, PODXL, PDGFD, ATOH8, HAS2, PHLDA2, STAT5A, CCBE1, TGFB2, TGFB1, SEMA6A, FZD4, IL1R1, ITGA2, SPHK1, DAPK2, MST1, FUZ, IGF1, KLF4, IL6, CHST2	251	1081	18488	2.11228	0.345189	0.0247501	0.0238895
GOTERM_BP_5	GO:0043388~positive regulation of DNA binding	7	2.28758	0.000156481	IL32, TGFB1, ITGA2, PLAUR, IGF1, KLF4, NME1	251	60	18488	8.59336	0.35952	0.0247501	0.0238895
GOTERM_BP_5	GO:0006023~aminoglycan biosynthetic process	8	2.61438	0.000190133	CEMIP, TGFB1, HS3ST3A1, CHST11, B3GALT2, HAS2, CHSY3, CHST2	251	88	18488	6.69612	0.418044	0.02849	0.0274993
GOTERM_BP_5	GO:0016477~cell migration	39	12.7451	0.000209045	ACVRL1, CEMIP, CXCL8, TNFAIP6, PDGFA, CELSR1, FGF2, VSIR, DPP4, SH3BP1, CDH2, CHL1, PODXL, PDGFD, ATOH8, GPC2, HAS2, SLC12A2, STAT5A, CCBE1, TGFB2, TGFB1, SEMA6A, S100A2, FZD4, IL1R1, ATRNL1, ITGA2, SPHK1, DAPK2, MST1, FUZ, IGF1, KLF4, IL6, GDNF, FAT3, SCG2, CHST2	251	1538	18488	1.86777	0.448555	0.0296542	0.0286231
GOTERM_BP_5	GO:0090184~positive regulation of kidney development	6	1.96078	0.000218735	TGFB1, WNT2B, GDNF, PDGFD, LIF, PDGFA	251	41	18488	10.7791	0.463564	0.0296542	0.0286231
GOTERM_BP_5	GO:0072080~nephron tubule development	8	2.61438	0.000267985	WWTR1, TGFB1, WNT2B, GDNF, OSR1, LIF, TCF21, FGF2	251	93	18488	6.33612	0.533761	0.0335648	0.0323977
GOTERM_BP_5	GO:0010628~positive regulation of gene expression	50	16.3399	0.00027116	ACVRL1, CXCL8, CITED4, RASL11A, SLC40A1, TCF21, LDB2, FGF2, VSIR, LYL1, RPS6KA5, JUNB, CCBE1, TLE1, MUSK, OSR1, ITGA2, MST1, ANK2, KLF15, GAL, ITGA8, IRF8, ATF3, ZNF395, FSTL3, CAND2, PLAC8, SEC14L2, STOX2, RXRA, CAMK2N1, ATOH8, SPP1, HIVEP3, IL32, WWTR1, TGFB2, TFAP2C, TGFB1, FZD4, EPHX2, ZBTB16, LIF, SMAD9, IGF1, KLF4, MLLT11, IL6, GDNF	251	2196	18488	1.67708	0.537956	0.0335648	0.0323977
GOTERM_BP_5	GO:0060993~kidney morphogenesis	8	2.61438	0.000305524	WWTR1, TGFB1, WNT2B, GDNF, OSR1, LIF, TCF21, FGF2	251	95	18488	6.20273	0.581032	0.0343553	0.0331607
GOTERM_BP_5	GO:0006865~amino acid transport	10	3.26797	0.000320383	SLC12A2, RGS4, OSR1, LRRC8C, SLC7A14, MFSD12, SLC38A5, SLC7A2, SLC38A4, SLC7A3	251	159	18488	4.63254	0.598391	0.0343553	0.0331607
GOTERM_BP_5	GO:0007166~cell surface receptor signaling pathway	60	19.6078	0.000322804	ACVRL1, WNT2B, CXCL8, TNFAIP6, CELSR1, FGF2, FGFRL1, RGS4, SPRED3, RPS6KA5, CDH2, TUBB3, PEG10, ENPP1, SAMD12, CCBE1, EPHA7, TLE1, SEMA6A, TNFRSF12A, MUSK, IL1R1, SPHK1, ITGA2, PLAUR, LIFR, IRAK3, SHISA3, ITGA8, SCG2, ATF3, PDGFA, DTX4, FSTL3, ZNRF3, ADAMTS13, SH3BP1, CHST11, PDGFD, ATOH8, GPC2, FAM83B, GRIA4, STAT5A, WWTR1, TGFB2, TCF7L1, TGFB1, HOMER1, FZD4, KCNB1, LIF, SMAD9, FUZ, IGF1, KLF4, …	251	2821	18488	1.56662	0.601151	0.0343553	0.0331607
GOTERM_BP_5	GO:0061326~renal tubule development	8	2.61438	0.000325815	WWTR1, TGFB1, WNT2B, GDNF, OSR1, LIF, TCF21, FGF2	251	96	18488	6.13811	0.604556	0.0343553	0.0331607
GOTERM_BP_5	GO:0048762~mesenchymal cell differentiation	12	3.92157	0.000344847	SPRED3, WWTR1, IL6, TGFB2, TGFB1, SEMA6A, CDH2, GDNF, OSR1, HAS2, TCF21, FUZ	251	233	18488	3.79351	0.625419	0.0347571	0.0335485
GOTERM_BP_5	GO:0030203~glycosaminoglycan metabolic process	9	2.94118	0.000354042	CEMIP, TGFB1, HS3ST3A1, CHST11, TNFAIP6, HAS2, CHSY3, FGF2, CHST2	251	128	18488	5.17903	0.635101	0.0347571	0.0335485
GOTERM_BP_5	GO:0050920~regulation of chemotaxis	12	3.92157	0.000458663	DPP4, IL6, TGFB1, SEMA6A, CXCL8, TNFAIP6, DAPK2, PDGFD, ITGA2, MST1, SCG2, FGF2	251	241	18488	3.66759	0.72913	0.0426864	0.041202
GOTERM_BP_5	GO:0010648~negative regulation of cell communication	36	11.7647	0.000465387	ACHE, CXCL8, TNFAIP6, TCF21, FGF2, FSTL3, RGS4, SPRED3, ZNRF3, SH3BP1, CHST11, CDH2, CAMK2N1, PEG10, ENPP1, ZNF385A, WWTR1, TGFB2, SEMA6A, TLE1, FZD4, KCNB1, LIF, PLAUR, FUZ, IRAK3, SHISA3, IGF1, KLF4, PTPRE, IL6, GDNF, CNKSR3, RGS7BP, SCG2, ATF3	251	1432	18488	1.85172	0.734268	0.0426864	0.041202
GOTERM_BP_5	GO:0009968~negative regulation of signal transduction	34	11.1111	0.000493836	CXCL8, TNFAIP6, TCF21, FGF2, FSTL3, RGS4, SPRED3, ZNRF3, SH3BP1, CHST11, CDH2, CAMK2N1, PEG10, ENPP1, ZNF385A, WWTR1, TGFB2, SEMA6A, TLE1, FZD4, LIF, PLAUR, FUZ, IRAK3, SHISA3, IGF1, KLF4, PTPRE, IL6, GDNF, CNKSR3, RGS7BP, SCG2, ATF3	251	1325	18488	1.89008	0.754951	0.0426864	0.041202
GOTERM_BP_5	GO:0032881~regulation of polysaccharide metabolic process	6	1.96078	0.000509777	PPP1R3G, TGFB1, HAS2, ENPP1, IGF1, PHLDA2	251	49	18488	9.01927	0.76583	0.0426864	0.041202
GOTERM_BP_5	GO:0035850~epithelial cell differentiation involved in kidney development	6	1.96078	0.000509777	WWTR1, GDNF, PODXL, OSR1, LIF, KLF15	251	49	18488	9.01927	0.76583	0.0426864	0.041202
GOTERM_BP_5	GO:0072088~nephron epithelium morphogenesis	7	2.28758	0.00057091	TGFB1, WNT2B, GDNF, OSR1, LIF, TCF21, FGF2	251	76	18488	6.78423	0.803255	0.0464394	0.0448246
GOTERM_BP_5	GO:0010604~positive regulation of macromolecule metabolic process	70	22.8758	0.000598024	ACVRL1, CXCL8, CITED4, RASL11A, SLC40A1, TCF21, LDB2, ADRA1B, FGF2, VSIR, LYL1, RPS6KA5, CDH2, JUNB, CCBE1, TRPC5, EPHA7, TLE1, MUSK, MMD, SPHK1, OSR1, ITGA2, MST1, PLAUR, ANK2, KLF15, PPP1R3G, GAL, RNF128, ITGA8, IRF8, TOX, ATF3, RNFT2, ZNF395, CEMIP, NEDD4L, PDGFA, CAMKK1, FSTL3, CAND2, PLAC8, SEC14L2, STOX2, RXRA, CAMK2N1, PDGFD, ATOH8, SPP1, HAS2, HIVEP3, ALKAL1, IL32, WWTR1, PLK3, TGFB2, TFA…	251	3524	18488	1.46311	0.817879	0.0472937	0.0456492
GOTERM_BP_5	GO:0043408~regulation of MAPK cascade	23	7.51634	0.000641645	TGFB2, EPHA7, TGFB1, SEMA6A, FZD4, SPHK1, LIF, PDGFA, IRAK3, IGF1, KLF4, ADRA1B, FGF2, KISS1, RGS4, SPRED3, IL6, CDH2, CAMK2N1, PDGFD, CNKSR3, ALKAL1, ATF3	251	757	18488	2.23794	0.839161	0.0491109	0.0474031
GOTERM_BP_5	GO:0045778~positive regulation of ossification	8	2.61438	0.000664756	WWTR1, IL6, TGFB2, TGFB1, OSR1, ZBTB16, IGF1, FGF2	251	108	18488	5.4561	0.849409	0.0491109	0.0474031
GOTERM_BP_5	GO:0060485~mesenchyme development	13	4.24837	0.000672752	ACVRL1, WWTR1, TGFB2, TGFB1, SEMA6A, OSR1, TCF21, FUZ, SPRED3, IL6, CDH2, GDNF, HAS2	251	293	18488	3.26807	0.852801	0.0491109	0.0474031
GOTERM_BP_5	GO:0072028~nephron morphogenesis	7	2.28758	0.00070188	TGFB1, WNT2B, GDNF, OSR1, LIF, TCF21, FGF2	251	79	18488	6.5266	0.864523	0.0499563	0.0482192

## Sheet: CC5
Category	Term	Count	%	PValue	Genes	List Total	Pop Hits	Pop Total	Fold Enrichment	Bonferroni	Benjamini	FDR
GOTERM_CC_5	GO:0031226~intrinsic component of plasma membrane	45	14.7059	7.97973e-05	ACVRL1, GPR65, NPR3, SLC40A1, CD1D, ADRA1B, SLC7A2, VSIG10, ZNRF3, CDH2, PODXL, LRRC8C, GPC2, HAS2, ENPP1, PCDH1, SLC38A5, KCNJ2, GRIA4, SLC16A5, SLC38A4, SLC12A2, SLC2A14, TRPC5, EPHA7, SEMA6A, MUSK, FZD4, KCNB1, IL1R1, KCND3, MMD, ITGA2, PLAUR, LIFR, TMC7, MFSD12, CALHM5, SLC16A14, CACNB2, IL6, SCNN1B, ITGA8, RGS7BP, ULBP2	244	1769	17625	1.83749	0.0238117	0.0158937	0.0156306
GOTERM_CC_5	GO:0043025~neuronal cell body	21	6.86275	0.000105256	ACVRL1, SLC12A2, PLK3, TGFB2, TRPC5, EPHA7, TGFB1, HOMER1, KCNB1, KCND3, KISS1, GAL, TUBB3, CAMK2N1, ITGA8, KCNN2, FLNB, RGS7BP, KCNJ2, ZNF385A, GRIA4	244	561	17625	2.70393	0.0312891	0.0158937	0.0156306
GOTERM_CC_5	GO:0005887~integral component of plasma membrane	42	13.7255	0.000235324	ACVRL1, GPR65, NPR3, SLC40A1, CD1D, ADRA1B, SLC7A2, VSIG10, ZNRF3, CDH2, PODXL, LRRC8C, HAS2, ENPP1, PCDH1, SLC38A5, KCNJ2, GRIA4, SLC16A5, SLC38A4, SLC12A2, SLC2A14, TRPC5, EPHA7, SEMA6A, MUSK, FZD4, KCNB1, IL1R1, KCND3, MMD, ITGA2, PLAUR, LIFR, TMC7, MFSD12, CALHM5, SLC16A14, CACNB2, IL6, SCNN1B, ITGA8	244	1686	17625	1.79941	0.0686092	0.0236893	0.0232971
