# Supplementary material for: ZNF281 Promotes Colon Fibroblast Activation in TGFβ1-Induced Gut Fibrosis
Source: Int J Mol Sci. 2022 Sep 6;23(18):10261. doi: 10.3390/ijms231810261 (PMC9499662; doi:10.3390/ijms231810261)
Supplement: Supplementary file 1 [file ijms-23-10261-s001.zip › ijms-1878203-Table S7.xlsx]

## Sheet: Group 2
Gene name	BaseMean	ZNF_log2_FC	ZNF_Adj_p-value	TGF_log2_FC	TGF_Adj_p-value	ENSEMBL gene ID
ADAM19	4741.6	-2.23257	2.28023e-34	5.34263	2.94393e-270	ENSG00000135074.15
SERPINE1	13282.4	-1.68748	7.58443e-07	5.02337	1.21002e-54	ENSG00000106366.8
MYH11	80.2174	-1.46562	0.0459296	4.98167	1.0365e-32	ENSG00000133392.18
KCNH1	246.876	-2.16196	9.88842e-05	4.4491	3.26982e-60	ENSG00000143473.13
MYOZ1	29.5578	-3.10844	0.0156191	3.98996	4.53714e-15	ENSG00000177791.11
RASGRP3	765.873	-2.54847	1.76983e-17	3.84565	3.79264e-76	ENSG00000152689.18
KIAA1755	96.1281	-1.4174	0.000673073	3.62395	1.87687e-46	ENSG00000149633.12
ACTA2	12815.5	-1.4144	2.76367e-15	3.38313	1.94644e-85	ENSG00000107796.13
IL7R	355.654	-1.6049	9.45562e-09	3.29319	2.20969e-51	ENSG00000168685.15
KCNG1	253.13	-1.81038	2.41122e-08	3.25485	3.92921e-43	ENSG00000026559.14
ZNF295-AS1	77.112	-2.42849	2.46641e-05	3.2383	1.10856e-29	ENSG00000237232.8
TNFSF18	182.222	-1.76585	1.95891e-07	3.17474	5.09562e-44	ENSG00000120337.8
INHBE	74.7389	-4.3323	1.04473e-07	3.15882	4.09878e-32	ENSG00000139269.3
TAGLN	11976.2	-1.0524	2.58081e-11	2.94017	1.52662e-84	ENSG00000149591.16
LMCD1	315.07	-2.68939	7.44046e-11	2.90164	5.92558e-17	ENSG00000071282.12
FGF1	134.521	-1.57118	5.38087e-05	2.8573	3.9005e-28	ENSG00000113578.18
LRRC32	437.387	-2.21853	1.10499e-19	2.85006	6.19743e-46	ENSG00000137507.11
WNT2	151.896	-1.8132	5.24545e-07	2.75163	6.11555e-22	ENSG00000105989.9
AP000892.3	324.541	-1.74949	4.54952e-10	2.7087	2.14944e-37	ENSG00000280143.1
BGN	263.101	-1.80852	6.55501e-14	2.62803	7.53093e-47	ENSG00000182492.16
CCN2	5875.03	-1.94209	2.50435e-05	2.61143	1.08472e-08	ENSG00000118523.6
GOLGA8VP	5.56215	-3.96012	0.0150384	2.58538	0.0074202	ENSG00000259236.1
ACTG2	3091.55	-2.28946	3.04758e-13	2.55601	1.55018e-16	ENSG00000163017.13
SPOCK1	466.86	-1.97258	1.83626e-14	2.48913	4.28496e-29	ENSG00000152377.14
GPR1	15.3176	-3.12815	0.0036979	2.45709	4.4691e-06	ENSG00000183671.12
OLFM2	171.204	-1.47819	2.31004e-08	2.43883	2.11363e-38	ENSG00000105088.8
BMP6	498.243	-1.29553	2.39755e-07	2.37686	4.88876e-25	ENSG00000153162.9
JPH2	181.385	-2.04294	1.07152e-10	2.36657	1.08417e-22	ENSG00000149596.6
TPM1	21542.3	-1.37719	3.70814e-23	2.28722	3.16801e-63	ENSG00000140416.21
CTHRC1	815.192	-1.34718	1.57656e-16	2.23393	6.37287e-58	ENSG00000164932.13
BPGM	957.629	-1.35963	5.71939e-22	2.21868	8.69376e-76	ENSG00000172331.12
LRATD2	83.3622	-1.55554	0.000271501	2.17765	8.60105e-11	ENSG00000168672.4
FOXP4	165.566	-1.18795	5.24977e-05	2.08974	6.84696e-17	ENSG00000137166.15
MT1X	34.4802	-2.50618	4.40102e-05	2.0758	1.88364e-07	ENSG00000187193.9
PAPPA2	23.5545	-2.81794	0.000182997	2.07569	3.10117e-07	ENSG00000116183.11
NREP	447.308	-1.13727	6.9721e-12	2.04626	6.13432e-50	ENSG00000134986.13
IGFBP3	19414.4	-2.07765	8.56569e-38	1.9729	2.60127e-34	ENSG00000146674.15
SNAI1	116.619	-1.13803	0.000421547	1.91202	9.63876e-13	ENSG00000124216.4
AC005050.2	23.5928	-2.59193	0.00176671	1.85479	2.08886e-05	ENSG00000286013.1
PPME1	2593.85	-2.1471	2.7702e-58	1.83786	1.86384e-47	ENSG00000214517.10
ANKRD1	570.285	-3.08803	3.31711e-11	1.814	6.10487e-05	ENSG00000148677.6
TNS1	1570.93	-1.23729	1.18606e-09	1.75275	5.08446e-19	ENSG00000079308.19
TIMP3	11170.1	-1.21552	9.55489e-30	1.72097	5.05897e-60	ENSG00000100234.11
ITGA9	19.5004	-3.7914	0.000176444	1.68402	0.000292514	ENSG00000144668.12
ITGA11	3986.49	-1.87693	4.11877e-56	1.67606	7.60935e-48	ENSG00000137809.17
PRR26	7.97363	-4.64656	0.00163294	1.64352	0.0358271	ENSG00000180525.12
FAM78A	40.8351	-1.07416	0.0136925	1.63292	4.18042e-06	ENSG00000126882.13
NEDD9	844.781	-1.124	0.0291715	1.62045	0.00126822	ENSG00000111859.17
PODNL1	59.8211	-1.72323	2.1528e-06	1.61493	2.15032e-08	ENSG00000132000.13
MAMDC2	127.025	-2.42027	1.03669e-15	1.57853	8.56505e-11	ENSG00000165072.10
ITGA1	9097.07	-1.33358	3.29013e-28	1.57261	2.10751e-39	ENSG00000213949.9
GATA6	158.374	-1.13699	3.98992e-05	1.56463	1.00272e-10	ENSG00000141448.10
CARMN	841.108	-1.57803	2.10213e-12	1.55502	9.55149e-13	ENSG00000249669.10
ADAMTS10	72.6439	-1.37813	9.61394e-06	1.54398	1.17556e-09	ENSG00000142303.14
CLEC1A	94.8092	-1.25331	1.24526e-05	1.50806	7.65681e-10	ENSG00000150048.10
EDN1	397.39	-1.0342	1.93942e-07	1.50708	8.42785e-17	ENSG00000078401.7
PDLIM5	967.833	-1.14299	1.35219e-15	1.50189	2.54551e-29	ENSG00000163110.15
ST6GALNAC3	34.0285	-2.6386	5.97981e-06	1.48053	0.000774537	ENSG00000184005.11
SELPLG	89.2885	-2.01392	1.94408e-11	1.47468	1.06269e-10	ENSG00000110876.9
LTBP2	2948.12	-1.27573	5.19948e-14	1.45342	2.15492e-18	ENSG00000119681.12
GRIK2	66.1123	-1.09531	0.0027752	1.41669	8.62588e-06	ENSG00000164418.20
TET3	589.168	-1.26378	1.37153e-12	1.33359	3.37626e-15	ENSG00000187605.15
EZH2	99.2518	-1.04269	6.78178e-05	1.31747	1.35582e-09	ENSG00000106462.10
MT1E	228.58	-2.94818	4.02663e-40	1.3096	3.4146e-15	ENSG00000169715.14
DPYSL3	3870.3	-1.41831	5.09953e-68	1.29612	1.3031e-61	ENSG00000113657.13
MYO1D	56.9574	-1.22545	0.000691633	1.29223	1.25285e-05	ENSG00000176658.17
SLC7A5	1437.24	-4.49738	1.98649e-98	1.28659	4.77198e-11	ENSG00000103257.9
AC005747.1	819.118	-1.36526	6.83398e-22	1.2827	7.28418e-22	ENSG00000007237.18
ZFP69B	45.9347	-1.18799	0.00128681	1.27716	1.17197e-05	ENSG00000187801.15
MFAP4	449.84	-3.2552	4.17491e-44	1.26475	1.85309e-09	ENSG00000166482.11
ITGB3	620.555	-1.26309	2.52184e-20	1.26021	9.12985e-25	ENSG00000259207.7
RASL12	23.1255	-1.89148	0.000786208	1.25787	0.00404218	ENSG00000103710.11
EPHB6	41.2576	-1.42532	0.000141549	1.24793	4.88971e-05	ENSG00000106123.12
KRTAP1-5	69.8337	-1.08904	0.00108208	1.243	2.10785e-05	ENSG00000221852.5
PDZD2	287.912	-1.26126	1.42193e-07	1.22986	2.5747e-08	ENSG00000133401.16
MYL9	4192.89	-2.11659	1.06956e-55	1.209	2.93941e-19	ENSG00000101335.10
CTH	77.9355	-1.24631	1.15944e-05	1.19677	9.05707e-07	ENSG00000116761.11
ZNF281	635.879	-1.32192	9.56113e-11	1.18055	4.32768e-09	ENSG00000162702.8
COL4A1	32750.7	-2.4374	1.98649e-98	1.17864	1.71842e-23	ENSG00000187498.16
THBS1	56536.5	-1.32656	1.81679e-16	1.17835	6.17089e-13	ENSG00000137801.10
AL031985.3	23.0774	-1.44126	0.00696454	1.17395	0.00518449	ENSG00000260920.2
GPT2	580.504	-2.44774	4.45444e-52	1.17183	3.0397e-16	ENSG00000166123.14
SMOX	430.399	-1.36515	1.72616e-11	1.17091	1.87649e-09	ENSG00000088826.18
GALNT10	3038.17	-2.00208	3.88664e-74	1.14962	1.12567e-26	ENSG00000164574.16
VDR	425.962	-1.45855	1.57283e-17	1.14651	5.39489e-13	ENSG00000111424.10
SLC1A4	1469.29	-2.18995	9.38238e-57	1.14363	9.60269e-18	ENSG00000115902.11
HSPA13	996.242	-1.36351	1.35734e-29	1.13659	1.80527e-23	ENSG00000155304.6
C2CD3	528.464	-1.30748	1.05676e-20	1.12579	1.55858e-18	ENSG00000168014.16
FKBP14	807.497	-1.76862	1.05078e-69	1.12437	2.60772e-40	ENSG00000106080.10
FOXN3	1410.57	-1.12481	2.12303e-12	1.12002	1.33045e-12	ENSG00000053254.15
CD248	519.603	-1.11641	1.16153e-07	1.11946	6.05871e-08	ENSG00000174807.4
TBC1D16	1018.28	-1.60175	2.1934e-26	1.11334	3.51253e-14	ENSG00000167291.16
MAP1B	2675.8	-1.92894	1.35966e-36	1.10707	6.96119e-13	ENSG00000131711.15
MXD1	157.136	-1.10262	1.63543e-07	1.07617	9.75042e-09	ENSG00000059728.11
COL1A1	25513.5	-1.06151	0.000979863	1.0742	0.00122279	ENSG00000108821.13
GADD45B	1509.56	-2.0488	3.76996e-31	1.07158	1.75316e-09	ENSG00000099860.9
MARCH4	75.3664	-1.0417	0.00141341	1.0666	0.000135491	ENSG00000144583.5
ACTN1	6184	-1.91854	2.35717e-53	1.06266	4.28659e-17	ENSG00000072110.13
SLC7A1	890.372	-3.60485	8.69899e-59	1.04272	1.59542e-06	ENSG00000139514.13
TRIB3	1057.09	-1.99897	1.97495e-12	1.02755	0.000694127	ENSG00000101255.11
ENAH	3260.86	-1.16471	7.46189e-19	1.02509	3.6598e-15	ENSG00000154380.17
TSLP	60.8633	-1.82471	1.37178e-05	1.006	0.013136	ENSG00000145777.15
AC004812.2	52.5004	1.89852	2.54682e-10	-1.0092	0.0135267	ENSG00000277283.1
GCHFR	46.4277	1.02583	0.00063431	-1.02208	0.00433861	ENSG00000137880.6
ATP8A1	55.7947	1.16348	4.83307e-05	-1.02371	0.00300816	ENSG00000124406.16
CCDC184	46.3309	1.37046	3.43941e-06	-1.03465	0.0055342	ENSG00000177875.4
LSS	2656.31	1.31721	3.24422e-21	-1.0377	6.44516e-13	ENSG00000160285.15
HS6ST1	1133.13	1.83072	9.33454e-22	-1.05521	2.82244e-07	ENSG00000136720.7
CDON	77.1485	2.06775	9.8871e-18	-1.06408	0.000771043	ENSG00000064309.14
RNASEL	310.039	1.40962	1.24584e-24	-1.07568	1.58958e-11	ENSG00000135828.11
FAM171A2	154.09	1.04566	4.44918e-08	-1.07847	8.54519e-07	ENSG00000161682.14
TMEM200B	103.99	1.45913	8.90665e-11	-1.0834	6.32695e-05	ENSG00000253304.2
PRKAA2	268.939	1.06888	4.59665e-08	-1.10627	1.6464e-07	ENSG00000162409.11
EMP2	130.333	2.38288	1.56762e-30	-1.11013	5.88586e-05	ENSG00000213853.10
HPSE	86.327	1.63377	7.5984e-11	-1.12309	0.000303854	ENSG00000173083.15
SLC35E4	127.886	1.9696	4.98647e-16	-1.12502	0.000147803	ENSG00000100036.13
PLPP6	148.917	1.14357	2.37239e-12	-1.13447	4.3579e-09	ENSG00000205808.5
GPR162	34.0659	1.33371	2.78006e-05	-1.13512	0.00667493	ENSG00000250510.8
SFRP1	872.384	1.00635	4.09054e-09	-1.16387	4.43704e-11	ENSG00000104332.12
HCP5	29.8367	1.22094	0.00930613	-1.17141	0.0383609	ENSG00000206337.11
ENPP2	20.2419	1.37987	0.000789544	-1.17354	0.0378347	ENSG00000136960.12
AC004943.2	39.8642	1.06937	0.000944412	-1.19691	0.00270555	ENSG00000259768.6
CNTNAP1	498.73	1.03423	1.76772e-07	-1.19921	6.15282e-09	ENSG00000108797.12
MAP2K6	66.7855	1.16453	0.00229148	-1.20133	0.0052392	ENSG00000108984.15
ZDHHC23	28.6646	1.21672	0.00513684	-1.20242	0.0231911	ENSG00000184307.15
PLEKHA4	270.254	1.20615	8.21197e-12	-1.20859	8.18911e-10	ENSG00000105559.12
SCN1B	133.815	3.2532	2.87331e-52	-1.22366	0.000292055	ENSG00000105711.12
CXCL16	53.3813	1.38349	1.00402e-05	-1.25078	0.00119331	ENSG00000161921.15
B4GALNT4	27.7413	1.54818	2.57868e-05	-1.26331	0.0106652	ENSG00000182272.12
RPS6KA1	76.2887	1.46999	5.44923e-10	-1.26514	2.04819e-05	ENSG00000117676.14
CCDC69	126.117	2.27213	5.74141e-23	-1.28788	1.24347e-05	ENSG00000198624.13
PIGZ	43.6397	1.56557	5.89836e-07	-1.29512	0.00148814	ENSG00000119227.8
DMTN	30.0314	1.44538	0.000114421	-1.32013	0.00657532	ENSG00000158856.18
FGFR3	54.1013	1.55582	2.76515e-07	-1.35001	0.000432806	ENSG00000068078.18
NPTX1	746.274	2.34676	1.66699e-31	-1.36198	6.99121e-10	ENSG00000171246.6
CA11	45.2025	1.77528	4.04167e-09	-1.36368	0.000700822	ENSG00000063180.9
AL139384.2	16.0501	1.11813	0.0394762	-1.37249	0.0487663	ENSG00000277159.1
ABCA7	92.0307	2.04134	2.24266e-12	-1.40039	8.92194e-05	ENSG00000064687.12
HGF	5726.54	2.16367	1.92745e-31	-1.48029	1.11671e-14	ENSG00000019991.18
RAB27B	145.728	2.42108	5.06469e-15	-1.48388	8.79543e-05	ENSG00000041353.10
WDR17	21.5587	1.32423	0.00290092	-1.51685	0.00936101	ENSG00000150627.15
RTL5	54.43	1.02879	0.000707972	-1.52894	3.34009e-05	ENSG00000242732.4
SIRT4	17.7473	1.54347	0.00485219	-1.56221	0.0368354	ENSG00000089163.4
SCN4B	52.501	1.40864	9.09575e-08	-1.57496	5.0478e-06	ENSG00000177098.8
DEPP1	217.478	1.11004	4.70733e-06	-1.57824	8.86959e-10	ENSG00000165507.8
FAM49A	129.278	1.58258	1.52342e-15	-1.64129	7.95622e-11	ENSG00000197872.11
IL33	44.8346	1.74359	0.000919309	-1.64864	0.0108107	ENSG00000137033.11
DBP	65.104	1.66331	2.10227e-10	-1.66672	1.10965e-06	ENSG00000105516.10
AP000808.1	21.3092	1.46021	0.00426648	-1.69262	0.0113936	ENSG00000250508.1
WSCD1	49.8122	1.10614	0.000645113	-1.74306	5.19821e-06	ENSG00000179314.14
LRRC20	28.9461	1.66252	3.00678e-05	-1.77202	0.00132255	ENSG00000172731.14
APCDD1	20.9736	1.8043	1.73484e-05	-1.78017	0.00297285	ENSG00000154856.13
PLA2G4A	167.915	1.40584	6.905e-09	-1.8209	3.46072e-11	ENSG00000116711.10
KCNJ2-AS1	27.0774	1.29006	0.00278061	-1.82357	0.00142482	ENSG00000267365.1
ALDH5A1	39.0853	1.1132	0.000644767	-1.83257	1.00108e-05	ENSG00000112294.12
DHRS13	25.8903	2.43353	1.38142e-09	-1.83688	0.0044246	ENSG00000167536.14
SCN2A	24.0569	2.26495	1.47039e-06	-1.84507	0.00832854	ENSG00000136531.16
SOCS1	48.9092	1.15688	5.21029e-05	-1.92692	1.13053e-07	ENSG00000185338.5
MCTP1	139.99	2.39232	2.2226e-26	-1.93324	8.56757e-11	ENSG00000175471.19
ARMC4	22.7803	1.86686	7.033e-06	-1.99049	0.00139383	ENSG00000169126.15
SLC11A1	11.6383	1.77209	0.0089396	-2.00415	0.0466153	ENSG00000018280.17
P2RX6	59.0208	1.07737	0.000517846	-2.00959	5.09367e-08	ENSG00000099957.16
KNDC1	13.6158	1.88325	0.00202606	-2.04979	0.0251602	ENSG00000171798.18
IL34	10.4254	1.51036	0.0141812	-2.09573	0.0255593	ENSG00000157368.10
NHLRC4	29.5535	1.62456	1.72793e-06	-2.23448	2.44408e-05	ENSG00000257108.2
SLC47A1	10.4269	1.61208	0.0125778	-2.28287	0.0171355	ENSG00000142494.13
KANK3	22.4392	2.73225	6.70353e-07	-2.45197	0.0192503	ENSG00000186994.11
P2RY14	16.7968	2.44108	7.04142e-05	-2.70715	0.00634275	ENSG00000174944.9
P2RY1	21.6448	1.14927	0.0174056	-2.78756	2.2897e-05	ENSG00000169860.7
PLCD4	31.0068	2.26303	9.57698e-08	-2.8467	6.58603e-05	ENSG00000115556.14
LINC02532	8.18068	1.71098	0.0202866	-3.55667	0.0115388	ENSG00000235142.10
TPPP	18.4518	2.37182	9.71174e-07	-3.98342	0.00175779	ENSG00000171368.12
SERHL2	12.3901	1.24746	0.0223495	-4.27362	0.000742509	ENSG00000183569.18
