# Supplementary material for: ZNF281 Promotes Colon Fibroblast Activation in TGFβ1-Induced Gut Fibrosis
Source: Int J Mol Sci. 2022 Sep 6;23(18):10261. doi: 10.3390/ijms231810261 (PMC9499662; doi:10.3390/ijms231810261)
Supplement: Supplementary file 1 [file ijms-23-10261-s001.zip › ijms-1878203-Table S8.xlsx]

## Sheet: BP5 FDR< 0.05
Category	Term	Count	%	PValue	Genes	List Total	Pop Hits	Pop Total	Fold Enrichment	Bonferroni	Benjamini	FDR
GOTERM_BP_5	GO:0042692~muscle cell differentiation	14	14.7368	1.2758e-07	EDN1, ACTN1, IGFBP3, TPM1, GATA6, OLFM2, CTH, ANKRD1, MYH11, MYOZ1, PDLIM5, MYL9, EZH2, KCNH1	85	454	18488	6.70723	0.000231021	0.000231047	0.00022301
GOTERM_BP_5	GO:0045597~positive regulation of cell differentiation	19	20	1.04728e-06	EDN1, VDR, IGFBP3, SERPINE1, GATA6, NEDD9, BMP6, COL1A1, OLFM2, MAP1B, CTH, DPYSL3, ANKRD1, SNAI1, CCN2, IL7R, WNT2, EZH2, CTHRC1	85	1063	18488	3.88769	0.00189484	0.000948316	0.000915327
GOTERM_BP_5	GO:0009967~positive regulation of signal transduction	23	24.2105	3.24776e-06	TNFSF18, EDN1, GADD45B, TSLP, VDR, ITGB3, IGFBP3, ITGA1, GATA6, FGF1, THBS1, BMP6, INHBE, ACTA2, COL1A1, JPH2, CTH, ANKRD1, TIMP3, CCN2, IL7R, LMCD1, EZH2	85	1660	18488	3.01364	0.00586443	0.00162613	0.00156956
GOTERM_BP_5	GO:0016477~cell migration	22	23.1579	3.61791e-06	TNFSF18, EDN1, SELPLG, ITGB3, IGFBP3, TPM1, ITGA1, SERPINE1, NEDD9, FGF1, THBS1, COL1A1, MAP1B, DPYSL3, ITGA11, SNAI1, SPOCK1, CD248, CCN2, ITGA9, CTHRC1, TNS1	85	1538	18488	3.11127	0.00653062	0.00162613	0.00156956
GOTERM_BP_5	GO:0010647~positive regulation of cell communication	24	25.2632	5.36572e-06	TNFSF18, EDN1, GADD45B, TSLP, VDR, ITGB3, IGFBP3, ITGA1, GATA6, GRIK2, FGF1, THBS1, BMP6, INHBE, ACTA2, COL1A1, JPH2, CTH, ANKRD1, TIMP3, CCN2, IL7R, LMCD1, EZH2	85	1850	18488	2.8217	0.00967029	0.00162613	0.00156956
GOTERM_BP_5	GO:0009887~animal organ morphogenesis	18	18.9474	5.3875e-06	EDN1, C2CD3, VDR, TPM1, SERPINE1, GATA6, FOXN3, FGF1, ACTG2, BMP6, ACTA2, COL1A1, ANKRD1, SNAI1, CCN2, WNT2, PAPPA2, CTHRC1	85	1073	18488	3.64875	0.00970935	0.00162613	0.00156956
GOTERM_BP_5	GO:0048513~animal organ development	35	36.8421	7.72019e-06	TAGLN, SELPLG, C2CD3, SERPINE1, GATA6, FGF1, ACTG2, JPH2, ANKRD1, MYH11, CCN2, MYOZ1, PDLIM5, WNT2, CTHRC1, TNFSF18, EDN1, VDR, ACTN1, TPM1, BGN, FOXN3, BPGM, BMP6, ADAM19, MYO1D, ACTA2, COL1A1, COL4A1, ITGA11, SNAI1, CD248, IL7R, PAPPA2, EZH2	85	3610	18488	2.10878	0.013884	0.00183225	0.00176851
GOTERM_BP_5	GO:0051146~striated muscle cell differentiation	10	10.5263	8.09388e-06	EDN1, TPM1, GATA6, ANKRD1, MYH11, MYOZ1, PDLIM5, MYL9, EZH2, KCNH1	85	297	18488	7.32343	0.0145512	0.00183225	0.00176851
GOTERM_BP_5	GO:0007166~cell surface receptor signaling pathway	30	31.5789	9.62095e-06	EPHB6, ITGB3, SERPINE1, GATA6, NEDD9, LTBP2, GRIK2, NREP, FGF1, LRRC32, THBS1, ADAMTS10, CLEC1A, TIMP3, CCN2, WNT2, CTHRC1, TNFSF18, EDN1, TSLP, IGFBP3, ITGA1, BMP6, INHBE, COL1A1, COL4A1, ITGA11, SNAI1, IL7R, ITGA9	85	2821	18488	2.31307	0.0172727	0.00193595	0.0018686
GOTERM_BP_5	GO:0030239~myofibril assembly	6	6.31579	1.23411e-05	EDN1, TPM1, ANKRD1, MYH11, MYOZ1, MYL9	85	66	18488	19.7733	0.022102	0.00223498	0.00215723
GOTERM_BP_5	GO:0007229~integrin-mediated signaling pathway	7	7.36842	1.69118e-05	ITGB3, ITGA11, ITGA1, NEDD9, CCN2, ADAMTS10, ITGA9	85	119	18488	12.7945	0.0301632	0.00278429	0.00268743
GOTERM_BP_5	GO:0071363~cellular response to growth factor stimulus	14	14.7368	2.01723e-05	EDN1, ITGB3, GATA6, LTBP2, NREP, FGF1, LRRC32, THBS1, BMP6, COL1A1, MAP1B, ANKRD1, CCN2, WNT2	85	718	18488	4.24106	0.0358732	0.00304434	0.00293843
GOTERM_BP_5	GO:0055001~muscle cell development	8	8.42105	2.51821e-05	EDN1, ACTN1, TPM1, ANKRD1, MYH11, MYOZ1, PDLIM5, MYL9	85	190	18488	9.15814	0.044581	0.00350806	0.00338602
GOTERM_BP_5	GO:0009966~regulation of signal transduction	31	32.6316	2.84166e-05	C2CD3, ITGB3, SERPINE1, GATA6, GRIK2, NREP, FGF1, THBS1, JPH2, ANKRD1, TIMP3, CCN2, MYOZ1, LMCD1, CTHRC1, TNFSF18, EDN1, GADD45B, TSLP, VDR, IGFBP3, ITGA1, BMP6, INHBE, ACTA2, COL1A1, CTH, SNAI1, TRIB3, IL7R, EZH2	85	3147	18488	2.14257	0.0501614	0.00367589	0.00354802
GOTERM_BP_5	GO:0007167~enzyme linked receptor protein signaling pathway	16	16.8421	3.06043e-05	EPHB6, ITGB3, IGFBP3, ITGA1, GATA6, NEDD9, LTBP2, NREP, FGF1, LRRC32, THBS1, BMP6, INHBE, COL1A1, COL4A1, CCN2	85	978	18488	3.55838	0.0539173	0.00369496	0.00356642
GOTERM_BP_5	GO:0072359~circulatory system development	18	18.9474	3.31303e-05	EDN1, C2CD3, ITGB3, TPM1, SERPINE1, GATA6, FGF1, THBS1, ACTA2, COL1A1, COL4A1, CTH, ANKRD1, SNAI1, MYH11, CCN2, PDLIM5, WNT2	85	1234	18488	3.1727	0.0582354	0.00374993	0.00361948
GOTERM_BP_5	GO:0030036~actin cytoskeleton organization	13	13.6842	8.85768e-05	EDN1, ACTN1, TPM1, NEDD9, MYO1D, ENAH, DPYSL3, ANKRD1, MYH11, CCN2, MYOZ1, PDLIM5, MYL9	85	714	18488	3.96019	0.148214	0.00943603	0.00910778
GOTERM_BP_5	GO:0055002~striated muscle cell development	7	7.36842	9.54004e-05	EDN1, TPM1, ANKRD1, MYH11, MYOZ1, PDLIM5, MYL9	85	162	18488	9.3984	0.158676	0.00959834	0.00926444
GOTERM_BP_5	GO:1902533~positive regulation of intracellular signal transduction	16	16.8421	0.00014439	TNFSF18, EDN1, GADD45B, TSLP, IGFBP3, ITGA1, FGF1, THBS1, ACTA2, JPH2, CTH, ANKRD1, CCN2, IL7R, LMCD1, EZH2	85	1122	18488	3.10169	0.230112	0.0137627	0.0132839
GOTERM_BP_5	GO:0010927~cellular component assembly involved in morphogenesis	6	6.31579	0.000164043	EDN1, TPM1, ANKRD1, MYH11, MYOZ1, MYL9	85	113	18488	11.549	0.257035	0.0148541	0.0143374
GOTERM_BP_5	GO:0071559~response to transforming growth factor beta	8	8.42105	0.000207894	COL1A1, EDN1, ANKRD1, LTBP2, NREP, LRRC32, WNT2, THBS1	85	266	18488	6.54153	0.313765	0.0179284	0.0173047
GOTERM_BP_5	GO:0042981~regulation of apoptotic process	19	20	0.000229595	TNFSF18, EDN1, GADD45B, TSLP, VDR, ACTN1, IGFBP3, ITGA1, SERPINE1, GATA6, GRIK2, THBS1, CTH, ANKRD1, SNAI1, TIMP3, CD248, CCN2, IL7R	85	1587	18488	2.60404	0.340217	0.0188998	0.0182424
GOTERM_BP_5	GO:0043067~regulation of programmed cell death	19	20	0.000276275	TNFSF18, EDN1, GADD45B, TSLP, VDR, ACTN1, IGFBP3, ITGA1, SERPINE1, GATA6, GRIK2, THBS1, CTH, ANKRD1, SNAI1, TIMP3, CD248, CCN2, IL7R	85	1611	18488	2.56525	0.393714	0.020869	0.020143
GOTERM_BP_5	GO:0031032~actomyosin structure organization	7	7.36842	0.000276563	EDN1, TPM1, ANKRD1, MYH11, CCN2, MYOZ1, MYL9	85	197	18488	7.72864	0.39403	0.020869	0.020143
GOTERM_BP_5	GO:1902531~regulation of intracellular signal transduction	21	22.1053	0.000307047	TNFSF18, EDN1, GADD45B, TSLP, IGFBP3, ITGA1, GRIK2, FGF1, THBS1, ACTA2, JPH2, CTH, ANKRD1, SNAI1, TIMP3, TRIB3, CCN2, MYOZ1, IL7R, LMCD1, EZH2	85	1923	18488	2.37526	0.426586	0.0211128	0.0203783
GOTERM_BP_5	GO:0010562~positive regulation of phosphorus metabolic process	16	16.8421	0.000330379	EPHB6, TNFSF18, EDN1, GADD45B, TSLP, ITGB3, IGFBP3, ITGA1, NEDD9, FGF1, THBS1, BMP6, INHBE, ACTA2, CCN2, EZH2	85	1211	18488	2.87374	0.450318	0.0211128	0.0203783
GOTERM_BP_5	GO:0045937~positive regulation of phosphate metabolic process	16	16.8421	0.000330379	EPHB6, TNFSF18, EDN1, GADD45B, TSLP, ITGB3, IGFBP3, ITGA1, NEDD9, FGF1, THBS1, BMP6, INHBE, ACTA2, CCN2, EZH2	85	1211	18488	2.87374	0.450318	0.0211128	0.0203783
GOTERM_BP_5	GO:0023014~signal transduction by protein phosphorylation	13	13.6842	0.000338084	EDN1, GADD45B, IGFBP3, ITGA1, GRIK2, FGF1, THBS1, RASGRP3, ACTA2, TIMP3, TRIB3, CCN2, EZH2	85	825	18488	3.42737	0.457938	0.0211128	0.0203783
GOTERM_BP_5	GO:0000165~MAPK cascade	13	13.6842	0.000338084	EDN1, GADD45B, IGFBP3, ITGA1, GRIK2, FGF1, THBS1, RASGRP3, ACTA2, TIMP3, TRIB3, CCN2, EZH2	85	825	18488	3.42737	0.457938	0.0211128	0.0203783
GOTERM_BP_5	GO:0048468~cell development	23	24.2105	0.000392677	EPHB6, EDN1, ITGB3, ACTN1, TPM1, ITGA1, NEDD9, NREP, BPGM, BMP6, ACTA2, ENAH, MAP1B, DPYSL3, ANKRD1, SPOCK1, MYH11, MYOZ1, PDLIM5, WNT2, MYL9, EZH2, CTHRC1	85	2272	18488	2.20186	0.508984	0.0237046	0.02288
GOTERM_BP_5	GO:0014706~striated muscle tissue development	9	9.47368	0.000488721	EDN1, JPH2, TPM1, GATA6, ANKRD1, MYH11, MYOZ1, PDLIM5, WNT2	85	403	18488	4.85745	0.587406	0.0285508	0.0275576
GOTERM_BP_5	GO:0007517~muscle organ development	9	9.47368	0.00056517	EDN1, JPH2, TAGLN, TPM1, ITGA11, GATA6, ANKRD1, MYOZ1, WNT2	85	412	18488	4.75134	0.640777	0.0319851	0.0308724
GOTERM_BP_5	GO:0043408~regulation of MAPK cascade	12	12.6316	0.000614322	ACTA2, EDN1, GADD45B, IGFBP3, ITGA1, TIMP3, TRIB3, CCN2, GRIK2, FGF1, THBS1, EZH2	85	757	18488	3.44791	0.671388	0.0337132	0.0325404
GOTERM_BP_5	GO:0008284~positive regulation of cell proliferation	14	14.7368	0.00065039	EDN1, TSLP, ITGB3, GATA6, FGF1, SLC7A1, THBS1, BMP6, CD248, CCN2, IL7R, WNT2, EZH2, CTHRC1	85	1018	18488	2.99124	0.69218	0.034253	0.0330614
GOTERM_BP_5	GO:0031401~positive regulation of protein modification process	16	16.8421	0.000679353	TNFSF18, EDN1, GADD45B, TSLP, ITGB3, IGFBP3, ITGA1, NEDD9, FGF1, THBS1, BMP6, INHBE, ACTA2, TRIB3, CCN2, EZH2	85	1297	18488	2.68319	0.70792	0.034253	0.0330614
GOTERM_BP_5	GO:0043065~positive regulation of apoptotic process	11	11.5789	0.000680898	GADD45B, VDR, IGFBP3, ITGA1, GATA6, ANKRD1, TIMP3, CD248, CCN2, GRIK2, THBS1	85	646	18488	3.70366	0.708737	0.034253	0.0330614
GOTERM_BP_5	GO:0043068~positive regulation of programmed cell death	11	11.5789	0.000748413	GADD45B, VDR, IGFBP3, ITGA1, GATA6, ANKRD1, TIMP3, CD248, CCN2, GRIK2, THBS1	85	654	18488	3.65836	0.742281	0.0366318	0.0353575
GOTERM_BP_5	GO:0048738~cardiac muscle tissue development	7	7.36842	0.000837833	EDN1, TPM1, GATA6, ANKRD1, MYH11, PDLIM5, WNT2	85	243	18488	6.2656	0.78084	0.0399294	0.0385403
GOTERM_BP_5	GO:0045214~sarcomere organization	4	4.21053	0.000979348	EDN1, TPM1, ANKRD1, MYOZ1	85	43	18488	20.2331	0.830426	0.0454769	0.0438949

## Sheet: CC5 FDR< 0.05
Category	Term	Count	%	PValue	Genes	List Total	Pop Hits	Pop Total	Fold Enrichment	Bonferroni	Benjamini	FDR
GOTERM_CC_5	GO:0044449~contractile fiber part	9	9.47368	1.38368e-05	ACTA2, JPH2, ACTN1, TPM1, ANKRD1, MYH11, MYOZ1, PDLIM5, MYL9	85	230	17625	8.11381	0.00320502	0.00268293	0.00242852
GOTERM_CC_5	GO:0043292~contractile fiber	9	9.47368	2.31287e-05	ACTA2, JPH2, ACTN1, TPM1, ANKRD1, MYH11, MYOZ1, PDLIM5, MYL9	85	247	17625	7.55537	0.00535156	0.00268293	0.00242852
GOTERM_CC_5	GO:0097517~contractile actin filament bundle	5	5.26316	0.000406867	ACTA2, ACTN1, TPM1, PDLIM5, MYL9	85	73	17625	14.2023	0.0900926	0.0170797	0.01546
GOTERM_CC_5	GO:0001725~stress fiber	5	5.26316	0.000406867	ACTA2, ACTN1, TPM1, PDLIM5, MYL9	85	73	17625	14.2023	0.0900926	0.0170797	0.01546
GOTERM_CC_5	GO:0008305~integrin complex	4	4.21053	0.000468771	ITGB3, ITGA11, ITGA1, ITGA9	85	32	17625	25.9191	0.103073	0.0170797	0.01546
GOTERM_CC_5	GO:0030017~sarcomere	7	7.36842	0.000566082	JPH2, ACTN1, TPM1, ANKRD1, MYOZ1, PDLIM5, MYL9	85	215	17625	6.75103	0.123105	0.0170797	0.01546
GOTERM_CC_5	GO:0032432~actin filament bundle	5	5.26316	0.000632921	ACTA2, ACTN1, TPM1, PDLIM5, MYL9	85	82	17625	12.6435	0.136606	0.0170797	0.01546
GOTERM_CC_5	GO:0031674~I band	6	6.31579	0.00064439	JPH2, ACTN1, ANKRD1, MYOZ1, PDLIM5, MYL9	85	145	17625	8.58012	0.138902	0.0170797	0.01546
GOTERM_CC_5	GO:0042641~actomyosin	5	5.26316	0.000662573	ACTA2, ACTN1, TPM1, PDLIM5, MYL9	85	83	17625	12.4911	0.142529	0.0170797	0.01546
GOTERM_CC_5	GO:0015629~actin cytoskeleton	10	10.5263	0.000897258	MYO1D, ACTA2, ACTN1, TPM1, DPYSL3, MYH11, MYOZ1, PDLIM5, MYL9, ACTG2	85	527	17625	3.93459	0.188002	0.019846	0.0179641
GOTERM_CC_5	GO:0030016~myofibril	7	7.36842	0.000940976	JPH2, ACTN1, TPM1, ANKRD1, MYOZ1, PDLIM5, MYL9	85	237	17625	6.12435	0.196204	0.019846	0.0179641
